# Supplementary material for: Enhanced trypsin on a budget: Stabilization, purification and high-temperature application of inexpensive commercial trypsin for proteomics applications
Source: PLoS One. 2019 Jun 27;14(6):e0218374. doi: 10.1371/journal.pone.0218374 (PMC6597055; doi:10.1371/journal.pone.0218374)
Supplement: S1 Table — (XLSX) [file pone.0218374.s002.xlsx]

## Sheet: Crude trypsin
	Accession	Other Protein(s) (alphabetical order)	Complete Protein Group (alphabetical order)	Protein Inference Class	Description	Gene Name	Chromosome	Sequence Coverage (%)	Observable Coverage (%)	#Validated Peptides	#Validated Spectra	emPAI	NSAF	MW (kDa)	Score	Confidence	Validation	Starred
1	TRYP_PIG	A0A287B5W2, P00761	A0A287B5W2, P00761, TRYP_PIG	Related Proteins				65.8009	81.3853	104	508	8.57696e+06	0.247259	24.3938	100	100	Doubtful	false
2	A0A287B5P2	F1SGG6	A0A287B5P2, F1SGG6	Related Proteins	Keratin 5 (A0A287B5P2_PIG)	KRT5	5	17.5347	75.5208	18	49	0.856337	0.0154361	61.3215	100	100	Doubtful	false
3	F1SGG3	K2C1_HUMAN	F1SGG3, K2C1_HUMAN	Related Proteins	Keratin 1 (F1SGG3_PIG)	KRT1	5	13.3013	75.1603	17	45	0.843423	0.0159912	64.8348	100	100	Doubtful	false
4	A0A287AZL3	A0A287BH52	A0A287AZL3, A0A287BH52	Related Proteins	Keratin 5 (A0A287AZL3_PIG)	KRT5	5	12.7434	79.115	16	42	0.705627	0.00430493	60.4183	100	100	Doubtful	false
5	I3LDS3	K1C10_HUMAN	I3LDS3, K1C10_HUMAN	Related Proteins	Keratin 10 (I3LDS3_PIG)	KRT10	12	16.8385	69.0722	15	38	1.05353	0.0232821	58.9449	100	100	Doubtful	false
6	I3LJ52		I3LJ52	Single Protein	Uncharacterized protein (I3LJ52_PIG)	CTRB2		43.7262	61.597	14	34	5.66085	0.0498151	27.5008	100	100	Doubtful	false
7	A0A286ZPP2	A0A287A0I5, A0A287A2M3, A0A287A6B6, A0A287A7G6, A0A287AHQ7, A0A287ARN2, A0A287B9J3, A0A287BAP9, F1RZU8	A0A286ZPP2, A0A287A0I5, A0A287A2M3, A0A287A6B6, A0A287A7G6, A0A287AHQ7, A0A287ARN2, A0A287B9J3, A0A287BAP9, F1RZU8	Related Proteins	Dystonin (A0A286ZPP2_PIG)	DST	7	2.19315	87.7132	12	16	0.0301237	0.000709637	875.89	100	100	Doubtful	false
8	A0A287AEL2	A0A287AK58, A0A287BSX6	A0A287AEL2, A0A287AK58, A0A287BSX6	Related Proteins	Keratin 14 (A0A287AEL2_PIG)	KRT14	12	17.5097	86.965	11	26	0.547587	0.00736854	55.9578	100	100	Doubtful	false
9	A0A287AK58	A0A287AXN9, A0A287BCS1, A0A287BM82, A0A287BSX6	A0A287AK58, A0A287AXN9, A0A287BCS1, A0A287BM82, A0A287BSX6	Related Proteins	Keratin 14 (A0A287AK58_PIG)	KRT14	12	17.3307	88.247	11	25	0.55949	0.00517774	54.763	100	100	Doubtful	false
10	I3LDM6		I3LDM6	Single Protein	Keratin 3 (I3LDM6_PIG)	KRT3	5	9.6875	65.625	11	24	0.494869	0.00607772	64.7599	100	100	Doubtful	false
11	A0A287AHM5		A0A287AHM5	Single Protein	Uncharacterized protein (A0A287AHM5_PIG)	LOC100737030		15.9292	91.8142	9	21	0.467799	0.00760422	49.989	100	100	Doubtful	false
12	A0A287BN18	A0A287BPU2	A0A287BN18, A0A287BPU2	Related Proteins	Nebulin (A0A287BN18_PIG)	NEB		1.89314	100	9	13	0.023137	0.000606121	654.479	100	100	Doubtful	false
13	F1RYK8		F1RYK8	Single Protein	Fibrous sheath interacting protein 2 (F1RYK8_PIG)	FSIP2		2.04687	86.369	9	12	0.0260119	0.000648973	760.608	100	100	Doubtful	false
14	I3LHI7		I3LHI7	Single Protein	Uncharacterized protein (I3LHI7_PIG)	LOC100621820		19.7719	48.289	8	23	2.41455	0.0532808	27.7096	100	100	Doubtful	false
15	A0A287APM4	A0A287ATD0, F1SGI7	A0A287APM4, A0A287ATD0, F1SGI7	Related Proteins	Keratin 75 (A0A287APM4_PIG)	KRT75	5	12.1212	72.1591	8	14	0.316446	0.0049659	57.392	100	100	Doubtful	false
16	A0A287AFU3		A0A287AFU3	Single Protein	Dynein axonemal heavy chain 17 (A0A287AFU3_PIG)	DNAH17		2.62562	92.3042	8	9	0.0373005	0.000911686	502.471	100	100	Doubtful	false
17	A0A287BHY5	K22E_HUMAN	A0A287BHY5, K22E_HUMAN	Related Proteins	Uncharacterized protein (A0A287BHY5_PIG)	KRT2	5	5.00782	87.3239	7	21	0.281422	0.0108065	65.6229	100	100	Doubtful	false
18	A0A287BKG0		A0A287BKG0	Single Protein	Kelch like family member 13 (A0A287BKG0_PIG)	KLHL13		5.08475	100	7	13	0.281422	0.00694842	73.3222	100	100	Doubtful	false
19	A0A286ZN11	A0A286ZUC4, A0A287AC46, A0A287BNM0, F1SRA3	A0A286ZN11, A0A286ZUC4, A0A287AC46, A0A287BNM0, F1SRA3	Related Proteins	Trinucleotide repeat containing 6B (A0A286ZN11_PIG)	TNRC6B		5.94345	65.2048	7	11	0.122948	0.00406448	183.238	100	100	Doubtful	false
20	A0A286ZM70		A0A286ZM70	Single Protein	AHNAK nucleoprotein (A0A286ZM70_PIG)	AHNAK		2.99552	98.0963	7	7	0.0322373	0.000605537	377.449	100	100	Doubtful	false
21	A0A287B1U2	F1RX57	A0A287B1U2, F1RX57	Related Proteins	HECT and RLD domain containing E3 ubiquitin protein ligase 2 (A0A287B1U2_PIG)	HERC2		2.4602	77.238	7	7	0.0348133	0.00069402	526.706	100	100	Doubtful	false
22	F1RFN3		F1RFN3	Single Protein	Uncharacterized protein (F1RFN3_PIG)	NCOR2		4.69446	84.824	7	7	0.0601378	0.00123705	269.177	100	100	Doubtful	false
23	F1RUS1		F1RUS1	Single Protein	Transmembrane protease serine (F1RUS1_PIG)	TMPRSS11B	8	7.19424	73.1415	6	16	0.400688	0.0117486	46.3475	100	100	Doubtful	false
24	I3LRP4		I3LRP4	Single Protein	PDZ domain containing 2 (I3LRP4_PIG)	PDZD2	16	2.79376	81.9638	6	9	0.054359	0.0024812	257.768	100	100	Doubtful	false
25	A0A287ACM2	A0A287BL53	A0A287ACM2, A0A287BL53	Related Proteins	Lysosomal trafficking regulator (A0A287ACM2_PIG)	LYST	14	3.0122	78.1615	6	8	0.0380451	0.000727349	433.683	100	100	Doubtful	false
26	A0A287B3D3		A0A287B3D3	Single Protein	Lysosomal trafficking regulator (A0A287B3D3_PIG)	LYST	14	3.23011	79.6049	6	8	0.0390118	0.000734179	421.859	100	100	Doubtful	false
27	F1SMJ4		F1SMJ4	Single Protein	DAB2, clathrin adaptor protein (F1SMJ4_PIG)	DAB2	16	7.54226	65.0195	6	8	0.218188	0.00656667	82.3241	100	100	Doubtful	false
28	A0A286ZK96	A0A286ZRQ1, A0A287A7G8, A0A287BID4, I3LAJ9	A0A286ZK96, A0A286ZRQ1, A0A287A7G8, A0A287BID4, I3LAJ9	Related Proteins	Histone H2B (A0A286ZK96_PIG)	LOC100512420		39.1304	100	6	7	0.668101	0.0250279	12.6379	100	100	Doubtful	false
29	A0A287B381		A0A287B381	Single Protein	A-kinase anchoring protein 9 (A0A287B381_PIG)	AKAP9	9	2.07147	96.5044	6	7	0.026562	0.000673336	448.165	100	100	Doubtful	false
30	F1SUQ5		F1SUQ5	Single Protein	Ubiquitin protein ligase E3 component n-recognin 4 (F1SUQ5_PIG)	UBR4		2.22008	73.8996	6	7	0.0288952	0.000705329	572.415	100	100	Doubtful	false
31	A0A287A608		A0A287A608	Single Protein	AHNAK nucleoprotein (A0A287A608_PIG)	AHNAK		2.10948	99.1188	6	6	0.0257694	0.000464709	398.403	100	100	Doubtful	false
32	A0A287ARA0		A0A287ARA0	Single Protein	Uncharacterized protein (A0A287ARA0_PIG)	LOC110261671		40.1786	100	6	6	0.637894	0.0167697	12.3148	100	100	Doubtful	false
33	F1S021		F1S021	Single Protein	Uncharacterized protein (F1S021_PIG)	COL5A1	1	6.31464	82.417	6	6	0.0913767	0.00161823	183.756	100	100	Doubtful	false
34	I3LP90		I3LP90	Single Protein	Uncharacterized protein (I3LP90_PIG)	DNAH12		2.71875	91.125	6	6	0.0393451	0.000832027	365.351	100	100	Doubtful	false
35	F1RS45		F1RS45	Single Protein	DNA topoisomerase 2 (F1RS45_PIG)	TOP2B	13	3.84377	92.2505	5	12	0.0489309	0.00336342	181.736	100	100	Doubtful	false
36	C6L245		C6L245	Single Protein	Putative trypsinogen (C6L245_PIG)	try		11.7409	53.8462	5	11	1.42446	0.0272825	26.1607	100	100	Doubtful	false
37	A0A287ABI1		A0A287ABI1	Single Protein	Zinc finger homeobox 4 (A0A287ABI1_PIG)	ZFHX4	4	2.18811	68.55	5	10	0.0396613	0.00227886	337.294	100	100	Doubtful	false
38	A0A287B9S1	A0A287AZL2, F1S4X7	A0A287AZL2, A0A287B9S1, F1S4X7	Related Proteins	Myosin heavy chain 7B (A0A287B9S1_PIG)	MYH7B	17	2.87687	92.9229	5	9	0.0416708	0.00358101	198.079	100	100	Doubtful	false
39	A0A286ZL37	A0A287AEF8, A0A287B276	A0A286ZL37, A0A287AEF8, A0A287B276	Related Proteins	AT-rich interaction domain 1B (A0A286ZL37_PIG)	ARID1B		2.76091	52.9542	5	8	0.0870059	0.00403198	195.799	100	100	Doubtful	false
40	A0A286ZQ58	F1SM90	A0A286ZQ58, F1SM90	Related Proteins	Microtubule crosslinking factor 1 (A0A286ZQ58_PIG)	MTCL1	6	5.16605	85.7934	5	8	0.053725	0.00271207	181.327	100	100	Doubtful	false
41	A0A286ZSC6		A0A286ZSC6	Single Protein	Dynein axonemal heavy chain 8 (A0A286ZSC6_PIG)	DNAH8	7	1.48582	86.8978	5	8	0.0227409	0.000980138	508.783	100	100	Doubtful	false
42	A0A287AJT5	A0A287AKZ0, A0A287AVJ8, A0A287BE94	A0A287AJT5, A0A287AKZ0, A0A287AVJ8, A0A287BE94	Related Proteins	Trinucleotide repeat containing 6A (A0A287AJT5_PIG)	TNRC6A		4.67967	76.4903	5	8	0.0820481	0.00193008	192.069	100	100	Doubtful	false
43	A0A287AWU6	F1SGG4, F1SGI5	A0A287AWU6, F1SGG4, F1SGI5	Related and Unrelated Proteins	Keratin 73 (A0A287AWU6_PIG)	KRT73		4.81481	85.3704	5	8	0.200508	0.00484817	58.9037	100	100	Doubtful	false
44	F1RXG1		F1RXG1	Single Protein	Uncharacterized protein (F1RXG1_PIG)	KRT27	12	9.56522	78.4783	5	8	0.277565	0.00934903	49.6753	100	100	Doubtful	false
45	I3L5C4		I3L5C4	Single Protein	Uncharacterized protein (I3L5C4_PIG)	KRT74	5	6.59134	84.9341	5	8	0.184485	0.00289773	57.7773	100	100	Doubtful	false
46	I3LF70		I3LF70	Single Protein	Uncharacterized protein (I3LF70_PIG)	MKI67	14	2.52415	97.9433	5	8	0.0234352	0.00112419	345.163	100	100	Doubtful	false
47	A0A286ZL87	A0A287A1A2, A0A287A4G9, A0A287BGG2, F1SSW6	A0A286ZL87, A0A287A1A2, A0A287A4G9, A0A287BGG2, F1SSW6	Related Proteins	MGA, MAX dimerization protein (A0A286ZL87_PIG)	MGA		2.5471	75.4361	5	7	0.0362866	0.00113505	313.104	100	100	Doubtful	false
48	A0A286ZL87	A0A287A4G9, A0A287BGG2, F1SSW5, F1SSW6	A0A286ZL87, A0A287A4G9, A0A287BGG2, F1SSW5, F1SSW6	Related Proteins	MGA, MAX dimerization protein (A0A286ZL87_PIG)	MGA		2.61689	75.4361	5	7	0.0362866	0.00113505	313.104	100	100	Doubtful	false
49	A0A286ZQW1	A0A287A6D5, A0A287AXQ5	A0A286ZQW1, A0A287A6D5, A0A287AXQ5	Related Proteins	Uncharacterized protein (A0A286ZQW1_PIG)	MIA2		3.97644	84.2415	5	7	0.0786852	0.00243298	154.545	100	100	Doubtful	false
50	A0A287A3L4	A0A287B6Q0	A0A287A3L4, A0A287B6Q0	Related Proteins	PHD finger protein 3 (A0A287A3L4_PIG)	PHF3		4.47531	88.2716	5	7	0.0430738	0.00167055	217.51	100	100	Doubtful	false
51	A0A287A482	A0A287A9D0, F1S5F1, K7GMW0	A0A287A482, A0A287A9D0, F1S5F1, K7GMW0	Related Proteins	Protein tyrosine phosphatase, receptor type C (A0A287A482_PIG)	PTPRC		9.67742	77.1712	5	7	0.128838	0.00474277	92.164	100	100	Doubtful	false
52	A0A287AAT1	F1RL46, I3LEU7	A0A287AAT1, F1RL46, I3LEU7	Related Proteins	Uncharacterized protein (A0A287AAT1_PIG)	CIT	14	2.92158	94.9257	5	7	0.0432355	0.00231281	222.79	100	100	Doubtful	false
53	A0A287AG90	A0A287B4Z1, F1S3L7	A0A287AG90, A0A287B4Z1, F1S3L7	Related Proteins	Signal induced proliferation associated 1 like 1 (A0A287AG90_PIG)	SIPA1L1	7	4.10724	88.0776	5	7	0.0566312	0.00275259	193.42	100	100	Doubtful	false
54	A0A287AHL5		A0A287AHL5	Single Protein	Dynein axonemal heavy chain 7 (A0A287AHL5_PIG)	DNAH7		1.84447	90.3041	5	7	0.025068	0.00104425	460.264	100	100	Doubtful	false
55	A0A287BBB8	I3LSN1	A0A287BBB8, I3LSN1	Related Proteins	Bromodomain and PHD finger containing 3 (A0A287BBB8_PIG)	BRPF3		6.641	77.7671	5	7	0.0883403	0.00354785	117.062	100	100	Doubtful	false
56	I3L6A2		I3L6A2	Single Protein	Teashirt zinc finger homeobox 3 (I3L6A2_PIG)	TSHZ3	6	6.83168	95.7426	5	7	0.10929	0.00282661	110.423	100	100	Doubtful	false
57	A0A286ZN01	A0A287BC65, A0A287BHM7, F1SM99	A0A286ZN01, A0A287BC65, A0A287BHM7, F1SM99	Related Proteins	Ankyrin repeat domain 12 (A0A286ZN01_PIG)	ANKRD12	6	2.65748	88.7303	5	6	0.0344414	0.00105292	231.283	100	100	Doubtful	false
58	A0A286ZUD8	A0A286ZUK7, A0A287ANV9, A0A287B258, A0A287BHX8, A0A287BLA4, K7GLY0	A0A286ZUD8, A0A286ZUK7, A0A287ANV9, A0A287B258, A0A287BHX8, A0A287BLA4, K7GLY0	Related Proteins	Zinc finger and AT-hook domain containing (A0A286ZUD8_PIG)	ZFAT		7.36664	82.9805	5	6	0.0797752	0.00335034	130.706	100	100	Doubtful	false
59	A0A286ZVP2	A0A287AEG0, A0A287AY04, F1SAM8	A0A286ZVP2, A0A287AEG0, A0A287AY04, F1SAM8	Related Proteins	CDC42 binding protein kinase beta (A0A286ZVP2_PIG)	CDC42BPB	7	4.50763	84.8821	5	6	0.0604989	0.00227397	162.585	100	100	Doubtful	false
60	A0A287AAC8	A0A287ATJ9, A0A287AXP8, A0A287BKU8, F1SML9	A0A287AAC8, A0A287ATJ9, A0A287AXP8, A0A287BKU8, F1SML9	Related Proteins	RIC1 homolog, RAB6A GEF complex partner 1 (A0A287AAC8_PIG)	RIC1	1	6.79682	73.4635	5	6	0.0989644	0.0027395	154.797	100	100	Doubtful	false
61	A0A287AIF6		A0A287AIF6	Single Protein	Death inducer-obliterator 1 (A0A287AIF6_PIG)	DIDO1		3.25602	85.8608	5	6	0.0493503	0.00135931	234.033	100	100	Doubtful	false
62	A0A287AL24	I3L7I9	A0A287AL24, I3L7I9	Related Proteins	Uncharacterized protein (A0A287AL24_PIG)	NCKAP5	15	4.41176	87.9596	5	6	0.0883403	0.00290839	121.418	100	100	Doubtful	false
63	A0A287ASP4	A0A287BLL9	A0A287ASP4, A0A287BLL9	Related Proteins	AT-rich interaction domain 1A (A0A287ASP4_PIG)	ARID1A		4.02626	49.9344	5	6	0.0803315	0.00243938	242.112	100	100	Doubtful	false
64	A0A287AVG0	A0A287BJY5, I3LKD5	A0A287AVG0, A0A287BJY5, I3LKD5	Related Proteins	HECT domain E3 ubiquitin protein ligase 4 (A0A287AVG0_PIG)	HECTD4		1.99185	75.2377	5	6	0.02898	0.000837345	484.189	100	100	Doubtful	false
65	A0A287BCB9		A0A287BCB9	Single Protein	Ankyrin repeat domain 12 (A0A287BCB9_PIG)	ANKRD12	6	3.31658	88.4925	5	6	0.0360593	0.00107803	226.59	100	100	Doubtful	false
66	A0A287BDY5	A0A287BJY3, A0A287BSS3	A0A287BDY5, A0A287BJY3, A0A287BSS3	Related Proteins	Hemicentin 1 (A0A287BDY5_PIG)	HMCN1		1.22427	78.0696	5	6	0.024022	0.000632576	612.942	100	100	Doubtful	false
67	F1RQI0		F1RQI0	Single Protein	Collagen type XII alpha 1 chain (F1RQI0_PIG)	COL12A1		2.70799	82.0555	5	6	0.0406413	0.0013055	332.575	100	100	Doubtful	false
68	F1RUG5		F1RUG5	Single Protein	WNK lysine deficient protein kinase 3 (F1RUG5_PIG)	WNK3	X	3.9058	65.9391	5	6	0.070932	0.00210511	191.42	100	100	Doubtful	false
69	K7GS03		K7GS03	Single Protein	LDL receptor related protein 1 (K7GS03_PIG)	LRP1		1.40938	84.2325	5	6	0.0271359	0.000727669	504.357	100	100	Doubtful	false
70	P16960		P16960	Single Protein	Ryanodine receptor 1 (RYR1_PIG)	RYR1	6	1.80735	84.6475	5	6	0.022922	0.000770374	564.971	100	100	Doubtful	false
71	A0A286ZIL6	F1S5F9	A0A286ZIL6, F1S5F9	Related Proteins	Biorientation of chromosomes in cell division 1 like 1 (A0A286ZIL6_PIG)	BOD1L1	8	2.57181	77.7889	5	5	0.0305162	0.000980392	318.885	100	100	Doubtful	false
72	A0A286ZNY5	A0A287AHX1, A0A287BFI4	A0A286ZNY5, A0A287AHX1, A0A287BFI4	Related Proteins	Zinc finger protein 462 (A0A286ZNY5_PIG)	ZNF462		3.84307	76.1409	5	5	0.0400755	0.00120049	283.036	100	100	Doubtful	false
73	A0A286ZPV5	A0A286ZYF1, A0A287A337, A0A287A4A3, A0A287ATK3, F1RQM9	A0A286ZPV5, A0A286ZYF1, A0A287A337, A0A287A4A3, A0A287ATK3, F1RQM9	Related Proteins	KIAA1109 (A0A286ZPV5_PIG)	KIAA1109	8	2.09166	76.7568	5	5	0.028408	0.000699122	471.008	100	100	Doubtful	false
74	K9IVR4	A0A286ZQH7, A0A287B338	A0A286ZQH7, A0A287B338, K9IVR4	Related Proteins	Ubiquitin carboxyl-terminal hydrolase 34 (K9IVR4_PIG)	USP34		2.50916	82.7742	5	5	0.0360593	0.000777702	403.742	100	100	Doubtful	false
75	A0A287ADR0	F1SUE9	A0A287ADR0, F1SUE9	Related Proteins	Collagen type XIII alpha 1 chain (A0A287ADR0_PIG)	COL13A1	14	16.0202	92.4115	5	5	0.21957	0.00416667	57.0968	100	100	Doubtful	false
76	A0A287AIC9	I3L6S3	A0A287AIC9, I3L6S3	Related Proteins	A-kinase anchoring protein 6 (A0A287AIC9_PIG)	AKAP6		2.48531	74.0172	5	5	0.054231	0.00139398	244.524	100	100	Doubtful	false
77	A0A287AKP8	A0A287AQ14, A0A287B458, A0A287BB87	A0A287AKP8, A0A287AQ14, A0A287B458, A0A287BB87	Related Proteins	Family with sequence similarity 83 member H (A0A287AKP8_PIG)	FAM83H		6.65543	88.2898	5	5	0.087668	0.00217875	127.425	100	100	Doubtful	false
78	A0A287B093		A0A287B093	Single Protein	SET domain containing 2 (A0A287B093_PIG)	SETD2	13	4.08518	81.0952	5	5	0.0378367	0.00122365	257.786	100	100	Doubtful	false
79	A0A287B9H1		A0A287B9H1	Single Protein	Plectin (A0A287B9H1_PIG)	PLEC		1.82589	94.7805	5	5	0.0155736	0.000444315	607.448	100	100	Doubtful	false
80	F1RGB5		F1RGB5	Single Protein	Uncharacterized protein (F1RGB5_PIG)	ACACB	14	3.67197	87.6785	5	5	0.0465569	0.00106251	275.646	100	100	Doubtful	false
81	F1RXW1		F1RXW1	Single Protein	DLG associated protein 2 (F1RXW1_PIG)	DLGAP2	15	6.53728	75.6895	5	5	0.105295	0.00308142	108.981	100	100	Doubtful	false
82	F1RY22		F1RY22	Single Protein	Midasin (F1RY22_PIG)	MDN1		1.61059	85.5225	5	5	0.0196378	0.000477785	629.647	100	100	Doubtful	false
83	F1S4I6	I3LLZ8	F1S4I6, I3LLZ8	Related Proteins	WD repeat domain 19 (F1S4I6_PIG)	WDR19	8	7.58514	87.6161	5	5	0.0857111	0.00201708	145.925	100	100	Doubtful	false
84	F1S6W8		F1S6W8	Single Protein	Microtubule associated monooxygenase, calponin and LIM domain containing 2 (F1S6W8_PIG)	MICAL2		10.219	92.0751	5	5	0.0998218	0.00258588	109.811	100	100	Doubtful	false
85	F1SIK0		F1SIK0	Single Protein	ITPR interacting domain containing 1 (F1SIK0_PIG)	ITPRID1		7.28346	77.4606	5	5	0.127414	0.00290131	111.725	100	100	Doubtful	false
86	Q767L8	K7GND6	K7GND6, Q767L8	Related Proteins	Mediator of DNA damage checkpoint protein 1 (MDC1_PIG)	MDC1	7	3.81978	77.8648	5	5	0.0580588	0.00143606	217.785	100	100	Doubtful	false
87	M3VK02		M3VK02	Single Protein	Adaptor-related protein complex 3, delta 1 subunit (M3VK02_PIG)	AP3D1		5.54636	86.9205	5	5	0.0713716	0.0021746	136.331	100	100	Doubtful	false
88	A0A287AP17	A0A287BKZ8, A0A287BRM5, F1SEM9	A0A287AP17, A0A287BKZ8, A0A287BRM5, F1SEM9	Related Proteins	Suppressor of glucose, autophagy associated 1 (A0A287AP17_PIG)	SOGA1	17	2.2194	88.9664	4	9	0.0450541	0.00386077	173.623	100	100	Doubtful	false
89	A0A287BN15	F1S0J8	A0A287BN15, F1S0J8	Related Proteins	Keratin 14 (A0A287BN15_PIG)	KRT14	12	10.0686	84.6682	4	9	0.227125	0.00478968	47.0385	100	100	Doubtful	false
90	F1ST54		F1ST54	Single Protein	Aldehyde dehydrogenase 1 family member B1 (F1ST54_PIG)	ALDH1B1	1	8.70406	81.2379	4	9	0.178769	0.0136508	57.3982	100	100	Doubtful	false
91	A0A286ZJM8	A0A287BEI1, I3LNT6, K22E_HUMAN	A0A286ZJM8, A0A287BEI1, I3LNT6, K22E_HUMAN	Related Proteins	Keratin 77 (A0A286ZJM8_PIG)	KRT77	5	5.2356	88.8307	4	8	0.130663	0.00264235	63.2565	100	100	Doubtful	false
92	A0A287ALS1		A0A287ALS1	Single Protein	Coiled-coil domain containing 85A (A0A287ALS1_PIG)	CCDC85A		9.15371	88.4283	4	8	0.130663	0.00992839	63.3484	100	100	Doubtful	false
93	F1RKF2	A0A287BKF3	A0A287BKF3, F1RKF2	Related Proteins	Nitric oxide synthase (F1RKF2_PIG)	NOS1	14	3.90516	82.4965	4	8	0.0577676	0.00429699	160.823	100	100	Doubtful	false
94	F1RJ37		F1RJ37	Single Protein	Kelch like family member 1 (F1RJ37_PIG)	KLHL1	11	3.46667	81.4667	4	8	0.145048	0.00613748	82.9139	100	100	Doubtful	false
95	A0A286ZYB2	A0A287A3A4, A0A287BQL4, A0A287BQW0, F1SI76	A0A286ZYB2, A0A287A3A4, A0A287BQL4, A0A287BQW0, F1SI76	Related Proteins	Inositol hexakisphosphate and diphosphoinositol-pentakisphosphate kinase (A0A286ZYB2_PIG)	PPIP5K1	1	4.16667	66.2037	4	7	0.068506	0.00407925	167.876	100	100	Doubtful	false
96	A0A287B6R5		A0A287B6R5	Single Protein	Usherin (A0A287B6R5_PIG)	USH2A		1.25483	66.0425	4	7	0.0238355	0.000974374	568.265	100	100	Doubtful	false
97	P12263	K7GL28	K7GL28, P12263	Related Proteins	Coagulation factor VIII (FA8_PIG)	F8	X	3.23488	87.7637	4	7	0.0415955	0.00271546	239.155	100	100	Doubtful	false
98	A0A286ZJ74	F1S300	A0A286ZJ74, F1S300	Related Proteins	Translocated promoter region, nuclear basket protein (A0A286ZJ74_PIG)	TPR	9	2.62113	79.587	4	6	0.0281304	0.00153859	282.75	100	100	Doubtful	false
99	A0A286ZKV7	A0A286ZMH4, A0A286ZWV5, A0A287AZQ0	A0A286ZKV7, A0A286ZMH4, A0A286ZWV5, A0A287AZQ0	Related Proteins	WNK lysine deficient protein kinase 2 (A0A286ZKV7_PIG)	WNK2		3.60444	54.2976	4	6	0.0540401	0.00347518	228.289	100	100	Doubtful	false
100	A0A286ZQY1		A0A286ZQY1	Single Protein	Dynein axonemal heavy chain 5 (A0A286ZQY1_PIG)	DNAH5		1.36778	85.736	4	6	0.017267	0.00103402	527.608	100	100	Doubtful	false
101	A0A286ZVE6		A0A286ZVE6	Single Protein	LIM domain 7 (A0A286ZVE6_PIG)	LMO7		2.73632	89.8632	4	6	0.0427539	0.00213379	182.114	100	100	Doubtful	false
102	A0A286ZXE3		A0A286ZXE3	Single Protein	Uncharacterized protein (A0A286ZXE3_PIG)	LOC100736765		3.2491	93.6565	4	6	0.0300581	0.00183554	223.56	100	100	Doubtful	false
103	A0A287A1F0	A0A287AZG6, A0A287BST0	A0A287A1F0, A0A287AZG6, A0A287BST0	Related Proteins	Vacuolar protein sorting 13 homolog C (A0A287A1F0_PIG)	VPS13C		0.914127	86.4266	4	6	0.0239595	0.000934829	405.611	100	100	Doubtful	false
104	I3LII1	A0A287ART1	A0A287ART1, I3LII1	Related Proteins	Rho GTPase-activating protein 31 (I3LII1_PIG)	ARHGAP31	13	4.33586	78.3207	4	6	0.0695401	0.00358817	158.579	100	100	Doubtful	false
105	A0A287AXP5	A0A287AZT3, A0A287B3V6, F1SSP9	A0A287AXP5, A0A287AZT3, A0A287B3V6, F1SSP9	Related Proteins	Dipeptidyl peptidase like 6 (A0A287AXP5_PIG)	DPP6		8.94207	81.9899	4	6	0.128838	0.0062724	89.1437	100	100	Doubtful	false
106	A0A287B3T1		A0A287B3T1	Single Protein	Uncharacterized protein (A0A287B3T1_PIG)	LOC100155249		7.44501	91.5398	4	6	0.152228	0.00231004	61.582	100	100	Doubtful	false
107	A0A287B4L7	F1RR94	A0A287B4L7, F1RR94	Related Proteins	Inhibitory synaptic factor family member 2B (A0A287B4L7_PIG)	INSYN2B		11.5888	87.1028	4	6	0.149757	0.0073319	59.0528	100	100	Doubtful	false
108	A0A287BBE7		A0A287BBE7	Single Protein	Bromodomain containing 8 (A0A287BBE7_PIG)	BRD8	2	7.40319	63.2118	4	6	0.118872	0.00615616	95.685	100	100	Doubtful	false
109	A0A287BCA9	A0A287BMU0	A0A287BCA9, A0A287BMU0	Related Proteins	Glutamate metabotropic receptor 7 (A0A287BCA9_PIG)	GRM7	13	6.99482	76.8135	4	6	0.127063	0.00576166	86.9639	100	100	Doubtful	false
110	A0A287BHV6		A0A287BHV6	Single Protein	Protein tyrosine phosphatase, receptor type F (A0A287BHV6_PIG)	PTPRF		4.34555	87.5916	4	6	0.0496696	0.00133493	212.152	100	100	Doubtful	false
111	A0A287BP92		A0A287BP92	Single Protein	Uncharacterized protein (A0A287BP92_PIG)	WIPI1	12	12.357	81.2357	4	6	0.311134	0.00868545	47.7219	100	100	Doubtful	false
112	A0A287BQI8		A0A287BQI8	Single Protein	Uncharacterized protein (A0A287BQI8_PIG)	LOC100155249		5.57276	83.2817	4	6	0.138513	0.00232292	66.143	100	100	Doubtful	false
113	F1RRP2		F1RRP2	Single Protein	Lactoperoxidase (F1RRP2_PIG)	LPO	12	8.42697	100	4	6	0.117359	0.00573502	80.2188	100	100	Doubtful	false
114	A0A286ZIV0	A0A287AV51, A0A287BA22, F1S9J8	A0A286ZIV0, A0A287AV51, A0A287BA22, F1S9J8	Related Proteins	Myelin transcription factor 1 like (A0A286ZIV0_PIG)	MYT1L	3	6.21172	88.7139	4	5	0.0680004	0.00263924	125.436	100	100	Doubtful	false
115	A0A286ZK47	A0A287B6S4	A0A286ZK47, A0A287B6S4	Related Proteins	Uncharacterized protein (A0A286ZK47_PIG)	LOC100626097		0.972877	88.1781	4	5	0.0116823	0.00040399	763.614	100	100	Doubtful	false
116	A0A286ZKT9	A0A286ZW64, A0A287AI69, A0A287AJQ5, A0A287AWG7, A0A287AXF1, A0A287B9W9, A0A287BFQ9, F1S9W6	A0A286ZKT9, A0A286ZW64, A0A287AI69, A0A287AJQ5, A0A287AWG7, A0A287AXF1, A0A287B9W9, A0A287BFQ9, F1S9W6	Related Proteins	Epidermal growth factor receptor pathway substrate 15 like 1 (A0A286ZKT9_PIG)	EPS15L1		7.73956	89.6806	4	5	0.114445	0.00422374	89.2909	100	100	Doubtful	false
117	A0A286ZPG4	A0A287AHQ3, A0A287BGW3, A0A287BLE0, F1SGJ3	A0A286ZPG4, A0A287AHQ3, A0A287BGW3, A0A287BLE0, F1SGJ3	Related Proteins	Filamin B (A0A286ZPG4_PIG)	FLNB		2.37639	84.0935	4	5	0.0383088	0.00136737	278.759	100	100	Doubtful	false
118	F1RTA0	A0A286ZUU7	A0A286ZUU7, F1RTA0	Related Proteins	Voltage-dependent T-type calcium channel subunit alpha (F1RTA0_PIG)	CACNA1G	12	2.52207	68.4741	4	5	0.0431545	0.00189278	262.264	100	100	Doubtful	false
119	A0A286ZVK4	A0A287ATG5, A0A287B7M6, A0A287BFI9, A0A287BGT8, F1SN54	A0A286ZVK4, A0A287ATG5, A0A287B7M6, A0A287BFI9, A0A287BGT8, F1SN54	Related Proteins	PMS1 homolog 1, mismatch repair system component (A0A286ZVK4_PIG)	PMS1	15	5.21542	88.4354	4	5	0.0944998	0.00395299	100.026	100	100	Doubtful	false
120	A0A287A7V0		A0A287A7V0	Single Protein	Zinc finger protein 469 (A0A287A7V0_PIG)	ZNF469		1.78431	68.5647	4	5	0.0256975	0.000988647	395.443	100	100	Doubtful	false
121	A0A287A9E0	A0A287AN21, F1SV20, I3L5F1, Q6PQD5	A0A287A9E0, A0A287AN21, F1SV20, I3L5F1, Q6PQD5	Related Proteins	Serine-protein kinase ATM (A0A287A9E0_PIG)	ATM	9	1.07962	93.8934	4	5	0.0275416	0.00110792	339.332	100	100	Doubtful	false
122	A0A287A9N9	A0A287AS98, F1RSE6	A0A287A9N9, A0A287AS98, F1RSE6	Related Proteins	Protein kinase, DNA-activated, catalytic subunit (A0A287A9N9_PIG)	PRKDC	4	1.82349	89.3995	4	5	0.0200482	0.000838546	462.265	100	100	Doubtful	false
123	I3LTH3	A0A287AA86, A0A287AGM3	A0A287AA86, A0A287AGM3, I3LTH3	Related Proteins	Glycylpeptide N-tetradecanoyltransferase (I3LTH3_PIG)	NMT2	10	10.219	91.4842	4	5	0.211528	0.00820035	47.5896	100	100	Doubtful	false
124	A0A287AC34	A0A287AIU5, A0A287BAK1, A0A287BLY8, F1SFZ8	A0A287AC34, A0A287AIU5, A0A287BAK1, A0A287BLY8, F1SFZ8	Related Proteins	Talin 1 (A0A287AC34_PIG)	TLN1	1	2.50195	84.05	4	5	0.0355034	0.00120155	271.332	100	100	Doubtful	false
125	A0A287ACW4	A0A287AUC5	A0A287ACW4, A0A287AUC5	Related Proteins	Diacylglycerol kinase (A0A287ACW4_PIG)	DGKH	11	8.28625	86.2524	4	5	0.0790905	0.00254731	118.294	100	100	Doubtful	false
126	A0A287AEG1	A0A287AIW6, A0A287BDC2	A0A287AEG1, A0A287AIW6, A0A287BDC2	Related Proteins	Microtubule-actin crosslinking factor 1 (A0A287AEG1_PIG)	MACF1	6	1.94544	94.2755	4	5	0.0167641	0.000573213	510.861	100	100	Doubtful	false
127	A0A287AK00	A0A287AZ87, I3L830	A0A287AK00, A0A287AZ87, I3L830	Related Proteins	ERG, ETS transcription factor (A0A287AK00_PIG)	ERG	13	8.54167	84.1667	4	5	0.227125	0.00598185	53.7812	100	100	Doubtful	false
128	A0A287ANI4		A0A287ANI4	Single Protein	Highly divergent homeobox (A0A287ANI4_PIG)	HDX		8.70827	79.2453	4	5	0.145048	0.00473138	76.5775	100	100	Doubtful	false
129	A0A287AQA6		A0A287AQA6	Single Protein	SPEM family member 3 (A0A287AQA6_PIG)	SPEM3		3.16239	78.4615	4	5	0.0985411	0.00335875	125.344	100	100	Doubtful	false
130	A0A287AWH2	A0A287BKJ8, A0A287BMJ2, F1RHR8	A0A287AWH2, A0A287BKJ8, A0A287BMJ2, F1RHR8	Related Proteins	Serine/threonine-protein kinase mTOR (A0A287AWH2_PIG)	MTOR	6	2.70801	95.0549	4	5	0.0340593	0.00127305	288.631	100	100	Doubtful	false
131	F2Z5K1	A0A287B9J9, A0A287BME9	A0A287B9J9, A0A287BME9, F2Z5K1	Related Proteins	Solute carrier family 12 member 6 (F2Z5K1_PIG)	SLC12A6		5.04348	66.7826	4	5	0.0935407	0.00336372	127.303	100	100	Doubtful	false
132	A0A287BCA1	A0A287BF01, F1RR76	A0A287BCA1, A0A287BF01, F1RR76	Related Proteins	Teneurin transmembrane protein 2 (A0A287BCA1_PIG)	TENM2	16	2.92	74.8	4	5	0.0421668	0.00164884	276.566	100	100	Doubtful	false
133	A0A287BJZ2		A0A287BJZ2	Single Protein	Ubiquitin protein ligase E3A (A0A287BJZ2_PIG)	UBE3A	1	6.73516	86.6438	4	5	0.089023	0.00318401	100.496	100	100	Doubtful	false
134	F1SBU8	A1XQR7	A1XQR7, F1SBU8	Related Proteins	MICOS complex subunit MIC13 (F1SBU8_PIG)	C19orf70	2	11.0169	100	4	5	0.84785	0.0218927	13.3299	100	100	Doubtful	false
135	F1RH90		F1RH90	Single Protein	Kinesin-like protein (F1RH90_PIG)	KIF20A	2	5.61798	88.764	4	5	0.089023	0.00305907	100.196	100	100	Doubtful	false
136	F1RKM6		F1RKM6	Single Protein	Zinc finger protein 608 (F1RKM6_PIG)	ZNF608	2	3.90903	76.0483	4	5	0.0513302	0.00241433	152.19	100	100	Doubtful	false
137	F1RQW6		F1RQW6	Single Protein	Complement factor B (F1RQW6_PIG)	CFB	7	5.75163	87.9739	4	5	0.104106	0.00359089	85.8242	100	100	Doubtful	false
138	F1S642		F1S642	Single Protein	Tumor protein p53 binding protein 2 (F1S642_PIG)	TP53BP2	10	6.0793	76.1233	4	5	0.0804718	0.00356867	125.165	100	100	Doubtful	false
139	F1SM16		F1SM16	Single Protein	Holliday junction recognition protein (F1SM16_PIG)	HJURP	15	10.0968	100	4	5	0.0954788	0.00357308	79.6174	100	100	Doubtful	false
140	F1SRK1		F1SRK1	Single Protein	Uncharacterized protein (F1SRK1_PIG)	STAB2		2.31554	70.9576	4	5	0.0441896	0.00133665	275.762	100	100	Doubtful	false
141	I3L8N0		I3L8N0	Single Protein	T-complex 11 like 1 (I3L8N0_PIG)	TCP11L1	2	11.7878	93.7132	4	5	0.185971	0.00506639	56.7325	100	100	Doubtful	false
142	K7GRY0		K7GRY0	Single Protein	Ubiquitin like modifier activating enzyme 1 (K7GRY0_PIG)	UBA1	X	3.59168	86.4839	4	5	0.0974988	0.00331512	117.696	100	100	Doubtful	false
143	K9J6K2		K9J6K2	Single Protein	Utrophin (K9J6K2_PIG)	UTRN		1.95221	87.8205	4	5	0.0217014	0.000774165	393.788	100	100	Doubtful	false
144	A0A286ZIV0	A0A287BJU4	A0A286ZIV0, A0A287BJU4	Related Proteins	Myelin transcription factor 1 like (A0A286ZIV0_PIG)	MYT1L	3	5.68679	88.7139	4	4	0.0680004	0.00165305	125.436	100	100	Doubtful	false
145	A0A286ZJ69		A0A286ZJ69	Single Protein	Zinc finger homeobox 2 (A0A286ZJ69_PIG)	ZFHX2		2.26121	68.3821	4	4	0.0444026	0.00118776	271.225	100	100	Doubtful	false
146	A0A286ZJF1	A0A286ZQ69, A0A287APC1	A0A286ZJF1, A0A286ZQ69, A0A287APC1	Related Proteins	Voltage-dependent N-type calcium channel subunit alpha (A0A286ZJF1_PIG)	CACNA1B		2.5475	79.0155	4	4	0.0364878	0.00113843	259.241	100	100	Doubtful	false
147	A0A286ZK61	A0A287AEY1, F1S5K6	A0A286ZK61, A0A287AEY1, F1S5K6	Related Proteins	S1 RNA binding domain 1 (A0A286ZK61_PIG)	SRBD1	3	4.93179	94.0189	4	4	0.0711511	0.00232515	106.212	100	100	Doubtful	false
148	A0A286ZLT2	F1RT88	A0A286ZLT2, F1RT88	Related Proteins	Chromodomain helicase DNA binding protein 7 (A0A286ZLT2_PIG)	CHD7	4	1.34816	77.789	4	4	0.0258417	0.000902657	330.878	100	100	Doubtful	false
149	A0A286ZN36	A0A287APE3, F1S6I2, I3LA71	A0A286ZN36, A0A287APE3, F1S6I2, I3LA71	Related Proteins	Gse1 coiled-coil protein (A0A286ZN36_PIG)	GSE1	6	5.05804	78.607	4	4	0.0628943	0.00219761	134.367	100	100	Doubtful	false
150	A0A286ZP34		A0A286ZP34	Single Protein	HYDIN, axonemal central pair apparatus protein (A0A286ZP34_PIG)	HYDIN		0.973768	76.9674	4	4	0.0176644	0.000537912	564.861	100	100	Doubtful	false
151	A0A286ZP53	F1S8L6, I3LQA2	A0A286ZP53, F1S8L6, I3LQA2	Related Proteins	Kinesin family member 26B (A0A286ZP53_PIG)	KIF26B	10	3.51171	78.9298	4	4	0.0473709	0.00147128	191.447	100	100	Doubtful	false
152	A0A286ZQW3		A0A286ZQW3	Single Protein	SWI/SNF related, matrix associated, actin dependent regulator of chromatin subfamily c member 2 (A0A286ZQW3_PIG)	SMARCC2		4.42623	66.5574	4	4	0.0680004	0.00256568	133.629	100	100	Doubtful	false
153	A0A286ZR91	F1SHX3	A0A286ZR91, F1SHX3	Related Proteins	Replication timing regulatory factor 1 (A0A286ZR91_PIG)	RIF1	15	2.51419	75.2636	4	4	0.0334411	0.00112249	274.355	100	100	Doubtful	false
154	C0HL13	A0A286ZT01, A0A287AZ36	A0A286ZT01, A0A287AZ36, C0HL13	Related Proteins	Low-density lipoprotein receptor-related protein 2 (LRP2_PIG)	LRP2		1.26827	85.963	4	4	0.0221184	0.000520964	520.96	100	100	Doubtful	false
155	A0A286ZTT5	A0A286ZXB1, I3LA59	A0A286ZTT5, A0A286ZXB1, I3LA59	Related Proteins	Protein transport protein sec16 (A0A286ZTT5_PIG)	SEC16B		6.45161	63.0593	4	4	0.123655	0.00343784	106.229	100	100	Doubtful	false
156	A0A286ZWC8	A0A286ZYW1, A0A287A7Z8, A0A287APN6, A0A287B172, A0A287B3H8, A0A287BJ09	A0A286ZWC8, A0A286ZYW1, A0A287A7Z8, A0A287APN6, A0A287B172, A0A287B3H8, A0A287BJ09	Related Proteins	Polybromo 1 (A0A286ZWC8_PIG)	PBRM1		3.03214	87.3863	4	4	0.0406771	0.00144576	188.746	100	100	Doubtful	false
157	A0A286ZWF0	A0A287AZF2, A0A287B821	A0A286ZWF0, A0A287AZF2, A0A287B821	Related Proteins	Collagen type IV alpha 4 chain (A0A286ZWF0_PIG)	COL4A4	15	4.7619	82.1429	4	4	0.0804718	0.00188708	132.172	100	100	Doubtful	false
158	A0A286ZZT2	A0A287ASB5, A0A287BLI1	A0A286ZZT2, A0A287ASB5, A0A287BLI1	Related Proteins	Uncharacterized protein (A0A286ZZT2_PIG)	USP32		4.21119	80.6411	4	4	0.055673	0.0016238	179.845	100	100	Doubtful	false
159	A0A287A0H6	A0A287AC35, F1RQ49	A0A287A0H6, A0A287AC35, F1RQ49	Related Proteins	AF4/FMR2 family member 2 (A0A287A0H6_PIG)	AFF2	X	3.03975	72.0966	4	4	0.0690192	0.00225225	140.504	100	100	Doubtful	false
160	A0A287A274		A0A287A274	Single Protein	Bassoon presynaptic cytomatrix protein (A0A287A274_PIG)	BSN		1.24302	75.2156	4	4	0.0254139	0.000702642	418.761	100	100	Doubtful	false
161	A0A287A330	A0A287AE11, F1RV84	A0A287A330, A0A287AE11, F1RV84	Related Proteins	Human immunodeficiency virus type I enhancer binding protein 1 (A0A287A330_PIG)	HIVEP1	7	2.3317	71.7563	4	4	0.0360593	0.00109189	285.257	100	100	Doubtful	false
162	A0A287A3A3	A0A287BE06	A0A287A3A3, A0A287BE06	Related Proteins	A-kinase anchoring protein 12 (A0A287A3A3_PIG)	AKAP12	1	6.2425	77.9112	4	4	0.055673	0.00129136	179.252	100	100	Doubtful	false
163	A0A287A3N8	A0A287A444, A0A287A5K6, A0A287BMX7, A0A287BPD8, F1S4G7	A0A287A3N8, A0A287A444, A0A287A5K6, A0A287BMX7, A0A287BPD8, F1S4G7	Related Proteins	LIM and calponin homology domains 1 (A0A287A3N8_PIG)	LIMCH1		6.79426	92.2488	4	4	0.0660505	0.00173879	117.679	100	100	Doubtful	false
164	A0A287A3N8	A0A287AMS3, A0A287BMX7, F1S4G7	A0A287A3N8, A0A287AMS3, A0A287BMX7, F1S4G7	Related Proteins	LIM and calponin homology domains 1 (A0A287A3N8_PIG)	LIMCH1		6.02871	92.2488	4	4	0.0660505	0.00173879	117.679	100	100	Doubtful	false
165	A0A287A3T5		A0A287A3T5	Single Protein	Uncharacterized protein (A0A287A3T5_PIG)	LOC110257910		6.04344	85.2691	4	4	0.109031	0.00225175	118.099	100	100	Doubtful	false
166	A0A287A4W0	A0A287A5T4	A0A287A4W0, A0A287A5T4	Related Proteins	Uncharacterized protein (A0A287A4W0_PIG)	FLNA		1.46648	80.8659	4	4	0.0357792	0.000863558	302.605	100	100	Doubtful	false
167	A0A287AA00	A0A287B4X0, F1S3C1	A0A287AA00, A0A287B4X0, F1S3C1	Related Proteins	Nuclear receptor binding SET domain protein 1 (A0A287AA00_PIG)	NSD1	2	1.48093	84.8945	4	4	0.0272967	0.000908562	296.916	100	100	Doubtful	false
168	A0A287AA14	F1RW75	A0A287AA14, F1RW75	Related Proteins	Desmoplakin (A0A287AA14_PIG)	DSP	7	2.61438	94.4696	4	4	0.0314971	0.00110875	228.93	100	100	Doubtful	false
169	A0A287ACE0	A0A287AGR9, A0A287BIR8	A0A287ACE0, A0A287AGR9, A0A287BIR8	Related Proteins	Euchromatic histone lysine methyltransferase 1 (A0A287ACE0_PIG)	EHMT1		7.74878	82.7896	4	4	0.070069	0.00205255	132.715	100	100	Doubtful	false
170	A0A287AER8	A0A287BF33, P68137	A0A287AER8, A0A287BF33, P68137	Related Proteins	Actin, alpha skeletal muscle (A0A287AER8_PIG)	ACTA1	14	20.1807	100	4	4	0.311134	0.0062751	37.3847	100	100	Doubtful	false
171	A0A287AIG2		A0A287AIG2	Single Protein	GDT1 family protein (A0A287AIG2_PIG)	TMEM165		13.8037	100	4	4	0.389495	0.00639059	35.0105	100	100	Doubtful	false
172	A0A287AIP4	A0A287B2S4	A0A287AIP4, A0A287B2S4	Related Proteins	Zinc finger protein 609 (A0A287AIP4_PIG)	ZNF609	1	4.52858	66.5924	4	4	0.0581321	0.00213675	144.278	100	100	Doubtful	false
173	A0A287AIY1		A0A287AIY1	Single Protein	Uncharacterized protein (A0A287AIY1_PIG)	AGBL1		12.4561	87.0175	4	4	0.178769	0.00386425	65.1853	100	100	Doubtful	false
174	A0A287AKG8	A0A287BGG9	A0A287AKG8, A0A287BGG9	Related Proteins	Interferon regulatory factor 2 binding protein 2 (A0A287AKG8_PIG)	IRF2BP2		7.31293	81.8027	4	4	0.182299	0.00398475	60.8657	100	100	Doubtful	false
175	A0A287AME3		A0A287AME3	Single Protein	Semaphorin 4A (A0A287AME3_PIG)	SEMA4A		6.06827	76.2326	4	4	0.140625	0.00345495	86.7291	100	100	Doubtful	false
176	A0A287AQ64		A0A287AQ64	Single Protein	Uncharacterized protein (A0A287AQ64_PIG)	RYR3		1.03242	84.6996	4	4	0.0182959	0.000507882	548.75	100	100	Doubtful	false
177	A0A287ASE8		A0A287ASE8	Single Protein	Protein tyrosine phosphatase, receptor type Q (A0A287ASE8_PIG)	PTPRQ		2.43478	83.9565	4	4	0.0510458	0.00107889	255.548	100	100	Doubtful	false
178	A0A287AUI5		A0A287AUI5	Single Protein	Ankyrin 2 (A0A287AUI5_PIG)	ANK2	8	2.33035	84.379	4	4	0.0229448	0.000632271	426.983	100	100	Doubtful	false
179	A0A287AUQ9		A0A287AUQ9	Single Protein	A-kinase anchoring protein 12 (A0A287AUQ9_PIG)	AKAP12	1	5.36913	84.8688	4	4	0.0534135	0.00120503	176.977	100	100	Doubtful	false
180	A0A287AUV7		A0A287AUV7	Single Protein	Otoferlin (A0A287AUV7_PIG)	OTOF		3.53357	90.7118	4	4	0.0397984	0.000932772	224.699	100	100	Doubtful	false
181	A0A287AVL5		A0A287AVL5	Single Protein	Uncharacterized protein (A0A287AVL5_PIG)			11.3953	58.8372	4	4	0.221677	0.00823452	46.7804	100	100	Doubtful	false
182	A0A287AX51	A0A287B0Y7, A0A287BE83, A0A287BLR5, F1S6G0	A0A287AX51, A0A287B0Y7, A0A287BE83, A0A287BLR5, F1S6G0	Related Proteins	Epidermal growth factor receptor pathway substrate 15 (A0A287AX51_PIG)	EPS15	6	8.48416	84.0498	4	4	0.125336	0.00280395	96.7657	100	100	Doubtful	false
183	A0A287B5U7	F1SU27	A0A287B5U7, F1SU27	Related Proteins	GRIP and coiled-coil domain containing 2 (A0A287B5U7_PIG)	GCC2	3	4.39147	97.867	4	4	0.0412233	0.00133547	184.726	100	100	Doubtful	false
184	A0A287B629	A0A287BRW5, F1SAJ3	A0A287B629, A0A287BRW5, F1SAJ3	Related Proteins	B cell CLL/lymphoma 9 like (A0A287B629_PIG)	BCL9L	9	3.85439	46.6096	4	4	0.107757	0.00306279	147.009	100	100	Doubtful	false
185	A0A287B6S0		A0A287B6S0	Single Protein	Sorbin and SH3 domain containing 1 (A0A287B6S0_PIG)	SORBS1		4.58015	95.1423	4	4	0.0510458	0.00151957	159.054	100	100	Doubtful	false
186	A0A287BAA1		A0A287BAA1	Single Protein	Zinc finger E-box binding homeobox 2 (A0A287BAA1_PIG)	ZEB2	15	4.53401	83.2914	4	4	0.0604195	0.00210013	134.356	100	100	Doubtful	false
187	A0A287BAG5	I3LLV2	A0A287BAG5, I3LLV2	Related Proteins	ARFGEF family member 3 (A0A287BAG5_PIG)	ARFGEF3		2.80331	78.6305	4	4	0.0452755	0.00121761	240.596	100	100	Doubtful	false
188	A0A287BFM0	F6Q423	A0A287BFM0, F6Q423	Related Proteins	Autophagy related 2B (A0A287BFM0_PIG)	ATG2B	7	3.56283	81.9451	4	4	0.0494033	0.00122405	231.989	100	100	Doubtful	false
189	A0A287BQ24		A0A287BQ24	Single Protein	Uncharacterized protein (A0A287BQ24_PIG)	KIAA1210		2.69623	79.4488	4	4	0.0525003	0.00157114	179.703	100	100	Doubtful	false
190	A0A287BS85		A0A287BS85	Single Protein	Otoferlin (A0A287BS85_PIG)	OTOF		3.41537	90.7584	4	4	0.0396272	0.00092761	226.12	100	100	Doubtful	false
191	A0A287BSJ6	A0A287BST4, F1SU29, I3LLK1	A0A287BSJ6, A0A287BST4, F1SU29, I3LLK1	Related Proteins	RAN binding protein 2 (A0A287BSJ6_PIG)	RANBP2		1.92187	87.2401	4	4	0.026061	0.000752378	349.468	100	100	Doubtful	false
192	A0A287BSY0	F1SS34	A0A287BSY0, F1SS34	Related Proteins	1-phosphatidylinositol 4,5-bisphosphate phosphodiesterase (A0A287BSY0_PIG)	PLCB2	1	6.78392	84.7571	4	4	0.0628943	0.00205863	135.297	100	100	Doubtful	false
193	F1RLM3	I3L5I7	F1RLM3, I3L5I7	Related Proteins	ASH1 like histone lysine methyltransferase (F1RLM3_PIG)	ASH1L		2.46788	84.9899	4	4	0.0215997	0.000828693	331.412	100	100	Doubtful	false
194	F1RNB8		F1RNB8	Single Protein	Spectrin alpha, erythrocytic 1 (F1RNB8_PIG)	SPTA1		2.9252	96.6987	4	4	0.0296708	0.000900317	278.11	100	100	Doubtful	false
195	F1RQH8	I3L6Y7, I3LTD5	F1RQH8, I3L6Y7, I3LTD5	Related Proteins	WD repeat domain 33 (F1RQH8_PIG)	WDR33	15	4.79042	70.8084	4	4	0.0651169	0.00220226	145.709	100	100	Doubtful	false
196	F1RSS5		F1RSS5	Single Protein	FRY microtubule binding protein (F1RSS5_PIG)	FRY		2.40642	85.127	4	4	0.0330808	0.000817956	335.479	100	100	Doubtful	false
197	F1RUQ1		F1RUQ1	Single Protein	Enamelin (F1RUQ1_PIG)	ENAM	8	5.77933	73.6427	4	4	0.101806	0.00247721	128.276	100	100	Doubtful	false
198	F1RZA6		F1RZA6	Single Protein	Ring finger protein 213 (F1RZA6_PIG)	RNF213		0.976602	90.4985	4	4	0.0168254	0.000468375	555.233	100	100	Doubtful	false
199	F1S0T0		F1S0T0	Single Protein	Adenylate cyclase (F1S0T0_PIG)	ADCY2	16	9.10042	83.9958	4	4	0.100694	0.00259444	108.676	100	100	Doubtful	false
200	F1S1J7	I3L800, K7GQX6	F1S1J7, I3L800, K7GQX6	Related Proteins	Transcriptional repressor GATA binding 1 (F1S1J7_PIG)	TRPS1		6.08899	84.3091	4	4	0.0651169	0.00192901	140.789	100	100	Doubtful	false
201	F1S5E5		F1S5E5	Single Protein	Coiled-coil and C2 domain containing 2A (F1S5E5_PIG)	CC2D2A	8	3.06318	71.6018	4	4	0.0496696	0.0018568	179.15	100	100	Doubtful	false
202	F1S9I4		F1S9I4	Single Protein	Dual specificity phosphatase 10 (F1S9I4_PIG)	DUSP10	10	8.29876	68.8797	4	4	0.232847	0.0062751	52.4535	100	100	Doubtful	false
203	F1SKD7		F1SKD7	Single Protein	Leucine rich repeats and immunoglobulin like domains 3 (F1SKD7_PIG)	LRIG3	5	4.64701	80.429	4	4	0.102943	0.00231481	122.766	100	100	Doubtful	false
204	F1SKT8		F1SKT8	Single Protein	Peptidylprolyl isomerase domain and WD repeat-containing 1 (F1SKT8_PIG)	PPWD1		10.8359	89.6285	4	4	0.118872	0.00359816	73.423	100	100	Doubtful	false
205	F1SLL6		F1SLL6	Single Protein	Mtr4 exosome RNA helicase (F1SLL6_PIG)	MTREX		5.18234	85.3167	4	4	0.0722672	0.00234346	117.782	100	100	Doubtful	false
206	F1SN69	I3LDG8	F1SN69, I3LDG8	Related Proteins	Collagen type XXVII alpha 1 chain (F1SN69_PIG)	COL27A1		3.68964	80.1953	4	4	0.055673	0.00140956	185.071	100	100	Doubtful	false
207	F1SP92		F1SP92	Single Protein	Upstream transcription factor family member 3 (F1SP92_PIG)	USF3	13	2.52772	55.388	4	4	0.0620471	0.001668	241.448	100	100	Doubtful	false
208	F1SQU8	K7GLS3	F1SQU8, K7GLS3	Related Proteins	Motile sperm domain containing 2 (F1SQU8_PIG)	MOSPD2	X	5.01044	93.5282	4	4	0.165914	0.0046503	54.9137	100	100	Doubtful	false
209	I3LAS0		I3LAS0	Single Protein	Mannosyltransferase (I3LAS0_PIG)	PIGZ		6.96095	60.9508	4	4	0.311134	0.00580316	64.8272	100	100	Doubtful	false
210	I3LCE6		I3LCE6	Single Protein	Bromodomain adjacent to zinc finger domain 1B (I3LCE6_PIG)	BAZ1B	3	4.31558	93.9987	4	4	0.0360593	0.0014945	170.56	100	100	Doubtful	false
211	I3LCL4		I3LCL4	Single Protein	Fer-1 like family member 5 (I3LCL4_PIG)	FER1L5	GL896308.1	3.19521	78.8817	4	4	0.0429532	0.00131857	230.637	100	100	Doubtful	false
212	I3LFY5		I3LFY5	Single Protein	EFR3 homolog B (I3LFY5_PIG)	EFR3B	3	7.83354	83.4761	4	4	0.109031	0.00305474	92.577	100	100	Doubtful	false
213	I3LNG8		I3LNG8	Single Protein	Stress induced phosphoprotein 1 (I3LNG8_PIG)	STIP1		9.57643	94.1068	4	4	0.111673	0.00407697	62.4243	100	100	Doubtful	false
214	I3LSJ7		I3LSJ7	Single Protein	Ectopic P-granules autophagy protein 5 homolog (I3LSJ7_PIG)	EPG5		2.90196	77.8824	4	4	0.0435626	0.00104901	289.05	100	100	Doubtful	false
215	K7GQT6		K7GQT6	Single Protein	Tyrosine-protein kinase receptor (K7GQT6_PIG)	ALK		4.91803	80.3279	4	4	0.0841459	0.00193259	145.217	100	100	Doubtful	false
216	M3TYT0		M3TYT0	Single Protein	Rho-associated protein kinase 2 (ROCK2_PIG)	ROCK2	3	4.89914	92.8674	4	4	0.0441896	0.00161624	160.649	100	100	Doubtful	false
217	Q5GN48		Q5GN48	Single Protein	Dystrophin (DMD_PIG)	DMD	X	1.6331	89.6026	4	4	0.0197051	0.000632847	424.594	100	100	Doubtful	false
218	A0A286ZI42	A0A287BA69, A0A287BKY2, A0A287BM60, F1SSZ9	A0A286ZI42, A0A287BA69, A0A287BKY2, A0A287BM60, F1SSZ9	Related Proteins	Phosphatidylinositol 4-kinase beta (A0A286ZI42_PIG)	PI4KB	4	5.13514	88.9189	3	12	0.089023	0.0106383	82.8884	100	100	Doubtful	false
219	A0A287AP11	F1SHL3	A0A287AP11, F1SHL3	Related Proteins	Protein transport protein SEC23 (A0A287AP11_PIG)	SEC23A	7	6.10329	88.5759	3	12	0.122018	0.012073	71.542	100	100	Doubtful	false
220	F1RNL1		F1RNL1	Single Protein	Uncharacterized protein (F1RNL1_PIG)	ZNF432	6	2.90965	100	3	12	0.0816603	0.0165901	74.2607	100	100	Doubtful	false
221	F1SCI4		F1SCI4	Single Protein	Uncharacterized protein (F1SCI4_PIG)	AKAP13		1.83099	83.662	3	11	0.033768	0.00701459	159.937	100	100	Doubtful	false
222	A0A287AMV4	A0A287BH48	A0A287AMV4, A0A287BH48	Related Proteins	PITPNM family member 3 (A0A287AMV4_PIG)	PITPNM3	12	2.38871	81.2161	3	9	0.0836367	0.00868984	100.851	100	100	Doubtful	false
223	I3LIE3	I3LV99	I3LIE3, I3LV99	Related Proteins	Myosin heavy chain 14 (I3LIE3_PIG)	MYH14	6	1.6008	94.3972	3	9	0.0218906	0.00408055	228.057	100	100	Doubtful	false
224	F1SJ26		F1SJ26	Single Protein	Cytochrome P450 (F1SJ26_PIG)	CYP1A2	7	11.4341	93.2171	3	8	0.142069	0.0142065	58.3312	100	100	Doubtful	false
225	I3LGT8		I3LGT8	Single Protein	Transmembrane protease serine (I3LGT8_PIG)	LOC100512727		5.65111	91.8919	3	8	0.165914	0.00568182	45.3943	100	100	Doubtful	false
226	O46374		O46374	Single Protein	DNA topoisomerase 2-alpha (TOP2A_PIG)	TOP2A	12	2.41357	92.2374	3	8	0.0297027	0.0019802	174.198	100	100	Doubtful	false
227	A0A286ZPY8	F1S1U0	A0A286ZPY8, F1S1U0	Related Proteins	Transient receptor potential cation channel subfamily C member 3 (A0A286ZPY8_PIG)	TRPC3	8	2.91153	91.3774	3	7	0.0660505	0.00514706	102.362	100	100	Doubtful	false
228	A0A287AE79	A0A287BCQ0, A0A287BFT9, A0A287BHE4, F1RF72	A0A287AE79, A0A287BCQ0, A0A287BFT9, A0A287BHE4, F1RF72	Related Proteins	Vacuolar protein sorting 13 homolog D (A0A287AE79_PIG)	VPS13D		0.893676	86.0678	3	7	0.0156442	0.00110934	487.519	100	100	Doubtful	false
229	A0A287B3M9		A0A287B3M9	Single Protein	Myogenesis regulating glycosidase (putative) (A0A287B3M9_PIG)	MYORG		2.80505	90.3226	3	7	0.0964782	0.00750518	80.9702	100	100	Doubtful	false
230	A0A287BBQ6	F1RXF8, I3L6B5	A0A287BBQ6, F1RXF8, I3L6B5	Related Proteins	Keratin 24 (A0A287BBQ6_PIG)	KRT24		10.733	74.0838	3	7	0.188502	0.00795053	41.5683	100	100	Doubtful	false
231	A0A287BED4	F1SJG5	A0A287BED4, F1SJG5	Related Proteins	SWI/SNF related, matrix associated, actin dependent regulator of chromatin, subfamily a, member 2 (A0A287BED4_PIG)	SMARCA2	1	2.41577	73.8716	3	7	0.031897	0.00358577	178.887	100	100	Doubtful	false
232	B8XTR1		B8XTR1	Single Protein	1-acylglycerol-3-phosphate O-acyltransferase 3 (B8XTR1_PIG)	AGPAT3		8.24468	68.883	3	7	0.169989	0.020592	43.3338	100	100	Doubtful	false
233	F1RTW1		F1RTW1	Single Protein	RE1-silencing transcription factor (F1RTW1_PIG)	REST		1.73578	61.6201	3	7	0.054146	0.00704225	111.996	100	100	Doubtful	false
234	F1S7K1		F1S7K1	Single Protein	Ubiquitin like with PHD and ring finger domains 1 (F1S7K1_PIG)	UHRF1	2	7.05596	86.8613	3	7	0.0587499	0.00513539	91.5471	100	100	Doubtful	false
235	K7GT58		K7GT58	Single Protein	Uncharacterized protein (K7GT58_PIG)	TACC2	14	4	80.3	3	7	0.0592537	0.00529265	108.965	100	100	Doubtful	false
236	A0A286ZN46	A0A286ZIH1, A0A287A7L8, A0A287AXK8	A0A286ZIH1, A0A286ZN46, A0A287A7L8, A0A287AXK8	Related Proteins	Protein tyrosine phosphatase, receptor type F (A0A286ZN46_PIG)	PTPRF		3.26689	86.3787	3	6	0.0391223	0.00196581	201.186	100	100	Doubtful	false
237	A0A286ZMS5	F1SC68	A0A286ZMS5, F1SC68	Related Proteins	Zinc finger protein 335 (A0A286ZMS5_PIG)	ZNF335	17	3.02806	46.1595	3	6	0.0592537	0.00693333	146.141	100	100	Doubtful	false
238	A0A286ZPT0	A0A287B4D8, F1SL54	A0A286ZPT0, A0A287B4D8, F1SL54	Related Proteins	Coatomer subunit beta' (A0A286ZPT0_PIG)	COPB2	13	3.42163	81.8985	3	6	0.077975	0.00651393	102.281	100	100	Doubtful	false
239	A0A286ZWS1	A0A287AQ31, F1RXZ5	A0A286ZWS1, A0A287AQ31, F1RXZ5	Related Proteins	ERCC excision repair 3, TFIIH core complex helicase subunit (A0A286ZWS1_PIG)	ERCC3	15	6.32737	100	3	6	0.0730309	0.00389729	82.9643	100	100	Doubtful	false
240	A0A286ZX05	F1RNC7	A0A286ZX05, F1RNC7	Related Proteins	KIAA0100 (A0A286ZX05_PIG)	KIAA0100	12	3.03993	79.265	3	6	0.0313186	0.00248044	249.581	100	100	Doubtful	false
241	A0A287A6S6		A0A287A6S6	Single Protein	PPARGC1 and ESRR induced regulator, muscle 1 (A0A287A6S6_PIG)	PERM1	GL895967.2	4.65658	57.6251	3	6	0.110336	0.00976431	89.4088	100	100	Doubtful	false
242	A0A287A784	A0A287A8E9, A0A287AG48, A0A287ARG4, A0A287ASI0, A0A287AZ82, F1SGG2	A0A287A784, A0A287A8E9, A0A287AG48, A0A287ARG4, A0A287ASI0, A0A287AZ82, F1SGG2	Related Proteins	Uncharacterized protein (A0A287A784_PIG)	KRT8	5	3.68098	84.6626	3	6	0.112126	0.00539576	54.3936	100	100	Doubtful	false
243	F1RNV8		F1RNV8	Single Protein	Uncharacterized protein (F1RNV8_PIG)	TTC37		3.77479	84.6449	3	6	0.0391223	0.00365331	174.569	100	100	Doubtful	false
244	F1SMN7	F1SMP8, I3L980	F1SMN7, F1SMP8, I3L980	Related Proteins	Kielin/chordin-like protein (F1SMN7_PIG)	KCP	18	1.10362	66.5849	3	6	0.0630377	0.0029159	174.258	100	100	Doubtful	false
245	F1SS66		F1SS66	Single Protein	Myosin heavy chain 13 (F1SS66_PIG)	MYH13	12	2.45984	91.8675	3	6	0.0229068	0.00136612	229.33	100	100	Doubtful	false
246	F1SUS3		F1SUS3	Single Protein	Uncharacterized protein (F1SUS3_PIG)	SPATA21	6	7.08783	59.7843	3	6	0.115884	0.00902062	70.5411	100	100	Doubtful	false
247	K7GN13		K7GN13	Single Protein	Nuclear factor of activated T cells 5 (K7GN13_PIG)	NFAT5	6	3.47997	35.522	3	6	0.0926009	0.00708564	165.073	100	100	Doubtful	false
248	A0A286ZJ58		A0A286ZJ58	Single Protein	Rho GTPase activating protein 12 (A0A286ZJ58_PIG)	ARHGAP12	10	4.27553	95.8432	3	5	0.0660505	0.00413052	95.3188	100	100	Doubtful	false
249	A0A286ZKW0	A0A287AFJ9, A0A287B952, A0A287BE36, F1SA44	A0A286ZKW0, A0A287AFJ9, A0A287B952, A0A287BE36, F1SA44	Related Proteins	Molybdopterin molybdenumtransferase (A0A286ZKW0_PIG)	GPHN	7	5.85987	89.8089	3	5	0.100694	0.00378251	84.9645	100	100	Doubtful	false
250	A0A286ZQM4		A0A286ZQM4	Single Protein	ADAM metallopeptidase domain 22 (A0A286ZQM4_PIG)	ADAM22	9	7.77262	80.9745	3	5	0.073811	0.00453677	95.3366	100	100	Doubtful	false
251	A0A286ZSU2		A0A286ZSU2	Single Protein	BRCA1 associated protein (A0A286ZSU2_PIG)	BRAP		8.10811	100	3	5	0.0978438	0.00563063	67.281	100	100	Doubtful	false
252	A0A286ZYA6	F1SN22, I3LER8, I3LFC3	A0A286ZYA6, F1SN22, I3LER8, I3LFC3	Related Proteins	SPG11, spatacsin vesicle trafficking associated (A0A286ZYA6_PIG)	SPG11		1.15955	85.2041	3	5	0.0328059	0.00208674	247.155	100	100	Doubtful	false
253	A0A287A1W1	A0A287BFU1	A0A287A1W1, A0A287BFU1	Related Proteins	Leucine zipper like transcription regulator 1 (A0A287A1W1_PIG)	LZTR1	14	5.30071	95.3109	3	5	0.0624678	0.0026738	109.197	100	100	Doubtful	false
254	A0A287A3X6		A0A287A3X6	Single Protein	Caspase recruitment domain family member 11 (A0A287A3X6_PIG)	CARD11		4.41941	93.4142	3	5	0.0424909	0.00355597	133.074	100	100	Doubtful	false
255	A0A287A4X6		A0A287A4X6	Single Protein	Uncharacterized protein (A0A287A4X6_PIG)	ICOSLG		17.9487	61.859	3	5	0.279802	0.0164076	34.104	100	100	Doubtful	false
256	A0A287AE78	A0A287BIQ9, F1S6H5	A0A287AE78, A0A287BIQ9, F1S6H5	Related Proteins	Zinc finger FYVE domain-containing protein (A0A287AE78_PIG)	ZFYVE9	6	2.96886	74.2216	3	5	0.0654251	0.00308943	150.948	100	100	Doubtful	false
257	A0A287AKJ2	A0A287ALN1, A0A287B837, F1SFF3	A0A287AKJ2, A0A287ALN1, A0A287B837, F1SFF3	Related Proteins	Nidogen 2 (A0A287AKJ2_PIG)	NID2	1	1.8546	69.0653	3	5	0.0693656	0.00411744	148.012	100	100	Doubtful	false
258	A0A287AMW4	F1RH97	A0A287AMW4, F1RH97	Related Proteins	Uncharacterized protein (A0A287AMW4_PIG)	TRPC7	2	3.34988	86.3524	3	5	0.0730309	0.00316092	93.1357	100	100	Doubtful	false
259	A0A287AP73	A0A287AS25, A0A287BQK2, F1SH94	A0A287AP73, A0A287AS25, A0A287BQK2, F1SH94	Related Proteins	Inter-alpha-trypsin inhibitor heavy chain 3 (A0A287AP73_PIG)	ITIH3	13	2.69966	78.4027	3	5	0.0788648	0.00454328	99.2484	100	100	Doubtful	false
260	A0A287AQ37		A0A287AQ37	Single Protein	ATPase family, AAA domain containing 2 (A0A287AQ37_PIG)	ATAD2	4	2.81792	86.3439	3	5	0.0358721	0.00313808	157.542	100	100	Doubtful	false
261	A0A287AZG3	F1RM55	A0A287AZG3, F1RM55	Related Proteins	Alpha-mannosidase (A0A287AZG3_PIG)	MAN2A1	2	5.17082	89.1967	3	5	0.0630377	0.00345066	124.295	100	100	Doubtful	false
262	A0A287B2G4	F1RJK5	A0A287B2G4, F1RJK5	Related Proteins	GCN1, eIF2 alpha kinase activator homolog (A0A287B2G4_PIG)	GCN1		1.29376	91.2481	3	5	0.0247981	0.00159855	287.951	100	100	Doubtful	false
263	A0A287B3T2		A0A287B3T2	Single Protein	Ferrochelatase (A0A287B3T2_PIG)	FECH	1	11.087	91.7391	3	5	0.131283	0.00908373	51.8637	100	100	Doubtful	false
264	A0A287BFR0	A0A287B692, F1RY40	A0A287B692, A0A287BFR0, F1RY40	Related Proteins	RNA binding motif protein 12B (A0A287BFR0_PIG)	RBM12B	4	2.94118	89.858	3	5	0.0505787	0.00376223	116.395	100	100	Doubtful	false
265	A0A287B700	A0A287BJ42	A0A287B700, A0A287BJ42	Related Proteins	Protein phosphatase, Mg2+/Mn2+ dependent 1G (A0A287B700_PIG)	PPM1G	3	15.2401	63.8831	3	5	0.158323	0.0108932	52.6218	100	100	Doubtful	false
266	A0A287BGJ2	F1STE2	A0A287BGJ2, F1STE2	Related Proteins	Testis specific 10 (A0A287BGJ2_PIG)	TSGA10	3	7.12121	100	3	5	0.0660505	0.00429293	76.8257	100	100	Doubtful	false
267	A0A287BGM9		A0A287BGM9	Single Protein	Solute carrier family 9 member B2 (A0A287BGM9_PIG)	SLC9B2		5.95903	49.3482	3	5	0.205261	0.0144654	57.2893	100	100	Doubtful	false
268	A0A287BSG5	I3L7L0, I3LTR2	A0A287BSG5, I3L7L0, I3LTR2	Related Proteins	Uncharacterized protein (A0A287BSG5_PIG)	GON4L		3.46667	77.76	3	5	0.0334411	0.0019433	208.609	100	100	Doubtful	false
269	F1REZ2	I3LFP3, K7GLS1	F1REZ2, I3LFP3, K7GLS1	Related Proteins	Versican (F1REZ2_PIG)	VCAN	2	0.83912	60.7928	3	5	0.0294495	0.00130097	378.133	100	100	Doubtful	false
270	F1RHM3		F1RHM3	Single Protein	Ryanodine receptor 2 (F1RHM3_PIG)	RYR2	14	0.877376	91.9365	3	5	0.0131688	0.000871014	543.513	100	100	Doubtful	false
271	F1RW79		F1RW79	Single Protein	Ras responsive element binding protein 1 (F1RW79_PIG)	RREB1	7	3.00429	71.0607	3	5	0.0409787	0.00330745	173.998	100	100	Doubtful	false
272	F1RYS0	K7GLL6, K7GQI3	F1RYS0, K7GLL6, K7GQI3	Related Proteins	Fraser extracellular matrix complex subunit 1 (F1RYS0_PIG)	FRAS1	8	1.26103	68.7768	3	5	0.0224599	0.00116123	435.692	100	100	Doubtful	false
273	F1RZQ1		F1RZQ1	Single Protein	Uncharacterized protein (F1RZQ1_PIG)	CCDC110	15	5.07674	100	3	5	0.0587499	0.00334514	98.0192	100	100	Doubtful	false
274	F1S252		F1S252	Single Protein	Dual specificity phosphatase 27, atypical (F1S252_PIG)	DUSP27		1.82134	79.5317	3	5	0.0446898	0.00308979	129.301	100	100	Doubtful	false
275	F1SGI2	KRHB4_HUMAN	F1SGI2, KRHB4_HUMAN	Related Proteins	Keratin 84 (F1SGI2_PIG)	KRT84	5	2.69815	78.9207	3	5	0.102183	0.00263642	63.7689	100	100	Doubtful	false
276	F1SIL5		F1SIL5	Single Protein	Vacuolar protein sorting 13 homolog A (F1SIL5_PIG)	VPS13A	1	1.43189	82.1594	3	5	0.0258175	0.00180562	291.7	100	100	Doubtful	false
277	P09955	F1SKC7	F1SKC7, P09955	Related Proteins	Carboxypeptidase B (CBPB1_PIG)	CPB1		3.36538	100	3	5	0.218188	0.0068109	47.3513	100	100	Doubtful	false
278	F1SLS9		F1SLS9	Single Protein	Condensin complex subunit 1 (F1SLS9_PIG)	NCAPD2		3.36435	92.5555	3	5	0.0455742	0.00296468	156.419	100	100	Doubtful	false
279	F1SV80		F1SV80	Single Protein	Zinc finger and SCAN domain containing 20 (F1SV80_PIG)	ZSCAN20	6	3.25359	88.2297	3	5	0.0582546	0.00343456	118.013	100	100	Doubtful	false
280	I3L616		I3L616	Single Protein	Elongator acetyltransferase complex subunit 2 (I3L616_PIG)	ELP2	6	6.17433	69.2494	3	5	0.108603	0.00670163	92.2679	100	100	Doubtful	false
281	I3LEK0		I3LEK0	Single Protein	Uncharacterized protein (I3LEK0_PIG)	LOC100524679		3.29825	70.7368	3	5	0.0568175	0.00281085	160.342	100	100	Doubtful	false
282	I3LEM4		I3LEM4	Single Protein	Transient receptor potential cation channel subfamily A member 1 (I3LEM4_PIG)	TRPA1		4.27948	74.7598	3	5	0.0630377	0.00330997	129.759	100	100	Doubtful	false
283	I3LML3		I3LML3	Single Protein	KAT8 regulatory NSL complex subunit 1 like (I3LML3_PIG)	KANSL1L	15	3.23034	85.8146	3	5	0.0816603	0.00627387	80.435	100	100	Doubtful	false
284	I3LQP2		I3LQP2	Single Protein	Pleckstrin homology like domain family B member 2 (I3LQP2_PIG)	PHLDB2		1.61421	93.1396	3	5	0.0397984	0.00245523	139.967	100	100	Doubtful	false
285	I3LTW9		I3LTW9	Single Protein	Uncharacterized protein (I3LTW9_PIG)	KMT2D	5	1.15522	54.7574	3	5	0.0208342	0.00108682	505.568	100	100	Doubtful	false
286	I3LVL5		I3LVL5	Single Protein	Cysteine rich secretory protein 3 (I3LVL5_PIG)	CRISP3	7	9.38776	58.3673	3	5	0.389495	0.018648	27.0068	100	100	Doubtful	false
287	K7GND3		K7GND3	Single Protein	DExH-box helicase 9 (K7GND3_PIG)	DHX9	9	1.51734	74.9277	3	5	0.0509516	0.00369656	149.646	100	100	Doubtful	false
288	K7GPV1		K7GPV1	Single Protein	Uncharacterized protein (K7GPV1_PIG)	SAMD4B		5.7554	71.7986	3	5	0.115884	0.00634603	75.4813	100	100	Doubtful	false
289	A0A286ZJW7	A0A286ZR89, A0A286ZZZ1, A0A287A1A3, A0A288CG59	A0A286ZJW7, A0A286ZR89, A0A286ZZZ1, A0A287A1A3, A0A288CG59	Related Proteins	LDL receptor related protein 8 (A0A286ZJW7_PIG)	LRP8	6	4.16667	87.6302	3	4	0.0901845	0.00257553	85.1815	100	100	Doubtful	false
290	A0A286ZLT6	A0A286ZX79, F1RZP1	A0A286ZLT6, A0A286ZX79, F1RZP1	Related Proteins	TRAF3 interacting protein 2 (A0A286ZLT6_PIG)	TRAF3IP2	1	4.88246	73.5986	3	4	0.154782	0.00696151	62.3156	100	100	Doubtful	false
291	A0A286ZRK0	A0A286ZLX1, A0A286ZPG2, A0A287B4I2, A0A287BPY7	A0A286ZLX1, A0A286ZPG2, A0A286ZRK0, A0A287B4I2, A0A287BPY7	Related Proteins	Uncharacterized protein (A0A286ZRK0_PIG)	LOC100622780		6.1674	92.2907	3	4	0.106924	0.00556881	50.5334	100	100	Doubtful	false
292	A0A286ZM09	A0A287B0H4	A0A286ZM09, A0A287B0H4	Related Proteins	RPGRIP1 like (A0A286ZM09_PIG)	RPGRIP1L		2.59843	92.2047	3	4	0.0414707	0.0019926	146.946	100	100	Doubtful	false
293	A0A286ZMA3	A0A286ZPY6, A0A287B757	A0A286ZMA3, A0A286ZPY6, A0A287B757	Related Proteins	Sorting nexin 29 (A0A286ZMA3_PIG)	SNX29		6.66667	78.1481	3	4	0.0722672	0.00342285	90.6421	100	100	Doubtful	false
294	A0A286ZMI9	A0A286ZY61, A0A287A818, A0A287BFR5	A0A286ZMI9, A0A286ZY61, A0A287A818, A0A287BFR5	Related Proteins	Sacsin molecular chaperone (A0A286ZMI9_PIG)	SACS		0.937228	87.184	3	4	0.0133987	0.000708333	518.92	100	100	Doubtful	false
295	A0A286ZNF6	A0A286ZU71, A0A287BBB2, F1SN61, I3LRN7	A0A286ZNF6, A0A286ZU71, A0A287BBB2, F1SN61, I3LRN7	Related Proteins	Semaphorin 6D (A0A286ZNF6_PIG)	SEMA6D	1	4.60922	85.7715	3	4	0.0630377	0.00330997	111.498	100	100	Doubtful	false
296	A0A286ZPQ4	F1SNF8	A0A286ZPQ4, F1SNF8	Related Proteins	DENN domain containing 4C (A0A286ZPQ4_PIG)	DENND4C	1	1.74002	77.5333	3	4	0.0364397	0.00143014	216.139	100	100	Doubtful	false
297	A0A286ZRB0	A0A287B2G8, A0A287BDU4, A0A287BKC3, F1RX45	A0A286ZRB0, A0A287B2G8, A0A287BDU4, A0A287BKC3, F1RX45	Related Proteins	Disco interacting protein 2 homolog C (A0A286ZRB0_PIG)	DIP2C		3.68254	71.5556	3	4	0.0502111	0.00207039	172.194	100	100	Doubtful	false
298	A0A286ZRF2	A0A287B9L0, F1S0W9, K7GLU3	A0A286ZRF2, A0A287B9L0, F1S0W9, K7GLU3	Related Proteins	Nucleoporin 214 (A0A286ZRF2_PIG)	NUP214	1	2.18254	54.5635	3	4	0.0568175	0.00257576	204.361	100	100	Doubtful	false
299	A0A286ZSI7	F1SGQ1	A0A286ZSI7, F1SGQ1	Related Proteins	NOP9 nucleolar protein (A0A286ZSI7_PIG)	NOP9	7	9.75177	73.227	3	4	0.148154	0.00564972	61.7891	100	100	Doubtful	false
300	A0A286ZT97	A0A287A6G1, A0A287AYT9, A0A287B071, A0A287B0J6, A0A287BC95, A0A287BKC7, A0A287BLL2, F1SQ79, I3LH58	A0A286ZT97, A0A287A6G1, A0A287AYT9, A0A287B071, A0A287B0J6, A0A287BC95, A0A287BKC7, A0A287BLL2, F1SQ79, I3LH58	Related Proteins	Tyrosine kinase non receptor 2 (A0A286ZT97_PIG)	TNK2	13	3.82679	67.573	3	4	0.0746078	0.0034774	109.64	100	100	Doubtful	false
301	A0A286ZTI2	A0A287AID5, A0A287APV8, F1RFK3, I3LTJ6	A0A286ZTI2, A0A287AID5, A0A287APV8, F1RFK3, I3LTJ6	Related Proteins	Transformation/transcription domain associated protein (A0A286ZTI2_PIG)	TRRAP	3	0.959046	90.4614	3	4	0.017332	0.000668577	436.785	100	100	Doubtful	false
302	A0A286ZWQ1	A0A287A5X7, A0A287BQH0, F1S405	A0A286ZWQ1, A0A287A5X7, A0A287BQH0, F1S405	Related Proteins	Latent transforming growth factor beta binding protein 1 (A0A286ZWQ1_PIG)	LTBP1	3	2.5447	66.8501	3	4	0.0715193	0.00291495	159.257	100	100	Doubtful	false
303	A0A286ZWR4	F1S018	A0A286ZWR4, F1S018	Related Proteins	Calmodulin regulated spectrin associated protein 1 (A0A286ZWR4_PIG)	CAMSAP1	1	2.75689	90.6642	3	4	0.0353218	0.00195807	173.767	100	100	Doubtful	false
304	A0A287A0H4	A0A286ZXQ8	A0A286ZXQ8, A0A287A0H4	Related Proteins	F-box protein 34 (A0A287A0H4_PIG)	FBXO34		3.94922	78.9845	3	4	0.0826367	0.00505952	79.0011	100	100	Doubtful	false
305	A0A286ZY44		A0A286ZY44	Single Protein	CLPTM1, transmembrane protein (A0A286ZY44_PIG)	CLPTM1	6	9.73725	72.3338	3	4	0.122018	0.00498575	74.1056	100	100	Doubtful	false
306	A0A287A0W8		A0A287A0W8	Single Protein	Uncharacterized protein (A0A287A0W8_PIG)			3.45975	70.7252	3	4	0.0529023	0.00266541	155.815	100	100	Doubtful	false
307	A0A287A0Y3	A0A287A8Z9, A0A287AZI8	A0A287A0Y3, A0A287A8Z9, A0A287AZI8	Related Proteins	Myosin IIIB (A0A287A0Y3_PIG)	MYO3B		5.01931	89.2664	3	4	0.0471285	0.00187428	147.103	100	100	Doubtful	false
308	A0A287A1L5	F1S0D3	A0A287A1L5, F1S0D3	Related Proteins	Mitogen-activated protein kinase kinase kinase 19 (A0A287A1L5_PIG)	MAP3K19	15	3.3377	83.8351	3	4	0.0427539	0.00221181	172.382	100	100	Doubtful	false
309	A0A287A1P7	A0A287B6L9, A0A287BQ68, F1RS08	A0A287A1P7, A0A287B6L9, A0A287BQ68, F1RS08	Related Proteins	SH2 domain containing 3C (A0A287A1P7_PIG)	SH2D3C		4.5584	88.0342	3	4	0.0964782	0.00458468	77.2283	100	100	Doubtful	false
310	A0A287A2D8	A0A287A896, A0A287AV13, A0A287B408, F1SIR9	A0A287A2D8, A0A287A896, A0A287AV13, A0A287B408, F1SIR9	Related Proteins	Myosin IXA (A0A287A2D8_PIG)	MYO9A		1.47337	91.122	3	4	0.0182959	0.000967385	303.694	100	100	Doubtful	false
311	A0A287A2M0	A0A287AN38, F1SRD3	A0A287A2M0, A0A287AN38, F1SRD3	Related Proteins	SNF related kinase (A0A287A2M0_PIG)	SNRK	13	3.07692	88.5207	3	4	0.0715193	0.00378788	92.9317	100	100	Doubtful	false
312	A0A287A3X9	A0A287AG41, A0A287BHB1, A0A287BI64, F1RTR6	A0A287A3X9, A0A287AG41, A0A287BHB1, A0A287BI64, F1RTR6	Related Proteins	6-phosphofructo-2-kinase/fructose-2,6-biphosphatase 2 (A0A287A3X9_PIG)	PFKFB2	9	7.47664	100	3	4	0.108603	0.00529595	61.3583	100	100	Doubtful	false
313	A0A287A4D9	A0A287A6Z5	A0A287A4D9, A0A287A6Z5	Related Proteins	Uveal autoantigen with coiled-coil domains and ankyrin repeats (A0A287A4D9_PIG)	UACA	1	1.92926	100	3	4	0.0275691	0.00120043	176.945	100	100	Doubtful	false
314	A0A287A4R3	A0A287AI65, A0A287BQJ8, F1S992	A0A287A4R3, A0A287AI65, A0A287BQJ8, F1S992	Related Proteins	SRY-box 6 (A0A287A4R3_PIG)	SOX6		5.18697	80.6996	3	4	0.077975	0.00323866	91.9257	100	100	Doubtful	false
315	A0A287A506	A0A287BGF1, F1SRR5, I3LTM2	A0A287A506, A0A287BGF1, F1SRR5, I3LTM2	Related Proteins	Spectrin repeat containing nuclear envelope protein 2 (A0A287A506_PIG)	SYNE2	1	0.613685	91.4084	3	4	0.00860725	0.000475551	751.782	100	100	Doubtful	false
316	A0A287A573	A0A287AZS0, F1SID1	A0A287A573, A0A287AZS0, F1SID1	Related Proteins	Promyelocytic leukemia (A0A287A573_PIG)	PML	7	4.57433	82.4651	3	4	0.0867874	0.00359527	87.6597	100	100	Doubtful	false
317	A0A287A5R1	A0A287B6Z4, F1SK01	A0A287A5R1, A0A287B6Z4, F1SK01	Related Proteins	Zinc finger protein 710 (A0A287A5R1_PIG)	ZNF710	7	7.07965	69.9115	3	4	0.113974	0.0059775	75.941	100	100	Doubtful	false
318	A0A287A7G3		A0A287A7G3	Single Protein	Human immunodeficiency virus type I enhancer binding protein 3 (A0A287A7G3_PIG)	HIVEP3		2.02064	76.4832	3	4	0.0300909	0.00159266	247.954	100	100	Doubtful	false
319	A0A287A9B5		A0A287A9B5	Single Protein	Mitochondrial pyruvate carrier (A0A287A9B5_PIG)	MPC1		21.1009	100	3	4	0.501311	0.0259939	12.4774	100	100	Doubtful	false
320	A0A287ABL8	A0A287AU41	A0A287ABL8, A0A287AU41	Related Proteins	Uveal autoantigen with coiled-coil domains and ankyrin repeats (A0A287ABL8_PIG)	UACA	1	1.95652	100	3	4	0.0310372	0.00135266	158.479	100	100	Doubtful	false
321	A0A287AH08	F1RR80	A0A287AH08, F1RR80	Related Proteins	GLE1, RNA export mediator (A0A287AH08_PIG)	GLE1	1	1.76282	94.8718	3	4	0.0788648	0.00394144	72.059	100	100	Doubtful	false
322	A0A287AHU7	I3L7Y4, I3LPX4	A0A287AHU7, I3L7Y4, I3LPX4	Related Proteins	E1A binding protein p400 (A0A287AHU7_PIG)	EP400	14	1.17647	65.356	3	4	0.0227559	0.00110532	351.516	100	100	Doubtful	false
323	A0A287AKU7	A0A287AVF2, A0A287BR78	A0A287AKU7, A0A287AVF2, A0A287BR78	Related Proteins	Tenascin (A0A287AKU7_PIG)	TNC		1.41753	83.5911	3	4	0.0329624	0.00119904	254.567	100	100	Doubtful	false
324	A0A287AN44	A0A287B6K3, F1RLD2	A0A287AN44, A0A287B6K3, F1RLD2	Related Proteins	Semaphorin 6A (A0A287AN44_PIG)	SEMA6A	2	5.64103	89.2308	3	4	0.0660505	0.00268199	108.53	100	100	Doubtful	false
325	A0A287AP36		A0A287AP36	Single Protein	SCO-spondin (A0A287AP36_PIG)	SSPO		1.26009	56.2315	3	4	0.0214821	0.000758637	538.282	100	100	Doubtful	false
326	A0A287AQW1		A0A287AQW1	Single Protein	Cholinergic receptor nicotinic alpha 5 subunit (A0A287AQW1_PIG)	CHRNA5	7	6.52632	86.3158	3	4	0.16203	0.00569106	54.0319	100	100	Doubtful	false
327	A0A287ARP4	A0A287B410, F1SSH8, K9IVI1	A0A287ARP4, A0A287B410, F1SSH8, K9IVI1	Related Proteins	Oxoglutarate dehydrogenase (A0A287ARP4_PIG)	OGDH	18	3.96518	81.6248	3	4	0.0660505	0.00276461	116.874	100	100	Doubtful	false
328	A0A287AZ59	A0A287BJ46	A0A287AZ59, A0A287BJ46	Related Proteins	ATP binding cassette subfamily A member 13 (A0A287AZ59_PIG)	ABCA13		2.17391	80.3727	3	4	0.0243608	0.000978877	360.532	100	100	Doubtful	false
329	A0A287AZX7		A0A287AZX7	Single Protein	Histone acetyltransferase (A0A287AZX7_PIG)	KAT6B	14	2.23167	67.4814	3	4	0.0344414	0.00223097	210.262	100	100	Doubtful	false
330	A0A287B285	A0A287B8F0, I3L9S0	A0A287B285, A0A287B8F0, I3L9S0	Related Proteins	Obscurin like 1 (A0A287B285_PIG)	OBSL1	15	3.32594	73.7805	3	4	0.0414707	0.00212873	196.784	100	100	Doubtful	false
331	A0A287B378	A0A287BJN1, A0A287BN03	A0A287B378, A0A287BJN1, A0A287BN03	Related Proteins	Proline rich 12 (A0A287B378_PIG)	PRR12		3.01023	65.5629	3	4	0.0455742	0.00260178	170.364	100	100	Doubtful	false
332	A0A287B4Y0		A0A287B4Y0	Single Protein	Uncharacterized protein (A0A287B4Y0_PIG)	BORCS7		22.8571	100	3	4	0.873817	0.0269841	11.555	100	100	Doubtful	false
333	A0A287B669	F1RPQ8	A0A287B669, F1RPQ8	Related Proteins	Uncharacterized protein (A0A287B669_PIG)	MYO5B	1	3.21654	87.0764	3	4	0.0303553	0.00186895	200.809	100	100	Doubtful	false
334	A0A287B6U2		A0A287B6U2	Single Protein	Centrosomal protein 290 (A0A287B6U2_PIG)	CEP290	5	1.46732	98.5327	3	4	0.0182959	0.000977738	262.117	100	100	Doubtful	false
335	A0A287B7S6		A0A287B7S6	Single Protein	Phospholipid-transporting ATPase (A0A287B7S6_PIG)	ATP11B		2.51623	68.3442	3	4	0.0592537	0.00277118	140.678	100	100	Doubtful	false
336	A0A287B811	F1S131	A0A287B811, F1S131	Related Proteins	Caspase 6 (A0A287B811_PIG)	CASP6	8	10.4167	70.8333	3	4	0.318257	0.0166667	26.7863	100	100	Doubtful	false
337	A0A287B8C1		A0A287B8C1	Single Protein	LDL receptor related protein 8 (A0A287B8C1_PIG)	LRP8	6	3.01769	83.4547	3	4	0.073811	0.00216126	105.409	100	100	Doubtful	false
338	A0A287B8J2		A0A287B8J2	Single Protein	Uncharacterized protein (A0A287B8J2_PIG)	DCTN1	3	2.81442	84.3448	3	4	0.0474522	0.00243309	126.098	100	100	Doubtful	false
339	A0A287B933	I3L8V3, I3LUI6	A0A287B933, I3L8V3, I3LUI6	Related Proteins	Lysine demethylase 5A (A0A287B933_PIG)	KDM5A		3.43195	89.2899	3	4	0.0302225	0.00154628	191.974	100	100	Doubtful	false
340	A0A287BA16		A0A287BA16	Single Protein	Thyroid hormone receptor interactor 11 (A0A287BA16_PIG)	TRIP11	7	2.58359	88.2979	3	4	0.0257214	0.00162555	226.381	100	100	Doubtful	false
341	A0A287BAM0	A0A2C9F3F8	A0A287BAM0, A0A2C9F3F8	Related Proteins	Dystroglycan (A0A287BAM0_PIG)	DAG1	JH118489.1	4.80984	77.6286	3	4	0.0836367	0.00408261	97.1896	100	100	Doubtful	false
342	A0A287BBF4	F1RVJ3, I3LDR4, I3LTT6	A0A287BBF4, F1RVJ3, I3LDR4, I3LTT6	Related Proteins	Rho GTPase activating protein 21 (A0A287BBF4_PIG)	ARHGAP21	10	2.33442	83.3333	3	4	0.0304893	0.00184582	203.363	100	100	Doubtful	false
343	A0A287BCP8	F1S1X8, I3L7V0	A0A287BCP8, F1S1X8, I3L7V0	Related Proteins	WD repeat domain 7 (A0A287BCP8_PIG)	WDR7	1	1.27774	77.0679	3	4	0.0525003	0.00203607	163.385	100	100	Doubtful	false
344	A0A287BCW6	A0A287BLC8, F1SGL5	A0A287BCW6, A0A287BLC8, F1SGL5	Related Proteins	Capping protein regulator and myosin 1 linker 3 (A0A287BCW6_PIG)	CARMIL3	7	3.39404	84.4371	3	4	0.0554496	0.00277778	132.152	100	100	Doubtful	false
345	A0A287BG85	F1SF83	A0A287BG85, F1SF83	Related Proteins	Collagen type XXVIII alpha 1 chain (A0A287BG85_PIG)	COL28A1	9	4.77346	86.0032	3	4	0.0533104	0.00203826	129.755	100	100	Doubtful	false
346	A0A287BNQ1		A0A287BNQ1	Single Protein	Protein phosphatase 1 regulatory subunit 13B (A0A287BNQ1_PIG)	PPP1R13B	7	3.16395	69.4151	3	4	0.073811	0.00391344	112.365	100	100	Doubtful	false
347	A0A287BSL8		A0A287BSL8	Single Protein	Chromodomain helicase DNA binding protein 9 (A0A287BSL8_PIG)	CHD9		1.96078	75.8754	3	4	0.0195933	0.00130749	321.911	100	100	Doubtful	false
348	F1REZ2	I3LLQ0, K7GLS1, K7GPN9	F1REZ2, I3LLQ0, K7GLS1, K7GPN9	Related Proteins	Versican (F1REZ2_PIG)	VCAN	2	1.0706	60.7928	3	4	0.0294495	0.000825004	378.133	100	100	Doubtful	false
349	F1RG13		F1RG13	Single Protein	Intraflagellar transport 140 (F1RG13_PIG)	IFT140	3	3.3241	90.7202	3	4	0.0464942	0.00216285	161.061	100	100	Doubtful	false
350	F1RGD7		F1RGD7	Single Protein	Protocadherin beta 1 (F1RGD7_PIG)	PCDHB1	2	5.67201	74.476	3	4	0.100694	0.0035872	89.3226	100	100	Doubtful	false
351	F1RHM1		F1RHM1	Single Protein	Methionine synthase (F1RHM1_PIG)	MTR	14	4.11392	79.7468	3	4	0.0545737	0.00281085	140.429	100	100	Doubtful	false
352	F1RRB8		F1RRB8	Single Protein	DLEC1, cilia and flagella associated protein (F1RRB8_PIG)	DLEC1		1.97101	75.8261	3	4	0.0471285	0.00216616	192.102	100	100	Doubtful	false
353	F1RWC3		F1RWC3	Single Protein	Cubilin (F1RWC3_PIG)	CUBN		0.8	51.531	3	4	0.0321943	0.00124911	397.112	100	100	Doubtful	false
354	F1RWK3		F1RWK3	Single Protein	Cysteine rich secretory protein LCCL domain containing 1 (F1RWK3_PIG)	CRISPLD1	4	9	93.6	3	4	0.13921	0.00605413	56.8173	100	100	Doubtful	false
355	F1RX34		F1RX34	Single Protein	Uncharacterized protein (F1RX34_PIG)			4.48223	55.9505	3	4	0.133824	0.00644567	71.0835	100	100	Doubtful	false
356	F1RYE8		F1RYE8	Single Protein	Basic helix-loop-helix family member b9 (F1RYE8_PIG)	BHLHB9	X	4.12186	74.9104	3	4	0.100694	0.00677831	60.8263	100	100	Doubtful	false
357	F1S0S2		F1S0S2	Single Protein	Growth factor independent 1B transcriptional repressor (F1S0S2_PIG)	GFI1B	1	14.2424	75.7576	3	4	0.205261	0.00630769	37.3223	100	100	Doubtful	false
358	F1S1Y6	I3LH33	F1S1Y6, I3LH33	Related Proteins	Sodium channel protein (F1S1Y6_PIG)	SCN7A	15	2.82638	64.7376	3	4	0.0464942	0.00294525	170.726	100	100	Doubtful	false
359	F1S3G7		F1S3G7	Single Protein	Collagen type V alpha 3 chain (F1S3G7_PIG)	COL5A3	2	4.11899	81.9222	3	4	0.0458768	0.00197858	172.087	100	100	Doubtful	false
360	F1S3V2		F1S3V2	Single Protein	Protein O-linked mannose N-acetylglucosaminyltransferase 1 (beta 1,2-) (F1S3V2_PIG)	POMGNT1	6	4.69697	86.5152	3	4	0.089023	0.0040864	75.0642	100	100	Doubtful	false
361	F1S554		F1S554	Single Protein	Palmdelphin (F1S554_PIG)	PALMD	4	10.1818	86.5455	3	4	0.0938582	0.00455182	62.1564	100	100	Doubtful	false
362	F1SDG3		F1SDG3	Single Protein	OTU deubiquitinase 7B (F1SDG3_PIG)	OTUD7B	4	7.47331	91.2218	3	4	0.0746078	0.00368444	92.0187	100	100	Doubtful	false
363	F1SEQ3		F1SEQ3	Single Protein	Growth hormone inducible transmembrane protein (F1SEQ3_PIG)	GHITM	14	8.11594	83.4783	3	4	0.232847	0.00752315	37.0526	100	100	Doubtful	false
364	F1SFA7	I3L781	F1SFA7, I3L781	Related Proteins	Uncharacterized protein (F1SFA7_PIG)	COL1A2	9	2.81938	90.837	3	4	0.0754221	0.00274814	104.379	100	100	Doubtful	false
365	F1SJF2		F1SJF2	Single Protein	Cortactin binding protein 2 (F1SJF2_PIG)	CTTNBP2	18	1.86747	79.4578	3	4	0.0393451	0.00176902	180.357	100	100	Doubtful	false
366	F1SKX7		F1SKX7	Single Protein	Collagen type VIII alpha 1 chain (F1SKX7_PIG)	COL8A1	13	10.6183	45.8333	3	4	0.165914	0.00684262	73.0621	100	100	Doubtful	false
367	F1SMG8		F1SMG8	Single Protein	3-hydroxy-3-methylglutaryl coenzyme A synthase (F1SMG8_PIG)	HMGCS1	16	7.88462	76.5385	3	4	0.145048	0.00711893	57.5786	100	100	Doubtful	false
368	F1SN67		F1SN67	Single Protein	Fibrillin-1 (F1SN67_PIG)	FBN1	1	1.21909	78.4396	3	4	0.0311773	0.00103612	312.209	100	100	Doubtful	false
369	F1SRW1		F1SRW1	Single Protein	EPH receptor A1 (F1SRW1_PIG)	EPHA1	18	3.25866	69.8574	3	4	0.0797752	0.00340136	108.702	100	100	Doubtful	false
370	F1SS42		F1SS42	Single Protein	AP-1 complex subunit gamma (F1SS42_PIG)	AP1G2		6.40205	82.2023	3	4	0.0938582	0.00337487	86.4635	100	100	Doubtful	false
371	F1SSE1		F1SSE1	Single Protein	GLI family zinc finger 3 (F1SSE1_PIG)	GLI3		2.64817	62.6734	3	4	0.0558982	0.00158644	168.803	100	100	Doubtful	false
372	F1SSR8		F1SSR8	Single Protein	Uncharacterized protein (F1SSR8_PIG)	KNL1		2.53906	92.4479	3	4	0.0412233	0.00152582	171.504	100	100	Doubtful	false
373	F1SST4		F1SST4	Single Protein	Serine peptidase inhibitor, Kunitz type 1 (F1SST4_PIG)	SPINT1		4.51866	78.1925	3	4	0.128838	0.00544389	57.2587	100	100	Doubtful	false
374	F1SV90		F1SV90	Single Protein	Eukaryotic translation initiation factor 3 subunit I (F1SV90_PIG)	EIF3I	6	14.5062	89.5062	3	4	0.258925	0.00977011	36.3085	100	100	Doubtful	false
375	I3LFN0		I3LFN0	Single Protein	BRCA2, DNA repair associated (I3LFN0_PIG)	BRCA2		1.49347	89.8569	3	4	0.0175077	0.000750231	360.51	100	100	Doubtful	false
376	I3LHD9		I3LHD9	Single Protein	Hormonally up-regulated Neu-associated kinase (I3LHD9_PIG)	HUNK		4.71842	82.8006	3	4	0.0826367	0.00398284	73.5252	100	100	Doubtful	false
377	I3LPZ9		I3LPZ9	Single Protein	SR-related CTD associated factor 4 (I3LPZ9_PIG)	SCAF4	13	3.00353	53.1802	3	4	0.0568175	0.00470653	124.124	100	100	Doubtful	false
378	A0A286ZI16	A0A286ZNG4, A0A287A8G5, A0A287AD27, F1SI31	A0A286ZI16, A0A286ZNG4, A0A287A8G5, A0A287AD27, F1SI31	Related Proteins	ALS2, alsin Rho guanine nucleotide exchange factor (A0A286ZI16_PIG)	ALS2	GL892407.1	3.93701	73.834	3	3	0.0461834	0.00150396	182.785	100	100	Doubtful	false
379	A0A286ZIH8	A0A286ZVS1, F1S3A9	A0A286ZIH8, A0A286ZVS1, F1S3A9	Related Proteins	Polyamine modulated factor 1 binding protein 1 (A0A286ZIH8_PIG)	PMFBP1	6	5.02137	100	3	3	0.0481131	0.00195869	109.204	100	100	Doubtful	false
380	A0A286ZIL9	A0A287BQN5, I3LH70	A0A286ZIL9, A0A287BQN5, I3LH70	Related Proteins	Collagen type XVIII alpha 1 chain (A0A286ZIL9_PIG)	COL18A1		2.1028	78.6604	3	3	0.0693656	0.00181518	129.802	100	100	Doubtful	false
381	A0A286ZIY3	A0A287AIY3, A0A2C9F3C4, F1SRY5, I3LEV3	A0A286ZIY3, A0A287AIY3, A0A2C9F3C4, F1SRY5, I3LEV3	Related Proteins	Ubiquitin carboxyl-terminal hydrolase 37 (A0A286ZIY3_PIG)	USP37	15	4.38413	83.6117	3	3	0.0602877	0.00228881	107.96	100	100	Doubtful	false
382	A0A286ZIZ6		A0A286ZIZ6	Single Protein	Uncharacterized protein (A0A286ZIZ6_PIG)	TTLL11		9.375	95	3	3	0.0951502	0.00301535	69.8228	100	100	Doubtful	false
383	A0A286ZJD3	A0A287BPC2	A0A286ZJD3, A0A287BPC2	Related Proteins	Spen family transcriptional repressor (A0A286ZJD3_PIG)	SPEN		1.59795	84.404	3	3	0.0157512	0.000694181	345.612	100	100	Doubtful	false
384	F1SFD0	A0A286ZJV8, A0A286ZTS6	A0A286ZJV8, A0A286ZTS6, F1SFD0	Related Proteins	KRIT1, ankyrin repeat containing (F1SFD0_PIG)	KRIT1	9	5.43478	90.4891	3	3	0.0826367	0.00275275	84.2575	100	100	Doubtful	false
385	A0A286ZK20		A0A286ZK20	Single Protein	ATP binding cassette subfamily C member 11 (A0A286ZK20_PIG)	ABCC11		3.86016	76.6205	3	3	0.0517144	0.00174271	152.979	100	100	Doubtful	false
386	A0A286ZKZ7	A0A286ZU98	A0A286ZKZ7, A0A286ZU98	Related Proteins	BTB domain containing 8 (A0A286ZKZ7_PIG)	BTBD8		3.73626	90.2564	3	3	0.0419746	0.0014881	148.479	100	100	Doubtful	false
387	A0A286ZL01	A0A286ZMG0, A0A286ZQ26, A0A286ZTD2, A0A287A0W3, F1SMP5	A0A286ZL01, A0A286ZMG0, A0A286ZQ26, A0A286ZTD2, A0A287A0W3, F1SMP5	Related Proteins	Multiple PDZ domain crumbs cell polarity complex component (A0A286ZL01_PIG)	MPDZ	1	2.84148	78.3151	3	3	0.0402623	0.00116698	214.212	100	100	Doubtful	false
388	A0A286ZM40	A0A287ARQ8, F1S4G1, I3L7K3, I3LBL9, I3LCR3	A0A286ZM40, A0A287ARQ8, F1S4G1, I3L7K3, I3LBL9, I3LCR3	Related Proteins	Ecotropic viral integration site 5 (A0A286ZM40_PIG)	EVI5		6.18182	81.5758	3	3	0.0673378	0.00272412	94.9472	100	100	Doubtful	false
389	A0A286ZM65		A0A286ZM65	Single Protein	Zinc finger protein 282 (A0A286ZM65_PIG)	ZNF282	18	7.48988	83.8057	3	3	0.128838	0.00422705	54.8084	100	100	Doubtful	false
390	A0A286ZMT5	A0A286ZXT3, A0A287AD00, A0A287AIF1, A0A287AP41, A0A287AXK3, A0A287BN29, F1RKY3	A0A286ZMT5, A0A286ZXT3, A0A287AD00, A0A287AIF1, A0A287AP41, A0A287AXK3, A0A287BN29, F1RKY3	Related Proteins	Phosphatidylinositol 4-kinase alpha (A0A286ZMT5_PIG)	PI4KA	14	2.07305	86.0316	3	3	0.0331204	0.00100402	228.318	100	100	Doubtful	false
391	A0A286ZNA7	A0A286ZQD7, A0A287A526, A0A287A6P4, A0A287B3K3, A0A287B4X6, A0A288CFT7, F6PU32, P12675	A0A286ZNA7, A0A286ZQD7, A0A287A526, A0A287A6P4, A0A287B3K3, A0A287B4X6, A0A288CFT7, F6PU32, P12675	Related Proteins	Calpastatin (A0A286ZNA7_PIG)	CAST	2	5.43767	71.7507	3	3	0.0660505	0.00338879	80.9109	100	100	Doubtful	false
392	A0A286ZNM8	A0A287A3C8, A0A287A521, A0A287A7Q8, A0A287A9M1, F1RUT9	A0A286ZNM8, A0A287A3C8, A0A287A521, A0A287A7Q8, A0A287A9M1, F1RUT9	Related Proteins	Ubiquitin protein ligase E3 component n-recognin 2 (A0A286ZNM8_PIG)	UBR2	7	2.80055	83.265	3	3	0.0477804	0.00150396	167.572	100	100	Doubtful	false
393	A0A286ZNW9	A0A287BJL2, I3LMZ3	A0A286ZNW9, A0A287BJL2, I3LMZ3	Related Proteins	DIS3-like exonuclease 2 (A0A286ZNW9_PIG)	DIS3L2		5.7715	86.3369	3	3	0.0660505	0.00250114	95.1396	100	100	Doubtful	false
394	I3LJ07	A0A286ZNY8, A0A287AJR5, A0A287ALW4, A0A287BGU2	A0A286ZNY8, A0A287AJR5, A0A287ALW4, A0A287BGU2, I3LJ07	Related Proteins	Lysine methyltransferase 2E (I3LJ07_PIG)	KMT2E	9	3.65788	58.1495	3	3	0.0370256	0.00169596	204.686	100	100	Doubtful	false
395	K9IVJ6	A0A286ZQ33, A0A286ZWD9, A0A287AWR6, F1RKE1	A0A286ZQ33, A0A286ZWD9, A0A287AWR6, F1RKE1, K9IVJ6	Related Proteins	Mediator of RNA polymerase II transcription subunit 13 (K9IVJ6_PIG)	MED13L		2.67089	62.9697	3	3	0.0407371	0.001318	242.689	100	100	Doubtful	false
396	A0A286ZQ42	A0A287ARB4	A0A286ZQ42, A0A287ARB4	Related Proteins	Myosin VC (A0A286ZQ42_PIG)	MYO5C	1	2.25252	91.5827	3	3	0.0307608	0.00118662	196.62	100	100	Doubtful	false
397	A0A286ZQW4		A0A286ZQW4	Single Protein	Nucleoporin 210 like (A0A286ZQW4_PIG)	NUP210L		3.0095	80.1478	3	3	0.0409787	0.00120773	210.335	100	100	Doubtful	false
398	A0A286ZR09	A0A287AZ85, A0A287B661, F1SIM2	A0A286ZR09, A0A287AZ85, A0A287B661, F1SIM2	Related Proteins	Anillin actin binding protein (A0A286ZR09_PIG)	ANLN	18	6.06352	84.3118	3	3	0.053725	0.00209285	114.858	100	100	Doubtful	false
399	A0A286ZR66	A0A286ZVK1	A0A286ZR66, A0A286ZVK1	Related Proteins	Uncharacterized protein (A0A286ZR66_PIG)	F11		5.32646	93.9863	3	3	0.131283	0.00335161	65.2498	100	100	Doubtful	false
400	A0A286ZR94	A0A287ASK1, F1SKI0	A0A286ZR94, A0A287ASK1, F1SKI0	Related Proteins	Myosin-11 (A0A286ZR94_PIG)	MYH11		2.2805	92.7594	3	3	0.0245339	0.00104487	202.555	100	100	Doubtful	false
401	A0A286ZRA1		A0A286ZRA1	Single Protein	Uncharacterized protein (A0A286ZRA1_PIG)			13.0031	60.9907	3	3	0.249609	0.00930626	36.9923	100	100	Doubtful	false
402	A0A286ZRD9	A0A287AIX3, A0A287B3M7, A0A287BFC1, I3L895	A0A286ZRD9, A0A287AIX3, A0A287B3M7, A0A287BFC1, I3L895	Related Proteins	Histone-lysine N-methyltransferase (A0A286ZRD9_PIG)	KMT2A		1.41165	74.6912	3	3	0.0139676	0.000618742	430.96	100	100	Doubtful	false
403	A0A286ZSC8	A0A287AV60	A0A286ZSC8, A0A287AV60	Related Proteins	Uncharacterized protein (A0A286ZSC8_PIG)	MAP7D3	X	4.67186	64.9611	3	3	0.0693656	0.00313927	99.0817	100	100	Doubtful	false
404	A0A286ZSM0	A0A287AG06, F1SC67	A0A286ZSM0, A0A287AG06, F1SC67	Related Proteins	Phosphoinositide phospholipase C (A0A286ZSM0_PIG)	PLCE1	14	2.36181	82.4623	3	3	0.033768	0.0011172	223.132	100	100	Doubtful	false
405	A0A286ZSX8	A0A287B446, A0A287BNK8	A0A286ZSX8, A0A287B446, A0A287BNK8	Related Proteins	Capping protein regulator and myosin 1 linker 1 (A0A286ZSX8_PIG)	CARMIL1	7	3.20233	86.5357	3	3	0.0412233	0.00154191	151.41	100	100	Doubtful	false
406	A0A286ZT29	F1S5N3	A0A286ZT29, F1S5N3	Related Proteins	Sortilin related VPS10 domain containing receptor 3 (A0A286ZT29_PIG)	SORCS3	14	2.29133	71.3584	3	3	0.0642092	0.00210245	135.514	100	100	Doubtful	false
407	A0A286ZT45	I3L9B1, I3L9K6	A0A286ZT45, I3L9B1, I3L9K6	Related Proteins	Thrombospondin type 1 domain containing 7A (A0A286ZT45_PIG)	THSD7A	9	2.70968	72.3226	3	3	0.040029	0.00163544	173.451	100	100	Doubtful	false
408	A0A286ZTQ9	A0A287AI86	A0A286ZTQ9, A0A287AI86	Related Proteins	SET domain containing 1B (A0A286ZTQ9_PIG)	SETD1B	14	2.32426	66.78	3	3	0.0432897	0.00155631	191.79	100	100	Doubtful	false
409	A0A286ZTZ1		A0A286ZTZ1	Single Protein	Sp9 transcription factor (A0A286ZTZ1_PIG)	SP9		7.83505	58.7629	3	3	0.193777	0.00643275	48.9697	100	100	Doubtful	false
410	A0A286ZTZ8	A0A287BDS2, A0A287BJ84	A0A286ZTZ8, A0A287BDS2, A0A287BJ84	Related Proteins	ATPase family, AAA domain containing 5 (A0A286ZTZ8_PIG)	ATAD5		2.73075	88.9132	3	3	0.0236114	0.00112613	205.3	100	100	Doubtful	false
411	Q2QLD7	A0A286ZUD2, A0A287A2T1, A0A287BCD0, A0A287BHL3, A0A287BQH6, F1SJD7	A0A286ZUD2, A0A287A2T1, A0A287BCD0, A0A287BHL3, A0A287BQH6, F1SJD7, Q2QLD7	Related Proteins	Suppressor of tumorigenicity 7 protein (ST7_PIG)	ST7		6.83761	75.5556	3	3	0.119903	0.00414781	67.1091	100	100	Doubtful	false
412	A0A286ZUG8	A0A287A6N7, A0A287A7V8, A0A287AV94, F1SUZ2	A0A286ZUG8, A0A287A6N7, A0A287A7V8, A0A287AV94, F1SUZ2	Related Proteins	Nucleoporin 98 (A0A286ZUG8_PIG)	NUP98	9	3.54206	71.0942	3	3	0.0509516	0.00163108	174.29	100	100	Doubtful	false
413	A0A286ZUH0	F1SNH3, I3L7S4	A0A286ZUH0, F1SNH3, I3L7S4	Related Proteins	Caldesmon 1 (A0A286ZUH0_PIG)	CALD1	18	8.67052	100	3	3	0.0654251	0.00353243	60.3056	100	100	Doubtful	false
414	A0A286ZUQ1	A0A287ARP1, I3LHZ3	A0A286ZUQ1, A0A287ARP1, I3LHZ3	Related Proteins	Inositol 1,4,5-trisphosphate receptor type 1 (A0A286ZUQ1_PIG)	ITPR1		1.21816	84.57	3	3	0.0227559	0.000800233	308.283	100	100	Doubtful	false
415	A0A286ZV23	I3LMY0	A0A286ZV23, I3LMY0	Related Proteins	Receptor protein-tyrosine kinase (A0A286ZV23_PIG)	EGFR		3.31126	83.9404	3	3	0.0558982	0.00180802	133.317	100	100	Doubtful	false
416	A0A286ZV25	A0A287BPQ4, I3LF71, I3LQQ0, I3LRV9	A0A286ZV25, A0A287BPQ4, I3LF71, I3LQQ0, I3LRV9	Related Proteins	Neuron navigator 3 (A0A286ZV25_PIG)	NAV3		1.9305	79.2364	3	3	0.0288349	0.000947482	247.786	100	100	Doubtful	false
417	A0A286ZVS0	A0A287AG93, I3LSJ4	A0A286ZVS0, A0A287AG93, I3LSJ4	Related Proteins	Splicing factor 3b subunit 3 (A0A286ZVS0_PIG)	SF3B3		3.94412	70.7477	3	3	0.0624678	0.00212931	135.478	100	100	Doubtful	false
418	A0A286ZVT8	A0A287A1R9, F1SM39	A0A286ZVT8, A0A287A1R9, F1SM39	Related Proteins	Alpha kinase 2 (A0A286ZVT8_PIG)	ALPK2	1	2.02775	79.0288	3	3	0.0432897	0.0012379	200.812	100	100	Doubtful	false
419	A0A286ZVY9	A0A286ZZG7, A0A287A1Z9, A0A287A2E1, A0A287BR08, I3LMH4	A0A286ZVY9, A0A286ZZG7, A0A287A1Z9, A0A287A2E1, A0A287BR08, I3LMH4	Related Proteins	Eukaryotic translation initiation factor 4 gamma 1 (A0A286ZVY9_PIG)	EIF4G1	13	2.85896	64.8666	3	3	0.0397984	0.00179563	173.002	100	100	Doubtful	false
420	A0A286ZVZ8		A0A286ZVZ8	Single Protein	Uncharacterized protein (A0A286ZVZ8_PIG)	AKAP2		3.66667	77.0833	3	3	0.0525003	0.00198198	132.218	100	100	Doubtful	false
421	A0A286ZWR6		A0A286ZWR6	Single Protein	Oxoglutarate dehydrogenase like (A0A286ZWR6_PIG)	OGDHL	14	3.91349	84.346	3	3	0.0707867	0.0022385	109.922	100	100	Doubtful	false
422	A0A286ZWX9	A0A287ABK4, A0A287AD25, A0A287BEN8, F1RIW4	A0A286ZWX9, A0A287ABK4, A0A287AD25, A0A287BEN8, F1RIW4	Related Proteins	DExD/H-box helicase 60 (A0A286ZWX9_PIG)	DDX60	14	2.41984	93.1639	3	3	0.0344414	0.00119048	190.086	100	100	Doubtful	false
423	A0A286ZXT4		A0A286ZXT4	Single Protein	Uncharacterized protein (A0A286ZXT4_PIG)			18.8272	100	3	3	0.158323	0.00565844	36.8704	100	100	Doubtful	false
424	A0A286ZXX0		A0A286ZXX0	Single Protein	Uncharacterized protein (A0A286ZXX0_PIG)			15.1386	59.2751	3	3	0.205261	0.00659472	50.9175	100	100	Doubtful	false
425	A0A286ZXX1	A0A287BD70, A0A287BGE5	A0A286ZXX1, A0A287BD70, A0A287BGE5	Related Proteins	Trafficking kinesin protein 1 (A0A286ZXX1_PIG)	TRAK1	13	4.20455	84.2045	3	3	0.0746078	0.00247413	97.518	100	100	Doubtful	false
426	A0A286ZY51	A0A287A8F3, A0A287AA10, A0A287BMW8, F1S8Y9	A0A286ZY51, A0A287A8F3, A0A287AA10, A0A287BMW8, F1S8Y9	Related Proteins	Uncharacterized protein (A0A286ZY51_PIG)	LOC100627422		3.87828	86.8138	3	3	0.032045	0.00126002	182.527	100	100	Doubtful	false
427	A0A286ZYN1	A0A287BKE8	A0A286ZYN1, A0A287BKE8	Related Proteins	Hexose-6-phosphate dehydrogenase/glucose 1-dehydrogenase (A0A286ZYN1_PIG)	H6PD		5.34826	70.8955	3	3	0.100694	0.00321637	90.3584	100	100	Doubtful	false
428	A0A287A007	A0A287AUX1, F1RXI2	A0A287A007, A0A287AUX1, F1RXI2	Related Proteins	Collagen type IV alpha 5 chain (A0A287A007_PIG)	COL4A5		3.98099	72.6679	3	3	0.0613584	0.00149905	160.767	100	100	Doubtful	false
429	A0A287A044	P00506	A0A287A044, P00506	Related Proteins	Aspartate aminotransferase (A0A287A044_PIG)	GOT2		8.6514	100	3	3	0.174269	0.00466497	43.6532	100	100	Doubtful	false
430	A0A287A0A6		A0A287A0A6	Single Protein	Collagen type VI alpha 6 chain (A0A287A0A6_PIG)	COL6A6		2.53411	86.6959	3	3	0.0289557	0.00103054	228.439	100	100	Doubtful	false
431	A0A287A0P7	F1S2N4	A0A287A0P7, F1S2N4	Related Proteins	Interferon regulatory factor 2 binding protein like (A0A287A0P7_PIG)	IRF2BPL	7	6.30749	67.2799	3	3	0.108603	0.00299479	78.6381	100	100	Doubtful	false
432	A0A287A113	F1SA60	A0A287A113, F1SA60	Related Proteins	Spectrin beta chain (A0A287A113_PIG)	SPTB	7	2.26496	96.7521	3	3	0.0228311	0.000809776	269.731	100	100	Doubtful	false
433	A0A287A1P9		A0A287A1P9	Single Protein	Chromosome 4 open reading frame 54 (A0A287A1P9_PIG)	C4orf54		2.17129	78.3474	3	3	0.0378367	0.00141134	174.934	100	100	Doubtful	false
434	A0A287A2A9	F1RTC4, K7GRC5, K7GS71	A0A287A2A9, F1RTC4, K7GRC5, K7GS71	Related Proteins	Integrator complex subunit 6 like (A0A287A2A9_PIG)	INTS6L	X	5.02336	83.4112	3	3	0.073811	0.00256769	95.6067	100	100	Doubtful	false
435	A0A287A2Y5		A0A287A2Y5	Single Protein	KIAA1211 (A0A287A2Y5_PIG)	KIAA1211	8	3.97631	79.0186	3	3	0.044119	0.00196288	129.176	100	100	Doubtful	false
436	A0A287A352	A0A287AS35, F1SJM8	A0A287A352, A0A287AS35, F1SJM8	Related Proteins	Immunoglobulin superfamily member 10 (A0A287A352_PIG)	IGSF10	13	1.52323	79.3983	3	3	0.0259144	0.000879297	290.299	100	100	Doubtful	false
437	A0A287A4X9	A0A287AG13, F1SCV9	A0A287A4X9, A0A287AG13, F1SCV9	Related Proteins	Apolipoprotein B (A0A287A4X9_PIG)	APOB		1.46907	86.6237	3	3	0.0169492	0.000520678	438.496	100	100	Doubtful	false
438	A0A287A4Z0	A0A287A789, A0A287B9A7, A0A287BN99, I3LEQ6	A0A287A4Z0, A0A287A789, A0A287B9A7, A0A287BN99, I3LEQ6	Related Proteins	Ral GTPase activating protein catalytic alpha subunit 2 (A0A287A4Z0_PIG)	RALGAPA2		2.55208	78.0208	3	3	0.0368282	0.00122385	214.163	100	100	Doubtful	false
439	A0A287A5W2	A0A287APK8, F1SN99	A0A287A5W2, A0A287APK8, F1SN99	Related Proteins	Nipped-B protein (A0A287A5W2_PIG)	NIPBL	16	1.5245	84.1742	3	3	0.0186416	0.000790571	310.331	100	100	Doubtful	false
440	A0A287A5Y7		A0A287A5Y7	Single Protein	Dynein axonemal heavy chain 3 (A0A287A5Y7_PIG)	DNAH3		1.06568	87.4102	3	3	0.0152977	0.0005198	462.5	100	100	Doubtful	false
441	A0A287A5Z8	A0A287B5U4, A0A287B8S9, F1S3H9	A0A287A5Z8, A0A287B5U4, A0A287B8S9, F1S3H9	Related Proteins	Uncharacterized protein (A0A287A5Z8_PIG)	LOC100517145		2.63642	83.0166	3	3	0.0419746	0.00135401	183.154	100	100	Doubtful	false
442	A0A287A6R1	F1S287	A0A287A6R1, F1S287	Related Proteins	MDM2 binding protein (A0A287A6R1_PIG)	MTBP	4	7.3857	91.0903	3	3	0.0642092	0.0023595	95.2903	100	100	Doubtful	false
443	A0A287A7H2		A0A287A7H2	Single Protein	Chromosome 11 open reading frame 95 (A0A287A7H2_PIG)	C11orf95	2	11.6631	77.3218	3	3	0.128838	0.00512104	50.4889	100	100	Doubtful	false
444	A0A287A7W9	F1SKN6	A0A287A7W9, F1SKN6	Related Proteins	MICAL like 1 (A0A287A7W9_PIG)	MICALL1	5	5.17039	86.839	3	3	0.0746078	0.00248083	91.7516	100	100	Doubtful	false
445	A0A287A872		A0A287A872	Single Protein	Gem nuclear organelle associated protein 5 (A0A287A872_PIG)	GEMIN5	16	2.88591	83.4228	3	3	0.0455742	0.00147493	166.567	100	100	Doubtful	false
446	I3LIS2	A0A287A8J0, F1RN66, I3L6N4	A0A287A8J0, F1RN66, I3L6N4, I3LIS2	Related Proteins	Chromodomain helicase DNA binding protein 1 (I3LIS2_PIG)	CHD1	2	2.34467	90.7386	3	3	0.0261103	0.00118432	196.363	100	100	Doubtful	false
447	A0A287A900	A0A287AE16, F1SF64	A0A287A900, A0A287AE16, F1SF64	Related Proteins	Adseverin (A0A287A900_PIG)	SCIN	9	6.25	95.122	3	3	0.105295	0.00293803	73.7717	100	100	Doubtful	false
448	A0A287A991		A0A287A991	Single Protein	Pleckstrin homology domain containing A2 (A0A287A991_PIG)	PLEKHA2	15	6.39386	81.8414	3	3	0.151395	0.00546875	43.5376	100	100	Doubtful	false
449	A0A287A9Y3	F1SRJ2, I3LCF5	A0A287A9Y3, F1SRJ2, I3LCF5	Related Proteins	N-acetylglucosamine-1-phosphate transferase subunits alpha and beta (A0A287A9Y3_PIG)	GNPTAB		3.12243	93.18	3	3	0.0502111	0.0016167	138.413	100	100	Doubtful	false
450	A0A287AA97	F1RUH0, I3L770, K7GNJ7	A0A287AA97, F1RUH0, I3L770, K7GNJ7	Related Proteins	HECT, UBA and WWE domain containing 1, E3 ubiquitin protein ligase (A0A287AA97_PIG)	HUWE1	X	1.33615	73.5584	3	3	0.0172025	0.000584236	468.767	100	100	Doubtful	false
451	A0A287AAK8	A0A287AJY4, A0A287BQ29, F1RYL3	A0A287AAK8, A0A287AJY4, A0A287BQ29, F1RYL3	Related Proteins	NCK associated protein 1 (A0A287AAK8_PIG)	NCKAP1	15	4.86381	81.8093	3	3	0.0715193	0.00217994	117.317	100	100	Doubtful	false
452	A0A287AAY2		A0A287AAY2	Single Protein	Calcium signal-modulating cyclophilin ligand (A0A287AAY2_PIG)	CAMLG	2	13.8514	100	3	3	0.218188	0.00574324	33.0578	100	100	Doubtful	false
453	A0A287AB32	F1RH75	A0A287AB32, F1RH75	Related Proteins	Lysine demethylase 3B (A0A287AB32_PIG)	KDM3B	2	2.79948	83.3333	3	3	0.0414707	0.00143229	168.644	100	100	Doubtful	false
454	A0A287AB78	A0A287AIP8, F1S1Y7	A0A287AB78, A0A287AIP8, F1S1Y7	Related Proteins	Sodium channel protein (A0A287AB78_PIG)	SCN9A	15	2.2605	61.6254	3	3	0.0353218	0.00143481	211.641	100	100	Doubtful	false
455	A0A287ABL3	A0A287ASZ1, A0A287ATY5, A0A287BBW0, F1SBY9, K7GMM7	A0A287ABL3, A0A287ASZ1, A0A287ATY5, A0A287BBW0, F1SBY9, K7GMM7	Related Proteins	Uncharacterized protein (A0A287ABL3_PIG)	ABCB1	9	4.48248	73.1866	3	3	0.054146	0.00204157	135.542	100	100	Doubtful	false
456	A0A287AC87	A0A287B1F7, A0A287B831, F1SR11	A0A287AC87, A0A287B1F7, A0A287B831, F1SR11	Related Proteins	ATP binding cassette subfamily C member 9 (A0A287AC87_PIG)	ABCC9		2.30817	73.4872	3	3	0.0464942	0.00155631	179.684	100	100	Doubtful	false
457	A0A287AC96	F1REZ7	A0A287AC96, F1REZ7	Related Proteins	Spalt like transcription factor 1 (A0A287AC96_PIG)	SALL1	6	3.90244	62.5203	3	3	0.0754221	0.00227568	129.926	100	100	Doubtful	false
458	A0A287ACJ4	F1RYP4	A0A287ACJ4, F1RYP4	Related Proteins	Integrin subunit alpha 4 (A0A287ACJ4_PIG)	ITGA4	15	4.35203	86.0735	3	3	0.0666879	0.00205993	114.943	100	100	Doubtful	false
459	A0A287ACY9	F1RKB5	A0A287ACY9, F1RKB5	Related Proteins	Uncharacterized protein (A0A287ACY9_PIG)	POM121C		6.6886	52.8509	3	3	0.089023	0.0038036	94.7137	100	100	Doubtful	false
460	A0A287AD31	A0A287B214, A0A287BAH8, F1S116	A0A287AD31, A0A287B214, A0A287BAH8, F1S116	Related Proteins	Tet methylcytosine dioxygenase 2 (A0A287AD31_PIG)	TET2	8	4.10385	85.1759	3	3	0.0624678	0.00180269	133.325	100	100	Doubtful	false
461	A0A287ADP9	A0A287BAC0, F1RS81	A0A287ADP9, A0A287BAC0, F1RS81	Related Proteins	Ankyrin repeat domain 28 (A0A287ADP9_PIG)	ANKRD28	13	3.79867	60.6838	3	3	0.0846612	0.00273865	112.921	100	100	Doubtful	false
462	A0A287AE67		A0A287AE67	Single Protein	Uncharacterized protein (A0A287AE67_PIG)	AGBL1		6.14849	91.4153	3	3	0.0846612	0.00194585	97.5852	100	100	Doubtful	false
463	A0A287AF25	F1SQH3	A0A287AF25, F1SQH3	Related Proteins	Phospholipid-transporting ATPase (A0A287AF25_PIG)	ATP8B4		5.16772	64.3699	3	3	0.0680004	0.00258216	124.464	100	100	Doubtful	false
464	A0A287AF76	A0A287AFR1, A0A287AP62, A0A287AXS8, A0A287B7X5, A0A287B8Y7, A0A287BD78, F1SU05	A0A287AF76, A0A287AFR1, A0A287AP62, A0A287AXS8, A0A287B7X5, A0A287B8Y7, A0A287BD78, F1SU05	Related Proteins	Eukaryotic translation initiation factor 4 gamma 3 (A0A287AF76_PIG)	EIF4G3		2.59349	77.7443	3	3	0.0384688	0.00142229	183.397	100	100	Doubtful	false
465	A0A287AFG5	F1SIB6	A0A287AFG5, F1SIB6	Related Proteins	LDL receptor related protein 4 (A0A287AFG5_PIG)	LRP4	2	2.5641	89.1862	3	3	0.0404983	0.00114583	199.575	100	100	Doubtful	false
466	A0A287AGD1	F1SUH2	A0A287AGD1, F1SUH2	Related Proteins	Cell division cycle and apoptosis regulator 1 (A0A287AGD1_PIG)	CCAR1		4.12643	81.475	3	3	0.0397984	0.00197557	131.446	100	100	Doubtful	false
467	A0A287AH52	A0A287BF64	A0A287AH52, A0A287BF64	Related Proteins	Uncharacterized protein (A0A287AH52_PIG)	MUC5B		1.07433	45.604	3	3	0.0284783	0.00088141	473.466	100	100	Doubtful	false
468	A0A287AHM9	A0A287BF71, F1SNQ1	A0A287AHM9, A0A287BF71, F1SNQ1	Related Proteins	Uncharacterized protein (A0A287AHM9_PIG)	TJP1		3.1091	83.8892	3	3	0.0353218	0.0012354	196.433	100	100	Doubtful	false
469	A0A287AIJ2	A0A287B0B7, I3LME0	A0A287AIJ2, A0A287B0B7, I3LME0	Related Proteins	Pecanex 2 (A0A287AIJ2_PIG)	PCNX2	14	3.56125	72.1273	3	3	0.0372251	0.00120693	234.434	100	100	Doubtful	false
470	A0A287AJF0	A0A287AKV0, A0A287B0H0, A0A287BSM0	A0A287AJF0, A0A287AKV0, A0A287B0H0, A0A287BSM0	Related Proteins	SEC31 homolog A, COPII coat complex component (A0A287AJF0_PIG)	SEC31A	8	2.82714	61.9548	3	3	0.0715193	0.00239027	134.243	100	100	Doubtful	false
471	A0A287AJJ2	F1S5C5	A0A287AJJ2, F1S5C5	Related Proteins	Non-SMC condensin I complex subunit G (A0A287AJJ2_PIG)	NCAPG	8	3.13765	81.6802	3	3	0.0597662	0.00227179	111.02	100	100	Doubtful	false
472	A0A287AKW7	A0A287BQJ9, F1SP27	A0A287AKW7, A0A287BQJ9, F1SP27	Related Proteins	Elongator complex protein 1 (A0A287AKW7_PIG)	ELP1		3.79747	72.9255	3	3	0.0505787	0.00176792	159.428	100	100	Doubtful	false
473	A0A287ALP4	F1S5S4	A0A287ALP4, F1S5S4	Related Proteins	Uncharacterized protein (A0A287ALP4_PIG)	CDH13		7.47922	79.9169	3	3	0.122018	0.00317735	79.1531	100	100	Doubtful	false
474	A0A287ALY1		A0A287ALY1	Single Protein	Aryl-hydrocarbon receptor repressor (A0A287ALY1_PIG)	AHRR		5.89928	92.6619	3	3	0.0951502	0.00284679	74.0426	100	100	Doubtful	false
475	A0A287ANP1		A0A287ANP1	Single Protein	KIAA0408 (A0A287ANP1_PIG)	KIAA0408	1	6.57895	89.3275	3	3	0.070069	0.00300055	78.1024	100	100	Doubtful	false
476	A0A287AQR6	A0A287AWF4, A0A287B708	A0A287AQR6, A0A287AWF4, A0A287B708	Related Proteins	Adenylate cyclase (A0A287AQR6_PIG)	ADCY8		3.98614	77.9029	3	3	0.0654251	0.0020393	128.846	100	100	Doubtful	false
477	A0A287AR89		A0A287AR89	Single Protein	Neuronal tyrosine-phosphorylated phosphoinositide-3-kinase adaptor 2 (A0A287AR89_PIG)	NYAP2		6.88	92.64	3	3	0.103716	0.00316638	66.8982	100	100	Doubtful	false
478	A0A287ATV1	A0A287BL90	A0A287ATV1, A0A287BL90	Related Proteins	Erythrocyte membrane protein band 4.1 like 3 (A0A287ATV1_PIG)	EPB41L3	6	6.54952	83.5463	3	3	0.0913767	0.0029318	70.4731	100	100	Doubtful	false
479	A0A287ATW2	A0A287BG04	A0A287ATW2, A0A287BG04	Related Proteins	Protein phosphatase 1 regulatory subunit 12A (A0A287ATW2_PIG)	PPP1R12A		6.63957	79.6748	3	3	0.0722672	0.00311791	80.8284	100	100	Doubtful	false
480	A0A287AUA9	A0A287B9A5, F1S5J3	A0A287AUA9, A0A287B9A5, F1S5J3	Related Proteins	Nebulin related anchoring protein (A0A287AUA9_PIG)	NRAP	GL894367.1	2.60047	100	3	3	0.0273508	0.00108353	192.034	100	100	Doubtful	false
481	A0A287AUM0		A0A287AUM0	Single Protein	Tyrosine-protein phosphatase non-receptor type 13 (A0A287AUM0_PIG)	PTPN13	8	1.79992	85.6425	3	3	0.0259144	0.00074943	265.044	100	100	Doubtful	false
482	A0A287AV99	A0A287B5I3, A0A287BAP8, A0A287BCI3, A0A287BJE3, A0A287BNW4, I3LD28	A0A287AV99, A0A287B5I3, A0A287BAP8, A0A287BCI3, A0A287BJE3, A0A287BNW4, I3LD28	Related Proteins	Nuclear factor of activated T cells 3 (A0A287AV99_PIG)	NFATC3		3.93996	51.4071	3	3	0.110336	0.0033455	115.301	100	100	Doubtful	false
483	A0A287AXZ2	A0A287BDR4, A0A287BSI4, F1SQL1	A0A287AXZ2, A0A287BDR4, A0A287BSI4, F1SQL1	Related Proteins	Uncharacterized protein (A0A287AXZ2_PIG)	PPP4R3B	3	5.83127	90.8189	3	3	0.0807068	0.00250455	92.5284	100	100	Doubtful	false
484	P09933	A0A287AZ10	A0A287AZ10, P09933	Related Proteins	Thyroid peroxidase (PERT_PIG)	TPO		5.72354	87.473	3	3	0.0771051	0.00226337	100.379	100	100	Doubtful	false
485	A0A287AZT7	A0A287BKD0, F1RWZ0	A0A287AZT7, A0A287BKD0, F1RWZ0	Related Proteins	Solute carrier family 22 member 23 (A0A287AZT7_PIG)	SLC22A23	7	12.8395	83.4568	3	3	0.232847	0.00542406	44.3851	100	100	Doubtful	false
486	A0A287AZV6		A0A287AZV6	Single Protein	Beta-1,4-N-acetylgalactosaminyltransferase (A0A287AZV6_PIG)	B4GALNT3		6.25641	84.5128	3	3	0.0648115	0.00222492	111.201	100	100	Doubtful	false
487	A1DWM3	A0A287B068, A0A287B780	A0A287B068, A0A287B780, A1DWM3	Related Proteins	Major facilitator superfamily domain-containing protein 6 (MFSD6_PIG)	MFSD6	15	4.38596	72.4311	3	3	0.128838	0.00317186	88.3328	100	100	Doubtful	false
488	A0A287B1L8		A0A287B1L8	Single Protein	Notch 1 (A0A287B1L8_PIG)	NOTCH1		1.60156	47.4219	3	3	0.0481131	0.00144152	271.646	100	100	Doubtful	false
489	A0A287B2S4	F1S0A9	A0A287B2S4, F1S0A9	Related Proteins	Zinc finger protein 609 (A0A287B2S4_PIG)	ZNF609	1	3.18923	64.635	3	3	0.0417211	0.00168129	150.9	100	100	Doubtful	false
490	A0A287B2V7	A0A287BCC8, I3LMK7	A0A287B2V7, A0A287BCC8, I3LMK7	Related Proteins	Family with sequence similarity 208 member A (A0A287B2V7_PIG)	FAM208A	13	1.80124	84.472	3	3	0.0360593	0.00134804	180.226	100	100	Doubtful	false
491	A0A287B474	A0A287B4R9, F1RSM3	A0A287B474, A0A287B4R9, F1RSM3	Related Proteins	Helicase with zinc finger (A0A287B474_PIG)	HELZ	12	2.14099	75.1436	3	3	0.0404983	0.00127403	215.843	100	100	Doubtful	false
492	A0A287B6I3	F1RNV1	A0A287B6I3, F1RNV1	Related Proteins	KIAA0355 (A0A287B6I3_PIG)	KIAA0355	6	3.91007	71.8475	3	3	0.0867874	0.00249433	110.808	100	100	Doubtful	false
493	A0A287B8P2	A0A287B9K5, A0A287BJX2, A0A287BKM3	A0A287B8P2, A0A287B9K5, A0A287BJX2, A0A287BKM3	Related Proteins	Bromodomain PHD finger transcription factor (A0A287B8P2_PIG)	BPTF		1.90083	82.0248	3	3	0.0226812	0.000923594	268.792	100	100	Doubtful	false
494	A0A287BA19	F1RQ29	A0A287BA19, F1RQ29	Related Proteins	Mastermind like domain containing 1 (A0A287BA19_PIG)	MAMLD1	X	6.24152	50.882	3	3	0.174269	0.00488889	77.612	100	100	Doubtful	false
495	A0A287BAN0	F1SSV0	A0A287BAN0, F1SSV0	Related Proteins	INO80 complex subunit (A0A287BAN0_PIG)	INO80	1	3.93701	84.6099	3	3	0.0326508	0.00155104	161.706	100	100	Doubtful	false
496	A0A287BC64	F1SP85, K7GLN0, K7GQ34, K7GRP8	A0A287BC64, F1SP85, K7GLN0, K7GQ34, K7GRP8	Related Proteins	TEK receptor tyrosine kinase (A0A287BC64_PIG)	TEK	1	4.4484	76.9573	3	3	0.0624678	0.00211946	125.614	100	100	Doubtful	false
497	A0A287BDH4	F1RRZ3, I3LBD5	A0A287BDH4, F1RRZ3, I3LBD5	Related Proteins	Serine/threonine kinase 10 (A0A287BDH4_PIG)	STK10		4.82204	100	3	3	0.0521044	0.00210486	99.6611	100	100	Doubtful	false
498	A0A287BDN7		A0A287BDN7	Single Protein	Ecto-NOX disulfide-thiol exchanger 1 (A0A287BDN7_PIG)	ENOX1		7.34908	82.9396	3	3	0.0836367	0.00290084	85.9711	100	100	Doubtful	false
499	A0A287BE78	F1RG68	A0A287BE78, F1RG68	Related Proteins	MN1 proto-oncogene, transcriptional regulator (A0A287BE78_PIG)	MN1	14	6.14657	42.9472	3	3	0.0938582	0.00336391	131.073	100	100	Doubtful	false
500	A0A287BFJ8	F1SV64	A0A287BFJ8, F1SV64	Related Proteins	Protein argonaute-4 (A0A287BFJ8_PIG)	AGO3		3.52645	82.2418	3	3	0.0836367	0.00280755	89.4575	100	100	Doubtful	false
501	A0A287BGM2	A0A287BL90, F1SM86	A0A287BGM2, A0A287BL90, F1SM86	Related Proteins	Erythrocyte membrane protein band 4.1 like 3 (A0A287BGM2_PIG)	EPB41L3	6	3.68893	76.7697	3	3	0.0654251	0.00199134	111.146	100	100	Doubtful	false
502	A0A287BGW4		A0A287BGW4	Single Protein	Delta-aminolevulinic acid dehydratase (A0A287BGW4_PIG)	ALAD		9.1195	88.3648	3	3	0.240938	0.00652432	34.7205	100	100	Doubtful	false
503	A0A287BHJ8	F1RZP9	A0A287BHJ8, F1RZP9	Related Proteins	Microtubule associated monooxygenase, calponin and LIM domain containing 1 (A0A287BHJ8_PIG)	MICAL1	1	2.77264	78.0037	3	3	0.0630377	0.0021722	119.792	100	100	Doubtful	false
504	A0A287BJ46	A0A287BKH1	A0A287BJ46, A0A287BKH1	Related Proteins	ATP binding cassette subfamily A member 13 (A0A287BJ46_PIG)	ABCA13		1.66187	82.8939	3	3	0.0167438	0.000409873	505.859	100	100	Doubtful	false
505	A0A287BKY6		A0A287BKY6	Single Protein	BCAR1, Cas family scaffold protein (A0A287BKY6_PIG)	BCAR1	6	5.53633	76.5859	3	3	0.100694	0.00276104	92.994	100	100	Doubtful	false
506	A0A287BL62		A0A287BL62	Single Protein	Protein tyrosine phosphatase, receptor type U (A0A287BL62_PIG)	PTPRU	6	2.90456	81.7427	3	3	0.0505787	0.00155104	162.191	100	100	Doubtful	false
507	A0A287BLA0	F1SL40	A0A287BLA0, F1SL40	Related Proteins	DAZ interacting zinc finger protein 3 (A0A287BLA0_PIG)	DZIP3	13	3.38005	91.6735	3	3	0.0474522	0.00164868	138.62	100	100	Doubtful	false
508	A0A287BLF6	I3LK97	A0A287BLF6, I3LK97	Related Proteins	Uncharacterized protein (A0A287BLF6_PIG)			2.62225	76.7541	3	3	0.0568175	0.00169283	155.955	100	100	Doubtful	false
509	A0A287BM27		A0A287BM27	Single Protein	Microfibril associated protein 3 (A0A287BM27_PIG)	MFAP3	16	14.6409	73.4807	3	3	0.249609	0.00689223	40.1647	100	100	Doubtful	false
510	A0A287BN34	F1SGV7	A0A287BN34, F1SGV7	Related Proteins	Tetratricopeptide repeat domain 3 (A0A287BN34_PIG)	TTC3	13	2.4157	80.6241	3	3	0.0277909	0.0011444	225.653	100	100	Doubtful	false
511	A0A287BN71	F1RGW9	A0A287BN71, F1RGW9	Related Proteins	AT-rich interaction domain 4B (A0A287BN71_PIG)	ARID4B	14	2.20408	81.6327	3	3	0.0374268	0.00183333	136.545	100	100	Doubtful	false
512	A0A287BNP0		A0A287BNP0	Single Protein	Uncharacterized protein (A0A287BNP0_PIG)			23.2143	100	3	3	0.778279	0.016369	12.4734	100	100	Doubtful	false
513	A0A287BP20		A0A287BP20	Single Protein	Kinesin family member 26A (A0A287BP20_PIG)	KIF26A		2.47978	78.8679	3	3	0.0368282	0.00125313	191.499	100	100	Doubtful	false
514	A0A287BPV4		A0A287BPV4	Single Protein	Centlein (A0A287BPV4_PIG)	CNTLN	1	2.77778	97.5071	3	3	0.0285962	0.00133918	161.758	100	100	Doubtful	false
515	A1XQU1		A1XQU1	Single Protein	Proteasome subunit beta type-7 (PSB7_PIG)	PSMB7	1	21.2996	74.3682	3	3	0.268961	0.00889968	29.9612	100	100	Doubtful	false
516	A5A766		A5A766	Single Protein	glycoprotein NMB (A5A766_PIG)	GPNMB		8.72727	69.8182	3	3	0.151395	0.00477431	61.6182	100	100	Doubtful	false
517	F1RFW1		F1RFW1	Single Protein	Cholinergic receptor nicotinic epsilon subunit (F1RFW1_PIG)	CHRNE		8.88889	77.3737	3	3	0.199354	0.00478677	54.8475	100	100	Doubtful	false
518	F1RJ44	I3LC04	F1RJ44, I3LC04	Related Proteins	Tudor domain containing 3 (F1RJ44_PIG)	TDRD3		6.91563	95.0207	3	3	0.0754221	0.00266861	81.1197	100	100	Doubtful	false
519	F1RJC5		F1RJC5	Single Protein	Uncharacterized protein (F1RJC5_PIG)	CDK11B		6.02564	85.5128	3	3	0.0505787	0.00274863	90.7354	100	100	Doubtful	false
520	F1RJK7		F1RJK7	Single Protein	Uncharacterized protein (F1RJK7_PIG)			6.97368	76.9737	3	3	0.100694	0.00299145	85.2285	100	100	Doubtful	false
521	F1RJU0		F1RJU0	Single Protein	Cell division cycle associated 2 (F1RJU0_PIG)	CDCA2	14	5.15672	95.0455	3	3	0.0498488	0.00195035	108.707	100	100	Doubtful	false
522	F1RK99		F1RK99	Single Protein	Solute carrier family 7 member 4 (F1RK99_PIG)	SLC7A4	14	8.18898	34.4882	3	3	0.22528	0.00837139	68.452	100	100	Doubtful	false
523	F1RKK1		F1RKK1	Single Protein	Fibrillin 2 (F1RKK1_PIG)	FBN2	2	1.53462	73.7687	3	3	0.0339338	0.000886954	303.162	100	100	Doubtful	false
524	F1RL05		F1RL05	Single Protein	DNA topoisomerase (F1RL05_PIG)	TOP3B	14	6.19159	91.5888	3	3	0.0754221	0.00233844	96.0128	100	100	Doubtful	false
525	F1RLQ7		F1RLQ7	Single Protein	Uncharacterized protein (F1RLQ7_PIG)	CCDC168		2.40358	95.7518	3	3	0.0268198	0.00107025	200.317	100	100	Doubtful	false
526	F1RM41		F1RM41	Single Protein	Forkhead box A3 (F1RM41_PIG)	FOXA3	6	16.8571	53.1429	3	3	0.350314	0.00985663	37.0932	100	100	Doubtful	false
527	F1RNT2		F1RNT2	Single Protein	Leucine rich repeat containing 43 (F1RNT2_PIG)	LRRC43		6.21019	77.8662	3	3	0.0901845	0.00374915	69.1221	100	100	Doubtful	false
528	F1RQ88		F1RQ88	Single Protein	Zic family member 3 (F1RQ88_PIG)	ZIC3	X	13.4904	51.8201	3	3	0.183507	0.0072314	50.4292	100	100	Doubtful	false
529	F1RQB2		F1RQB2	Single Protein	FAT atypical cadherin 2 (F1RQB2_PIG)	FAT2	16	0.975157	71.4651	3	3	0.0208973	0.000595625	473.843	100	100	Doubtful	false
530	F1RQW9	F1RQX0	F1RQW9, F1RQX0	Related Proteins	Uncharacterized protein (F1RQW9_PIG)	EHMT2	7	3.91156	82.483	3	3	0.053725	0.00189003	128.811	100	100	Doubtful	false
531	F1RR54		F1RR54	Single Protein	SLU7 homolog, splicing factor (F1RR54_PIG)	SLU7	16	5.80205	100	3	3	0.0707867	0.00312856	68.2886	100	100	Doubtful	false
532	F1RRI6		F1RRI6	Single Protein	EH domain binding protein 1 like 1 (F1RRI6_PIG)	EHBP1L1		3.58374	70.6409	3	3	0.0529023	0.00178862	150.352	100	100	Doubtful	false
533	F1RS61		F1RS61	Single Protein	EF-hand domain family member B (F1RS61_PIG)	EFHB	13	5.94406	85.6643	3	3	0.0636181	0.00249433	96.1059	100	100	Doubtful	false
534	F1RU40		F1RU40	Single Protein	Kinesin light chain 2 (F1RU40_PIG)	KLC2	2	5.62701	94.2122	3	3	0.0797752	0.00312856	68.5642	100	100	Doubtful	false
535	F1RUJ9		F1RUJ9	Single Protein	G1 to S phase transition 2 (F1RUJ9_PIG)	GSPT2	X	6.4	85.2	3	3	0.087891	0.00286907	81.689	100	100	Doubtful	false
536	F1RV25	I3LB38	F1RV25, I3LB38	Related Proteins	ATP binding cassette subfamily A member 9 (F1RV25_PIG)	ABCA9		2.96905	71.0676	3	3	0.0444026	0.00162963	179.135	100	100	Doubtful	false
537	F1RVR8		F1RVR8	Single Protein	MAM domain containing glycosylphosphatidylinositol anchor 1 (F1RVR8_PIG)	MDGA1	7	5.96859	87.8534	3	3	0.0754221	0.00218514	105.895	100	100	Doubtful	false
538	F1RW30	I3LAK6	F1RW30, I3LAK6	Related Proteins	AF4/FMR2 family member 1 (F1RW30_PIG)	AFF1		4.67213	77.8689	3	3	0.0471285	0.00192982	131.01	100	100	Doubtful	false
539	F1RXQ0		F1RXQ0	Single Protein	Uncharacterized protein (F1RXQ0_PIG)	IL17REL	5	7.52212	78.7611	3	3	0.199354	0.00514981	49.1291	100	100	Doubtful	false
540	F1RZ54		F1RZ54	Single Protein	Uncharacterized protein (F1RZ54_PIG)	LOC100154127		6.80529	93.7618	3	3	0.105295	0.00369624	61.0703	100	100	Doubtful	false
541	F1RZP3	I3L6U8	F1RZP3, I3L6U8	Related Proteins	REV3 like, DNA directed polymerase zeta catalytic subunit (F1RZP3_PIG)	REV3L		1.15016	84.0256	3	3	0.0179163	0.000697085	352.576	100	100	Doubtful	false
542	F1S0W4		F1S0W4	Single Protein	Proline rich coiled-coil 2B (F1S0W4_PIG)	PRRC2B	1	3.22997	68.9276	3	3	0.0458768	0.00171821	166.186	100	100	Doubtful	false
543	F1S1H3		F1S1H3	Single Protein	DEAH-box helicase 8 (F1S1H3_PIG)	DHX8	12	2.2351	90.149	3	3	0.0395705	0.0016835	137.725	100	100	Doubtful	false
544	F1S402		F1S402	Single Protein	Baculoviral IAP repeat containing 6 (F1S402_PIG)	BIRC6	3	0.949628	69.5912	3	3	0.017687	0.000543854	528.715	100	100	Doubtful	false
545	F1S619		F1S619	Single Protein	RNA binding motif protein 15 (F1S619_PIG)	RBM15	4	6.16302	100	3	3	0.0435626	0.0018224	110.286	100	100	Doubtful	false
546	F1S6A1		F1S6A1	Single Protein	Tudor domain containing 5 (F1S6A1_PIG)	TDRD5	9	3.25203	91.5215	3	3	0.0654251	0.00232657	97.348	100	100	Doubtful	false
547	F1S7K5		F1S7K5	Single Protein	HDGF like 2 (F1S7K5_PIG)	HDGFL2		8.84558	93.2534	3	3	0.0572886	0.00294748	73.802	100	100	Doubtful	false
548	F1S8F9		F1S8F9	Single Protein	Poly [ADP-ribose] polymerase (F1S8F9_PIG)	PARP2	7	9.70018	87.1252	3	3	0.0926009	0.0037112	64.2807	100	100	Doubtful	false
549	F1S8K5		F1S8K5	Single Protein	SPT16 homolog, facilitates chromatin remodeling subunit (F1S8K5_PIG)	SUPT16H	7	4.15512	90.3047	3	3	0.0446898	0.00187457	123.582	100	100	Doubtful	false
550	F1S8N3		F1S8N3	Single Protein	Regulator of G protein signaling 12 (F1S8N3_PIG)	RGS12	8	3.45295	83.0061	3	3	0.0364397	0.00149538	159.539	100	100	Doubtful	false
551	F1SBB7		F1SBB7	Single Protein	Cdk5 and Abl enzyme substrate 1 (F1SBB7_PIG)	CABLES1	6	5.59006	70.9627	3	3	0.0964782	0.00401167	68.8634	100	100	Doubtful	false
552	F1SBF0		F1SBF0	Single Protein	Uncharacterized protein (F1SBF0_PIG)	NCOA3	17	4.89914	61.7435	3	3	0.0648115	0.00213925	150.866	100	100	Doubtful	false
553	F1SD58		F1SD58	Single Protein	Paralemmin 3 (F1SD58_PIG)	PALM3	2	5.89023	72.423	3	3	0.0807068	0.00338879	81.2148	100	100	Doubtful	false
554	F1SER9		F1SER9	Single Protein	Uncharacterized protein (F1SER9_PIG)	FAT1	17	0.981461	71.5376	3	3	0.0185415	0.000558943	505.932	100	100	Doubtful	false
555	F1SFR3		F1SFR3	Single Protein	Extra spindle pole bodies like 1, separase (F1SFR3_PIG)	ESPL1	5	1.38161	83.516	3	3	0.0344414	0.00104583	229.583	100	100	Doubtful	false
556	F1SGJ6		F1SGJ6	Single Protein	Sarcolemma associated protein (F1SGJ6_PIG)	SLMAP		6.98795	96.1446	3	3	0.0592537	0.00229741	95.5955	100	100	Doubtful	false
557	F1SIM9		F1SIM9	Single Protein	Uncharacterized protein (F1SIM9_PIG)			4.1196	61.9934	3	3	0.0715193	0.00196499	163.673	100	100	Doubtful	false
558	F1SJ71		F1SJ71	Single Protein	Protein tyrosine phosphatase, non-receptor type 9 (F1SJ71_PIG)	PTPN9	7	7.58853	90.2192	3	3	0.102183	0.00342679	68.1578	100	100	Doubtful	false
559	F1SKM1		F1SKM1	Single Protein	Collagen type VII alpha 1 chain (F1SKM1_PIG)	COL7A1	13	2.04221	83.356	3	3	0.0236924	0.000748605	294.897	100	100	Doubtful	false
560	F1SKU0		F1SKU0	Single Protein	ADAM metallopeptidase with thrombospondin type 1 motif 6 (F1SKU0_PIG)	ADAMTS6	16	4.5658	90.6893	3	3	0.0654251	0.00180981	125.121	100	100	Doubtful	false
561	F1SL22		F1SL22	Single Protein	von Willebrand factor (F1SL22_PIG)	VWF		1.56463	77.7211	3	3	0.0285962	0.000765864	321.782	100	100	Doubtful	false
562	F1SLG0		F1SLG0	Single Protein	Chromosome 2 open reading frame 78 (F1SLG0_PIG)	C2orf78	3	7.95594	48.7148	3	3	0.0992485	0.00460637	88.7569	100	100	Doubtful	false
563	F1SLU6		F1SLU6	Single Protein	Ubiquitin carboxyl-terminal hydrolase (F1SLU6_PIG)	USP5	5	8.50816	82.8671	3	3	0.0807068	0.00257853	95.8424	100	100	Doubtful	false
564	F1SNP0		F1SNP0	Single Protein	Uncharacterized protein (F1SNP0_PIG)	COL4A3		5.79557	80.9273	3	3	0.0901845	0.00238715	89.8371	100	100	Doubtful	false
565	F1SP04		F1SP04	Single Protein	Uncharacterized protein (F1SP04_PIG)	RAI14	16	5.17598	100	3	3	0.0533104	0.00189786	107.776	100	100	Doubtful	false
566	F1SQ91	I3LE08	F1SQ91, I3LE08	Related Proteins	tRNA-splicing endonuclease subunit Sen2 (F1SQ91_PIG)	TSEN2	13	6.47948	92.6566	3	3	0.12421	0.0042735	52.7974	100	100	Doubtful	false
567	F1SRD5		F1SRD5	Single Protein	Protein O-linked mannose N-acetylglucosaminyltransferase 2 (beta 1,4-) (F1SRD5_PIG)	POMGNT2	13	6.81004	92.8315	3	3	0.131283	0.00353925	63.6161	100	100	Doubtful	false
568	F1SRN5		F1SRN5	Single Protein	Catenin delta 2 (F1SRN5_PIG)	CTNND2		4.3131	77.9553	3	3	0.0587499	0.00187842	135.203	100	100	Doubtful	false
569	F1STH5		F1STH5	Single Protein	Sodium/hydrogen exchanger (F1STH5_PIG)	SLC9A2	3	3.6855	64.9877	3	3	0.0846612	0.00346566	91.2521	100	100	Doubtful	false
570	F1STQ3	P48762	F1STQ3, P48762	Related Proteins	Sodium/hydrogen exchanger (F1STQ3_PIG)	SLC9A1	6	5.99022	55.7457	3	3	0.0992485	0.00402047	90.9812	100	100	Doubtful	false
571	F1SUR6		F1SUR6	Single Protein	C2 calcium dependent domain containing 3 (F1SUR6_PIG)	C2CD3	9	1.51319	76.1349	3	3	0.0310372	0.00104108	252.199	100	100	Doubtful	false
572	I3L5Z9	I3LBR7	I3L5Z9, I3LBR7	Related Proteins	Zinc finger NFX1-type containing 1 (I3L5Z9_PIG)	ZNFX1		2.64798	92.731	3	3	0.0290776	0.0010265	220.871	100	100	Doubtful	false
573	I3L675		I3L675	Single Protein	Uncharacterized protein (I3L675_PIG)	MYH15	13	2.5609	95.1905	3	3	0.0274595	0.00120297	184.804	100	100	Doubtful	false
574	I3L772	I3LG84	I3L772, I3LG84	Related Proteins	E3 ubiquitin-protein ligase (I3L772_PIG)	WWP2	GL892841.1	6.42857	85.3571	3	3	0.0816603	0.00237099	94.9612	100	100	Doubtful	false
575	I3L8B2		I3L8B2	Single Protein	Uncharacterized protein (I3L8B2_PIG)	COL9A2	6	7.26744	82.4128	3	3	0.119903	0.00323339	65.1409	100	100	Doubtful	false
576	I3LB93		I3LB93	Single Protein	Notch 3 (I3LB93_PIG)	NOTCH3		2.15424	57.9492	3	3	0.0438391	0.00130112	243.222	100	100	Doubtful	false
577	I3LCF2		I3LCF2	Single Protein	CASK interacting protein 1 (I3LCF2_PIG)	CASKIN1		2.47934	73.6226	3	3	0.0517144	0.001715	151.692	100	100	Doubtful	false
578	I3LCN0	I3LR25	I3LCN0, I3LR25	Related Proteins	RAB GTPase activating protein 1 (I3LCN0_PIG)	RABGAP1		3.27409	83.9102	3	3	0.0517144	0.00204385	121.55	100	100	Doubtful	false
579	I3LE67		I3LE67	Single Protein	Zinc finger protein 518B (I3LE67_PIG)	ZNF518B	8	3.96313	91.1521	3	3	0.0477804	0.00185372	118.286	100	100	Doubtful	false
580	I3LMD8		I3LMD8	Single Protein	Tyrosine-protein phosphatase non-receptor type 13 (I3LMD8_PIG)	PTPN13	8	2.08418	87.454	3	3	0.0254373	0.000716511	271.492	100	100	Doubtful	false
581	I3LNF0		I3LNF0	Single Protein	Uncharacterized protein (I3LNF0_PIG)	PCLO	9	1.03093	75.9573	3	3	0.0257214	0.000888673	298.088	100	100	Doubtful	false
582	I3LNM2		I3LNM2	Single Protein	Mesothelin-like (I3LNM2_PIG)	MSLNL	3	5.72626	64.9441	3	3	0.131283	0.00394265	77.0106	100	100	Doubtful	false
583	I3LPF8		I3LPF8	Single Protein	SH3 and PX domains 2B (I3LPF8_PIG)	SH3PXD2B	16	5.16129	87.4194	3	3	0.0577676	0.00225502	102.803	100	100	Doubtful	false
584	I3LPL6		I3LPL6	Single Protein	Sodium channel protein (I3LPL6_PIG)	SCN11A		2.68879	67.7918	3	3	0.0380451	0.00138638	200.433	100	100	Doubtful	false
585	I3LQU9		I3LQU9	Single Protein	Cyclin F (I3LQU9_PIG)	CCNF	3	7.91946	79.5973	3	3	0.0846612	0.00309162	82.483	100	100	Doubtful	false
586	I3LS67		I3LS67	Single Protein	Phospholipid-transporting ATPase (I3LS67_PIG)	ATP8B2	GL895740.1	5.45455	69.2562	3	3	0.0587499	0.00218775	137.132	100	100	Doubtful	false
587	I3LTM5	K7GRM8	I3LTM5, K7GRM8	Related Proteins	C-type lectin domain containing 16A (I3LTM5_PIG)	CLEC16A		4.28422	62.8004	3	3	0.0754221	0.00305047	107.808	100	100	Doubtful	false
588	K7GKM6		K7GKM6	Single Protein	Uncharacterized protein (K7GKM6_PIG)	RPTN	4	6.08856	100	3	3	0.0913767	0.00338253	61.6186	100	100	Doubtful	false
589	K7GL83	K7GP99	K7GL83, K7GP99	Related Proteins	Interleukin enhancer binding factor 3 (K7GL83_PIG)	ILF3	2	5.29328	82.5465	3	3	0.0836367	0.00317735	76.3189	100	100	Doubtful	false
590	K7GLF7		K7GLF7	Single Protein	Transglutaminase 1 (K7GLF7_PIG)	TGM1	7	4.23729	81.3559	3	3	0.0913767	0.00272817	90.822	100	100	Doubtful	false
591	K7GR87		K7GR87	Single Protein	ALG13, UDP-N-acetylglucosaminyltransferase subunit (K7GR87_PIG)	ALG13	X	2.9316	57.329	3	3	0.0913767	0.00347222	102.927	100	100	Doubtful	false
592	O02799		O02799	Single Protein	Signal transducer and activator of transcription 2 (STAT2_PIG)	STAT2	5	4.39815	78.9352	3	3	0.077975	0.00268817	98.9983	100	100	Doubtful	false
593	P14287		P14287	Single Protein	Osteopontin (OSTP_PIG)	SPP1	8	12.5413	87.1287	3	3	0.258925	0.00694444	33.6487	100	100	Doubtful	false
594	Q4Z8Q3		Q4Z8Q3	Single Protein	Dentin matrix acidic phosphoprotein 1 (Q4Z8Q3_PIG)	DMP1	8	7.45098	59.0196	3	3	0.188502	0.00609081	55.181	100	100	Doubtful	false
595	A0A287A374	A0A287ADP3, A0A287AXW9	A0A287A374, A0A287ADP3, A0A287AXW9	Related Proteins	Solute carrier family 13 member 3 (A0A287A374_PIG)	SLC13A3		1.38408	42.9066	2	68	0.113042	0.272177	64.3702	100	100	Doubtful	false
596	A0A286ZL75		A0A286ZL75	Single Protein	Uncharacterized protein (A0A286ZL75_PIG)	LOC100151952		2.03735	80.8149	2	24	0.0722672	0.0420168	67.1253	100	100	Doubtful	false
597	C5H0C6		C5H0C6	Single Protein	Ubiquitin thioesterase (C5H0C6_PIG)	OTUB1	2	6.64207	100	2	8	0.193777	0.0184502	31.2644	100	100	Doubtful	false
598	A0A287A235	A0A287AEM6, A0A287AHL6, A0A287B1V8, F1RG40	A0A287A235, A0A287AEM6, A0A287AHL6, A0A287B1V8, F1RG40	Related Proteins	Nucleoporin 133 (A0A287A235_PIG)	NUP133	14	1.19816	84.5161	2	7	0.0466512	0.00545256	120.584	100	100	Doubtful	false
599	A0A287AYM4		A0A287AYM4	Single Protein	Ring finger protein 186 (A0A287AYM4_PIG)	RNF186		15.7895	67.4641	2	7	0.29155	0.0390071	22.5071	100	100	Doubtful	false
600	F1SMP9	K7GQ15	F1SMP9, K7GQ15	Related Proteins	Interferon regulatory factor 5 (F1SMP9_PIG)	IRF5	18	5.36779	69.3837	2	7	0.110336	0.017192	56.5905	100	100	Doubtful	false
601	K7GMC4		K7GMC4	Single Protein	Nuclear factor kappa B subunit 2 (K7GMC4_PIG)	NFKB2	14	2.44173	71.8091	2	7	0.0507645	0.00927357	97.1705	100	100	Doubtful	false
602	A0A287A916	A0A286ZK37, A0A286ZTC0, A0A286ZWF7, A0A287BG00, I3LR09	A0A286ZK37, A0A286ZTC0, A0A286ZWF7, A0A287A916, A0A287BG00, I3LR09	Related Proteins	Cell division cycle 14B (A0A287A916_PIG)	CDC14B	10	3.125	82.5893	2	6	0.0964782	0.0121622	51.4056	100	100	Doubtful	false
603	A0A287AJ12		A0A287AJ12	Single Protein	Transmembrane protease serine (A0A287AJ12_PIG)	LOC100513671		4.32692	77.8846	2	6	0.115884	0.00617284	47.0299	100	100	Doubtful	false
604	A0A287AMR2	A0A287APW3, A0A287BAH6, A0A287BRJ7, F1RK31	A0A287AMR2, A0A287APW3, A0A287BAH6, A0A287BRJ7, F1RK31	Related Proteins	Integrator complex subunit 6 (A0A287AMR2_PIG)	INTS6	11	3.43558	86.6258	2	6	0.0525003	0.00708215	92.2101	100	100	Doubtful	false
605	A0A287BC16	F1SJS9	A0A287BC16, F1SJS9	Related Proteins	Sodium channel protein (A0A287BC16_PIG)	SCN5A	13	1.41844	58.647	2	6	0.0292005	0.0048062	207.007	100	100	Doubtful	false
606	A0A287BDL9	I3LG42	A0A287BDL9, I3LG42	Related Proteins	Leucine rich repeat containing 2 (A0A287BDL9_PIG)	LRRC2	13	4.85175	100	2	6	0.0964782	0.0121294	43.0533	100	100	Doubtful	false
607	A0A287BLV7		A0A287BLV7	Single Protein	NADH:ubiquinone oxidoreductase core subunit S1 (A0A287BLV7_PIG)	NDUFS1	15	2.33838	85.6946	2	6	0.0624678	0.00561798	79.4885	100	100	Doubtful	false
608	A0A287BLW8		A0A287BLW8	Single Protein	Uncharacterized protein (A0A287BLW8_PIG)			6.31164	78.8955	2	6	0.0771051	0.01375	54.7803	100	100	Doubtful	false
609	A0A287BMX6		A0A287BMX6	Single Protein	Leucine rich melanocyte differentiation associated (A0A287BMX6_PIG)	LRMDA		9.28962	56.2842	2	6	0.211528	0.038835	20.5787	100	100	Doubtful	false
610	P09571	A0A288CFV5, TRFE_HUMAN	A0A288CFV5, P09571, TRFE_HUMAN	Related Proteins	Serotransferrin (TRFE_PIG)	TF	13	1.43678	95.2586	2	6	0.0563541	0.00678733	76.9185	100	100	Doubtful	false
611	I3L6T9		I3L6T9	Single Protein	Chromosome 12 open reading frame 56 (I3L6T9_PIG)	C12orf56	5	2.38095	91.1111	2	6	0.0616321	0.0087108	71.8534	100	100	Doubtful	false
612	I3LUY9		I3LUY9	Single Protein	Crystallin beta-gamma domain containing 3 (I3LUY9_PIG)	CRYBG3		1.05049	84.5137	2	6	0.0153658	0.00180433	328.197	100	100	Doubtful	false
613	A0A075B7J0		A0A075B7J0	Single Protein	Uncharacterized protein (A0A075B7J0_PIG)			21.4286	53.0612	2	5	1.51189	0.0705128	10.2429	100	100	Doubtful	false
614	A0A286ZKK4	A0A287AD19, A0A287ATX9, A0A287BRK2, F1S249, I3LV09	A0A286ZKK4, A0A287AD19, A0A287ATX9, A0A287BRK2, F1S249, I3LV09	Related Proteins	Immunoglobulin like domain containing receptor 2 (A0A286ZKK4_PIG)	ILDR2		3.90016	83.6193	2	5	0.0570521	0.00746269	71.1948	100	100	Doubtful	false
615	A0A286ZMZ6	F1RQJ0	A0A286ZMZ6, F1RQJ0	Related Proteins	Sin3A associated protein 130 (A0A286ZMZ6_PIG)	SAP130	15	1.89215	36.9915	2	5	0.0633266	0.00895141	111.37	100	100	Doubtful	false
616	A0A286ZSY3		A0A286ZSY3	Single Protein	Protein kinase C (A0A286ZSY3_PIG)	PRKCZ	6	5.06757	93.4122	2	5	0.0670113	0.00813743	67.4006	100	100	Doubtful	false
617	A0A286ZZP8	F1RTV6	A0A286ZZP8, F1RTV6	Related Proteins	Signal recognition particle subunit SRP72 (A0A286ZZP8_PIG)	SRP72		3.39506	83.642	2	5	0.054359	0.00738007	71.9573	100	100	Doubtful	false
618	A0A287AKL6	A0A287AVP9, A0A287B007, F1RLF8	A0A287AKL6, A0A287AVP9, A0A287B007, F1RLF8	Related Proteins	Amyloid beta precursor like protein 1 (A0A287AKL6_PIG)	APLP1		3.59066	93.7163	2	5	0.0811808	0.00766284	61.7608	100	100	Doubtful	false
619	A0A287APP3		A0A287APP3	Single Protein	NADPH-dependent diflavin oxidoreductase 1 (A0A287APP3_PIG)	NDOR1	1	6.83625	68.9984	2	5	0.0771051	0.00806452	69.6869	100	100	Doubtful	false
620	A0A287ARD7		A0A287ARD7	Single Protein	Uncharacterized protein (A0A287ARD7_PIG)	WDR74	2	5.92784	89.6907	2	5	0.113042	0.0114943	42.7887	100	100	Doubtful	false
621	A0A287BBC0	F1RPW3	A0A287BBC0, F1RPW3	Related Proteins	Uncharacterized protein (A0A287BBC0_PIG)	SELP	4	3.09598	62.0743	2	5	0.0907767	0.00997506	71.0533	100	100	Doubtful	false
622	A0A287BRM0	I3LBQ4	A0A287BRM0, I3LBQ4	Related Proteins	Discs large MAGUK scaffold protein 5 (A0A287BRM0_PIG)	DLG5	14	0.80171	89.4709	2	5	0.0185914	0.00179211	209.028	100	100	Doubtful	false
623	F1RIH5		F1RIH5	Single Protein	Phosphatidylinositol 4,5-bisphosphate 3-kinase catalytic subunit (F1RIH5_PIG)	PIK3CD		2.01149	86.3027	2	5	0.0384688	0.00443951	119.658	100	100	Doubtful	false
624	F1RQI7	Q29122	F1RQI7, Q29122	Related Proteins	Unconventional myosin-VI (F1RQI7_PIG)	MYO6	1	3.35196	91.1413	2	5	0.023774	0.00394046	144.836	100	100	Doubtful	false
625	F1S2H8	F1S2H7, I3LV91	F1S2H7, F1S2H8, I3LV91	Related Proteins	IQ motif containing GTPase activating protein 2 (F1S2H8_PIG)	IQGAP2		1.80995	86.1021	2	5	0.0230597	0.003003	177.765	100	100	Doubtful	false
626	F1SB67		F1SB67	Single Protein	Insulin-like growth factor II receptor (F1SB67_PIG)	IGF2R	1	1.04502	84.2042	2	5	0.0190529	0.00214797	273.134	100	100	Doubtful	false
627	F1SEW6		F1SEW6	Single Protein	Synapse defective Rho GTPase homolog 2 (F1SEW6_PIG)	SYDE2	4	4.34193	88.6024	2	5	0.053725	0.00689127	81.9996	100	100	Doubtful	false
628	F1SGG1		F1SGG1	Single Protein	Keratin 18 (F1SGG1_PIG)	KRT18	5	3.78251	92.6714	2	5	0.089023	0.00586735	47.3892	100	100	Doubtful	false
629	F1SRB3		F1SRB3	Single Protein	Zinc finger protein 197 (F1SRB3_PIG)	ZNF197		2.51938	86.3372	2	5	0.0318236	0.00345679	119.187	100	100	Doubtful	false
630	F1SS61		F1SS61	Single Protein	Myosin heavy chain 3 (F1SS61_PIG)	MYH3		1.38675	93.6826	2	5	0.0149663	0.00127924	224.289	100	100	Doubtful	false
631	I3LRL4		I3LRL4	Single Protein	Olfactory receptor (I3LRL4_PIG)	OR6V1		4.15335	44.7284	2	5	0.29155	0.0285714	34.6721	100	100	Doubtful	false
632	A0A286ZHW0	A0A287A8G7, F1SMZ9	A0A286ZHW0, A0A287A8G7, F1SMZ9	Related Proteins	Splicing factor 3b subunit 1 (A0A286ZHW0_PIG)	SF3B1	15	2.24525	89.6373	2	4	0.0334411	0.00240848	129.562	100	100	Doubtful	false
633	A0A286ZIH2	A0A287AZ78, A0A287B765, A0A287BAM2, A0A287BGP4, A0A287BI94, A0A287BK53, A0A287BRT4, I3LL44	A0A286ZIH2, A0A287AZ78, A0A287B765, A0A287BAM2, A0A287BGP4, A0A287BI94, A0A287BK53, A0A287BRT4, I3LL44	Related Proteins	IQ motif and Sec7 domain 1 (A0A286ZIH2_PIG)	IQSEC1	13	2.5641	85.8974	2	4	0.0394575	0.00331675	104.886	100	100	Doubtful	false
634	A0A286ZIY7	A0A287AA01, A0A287AC13, A0A287AEM4, A0A287AJG9, A0A287B3E4, A0A287BBG3, A0A287BS64, F1RRD7, I3LQF9	A0A286ZIY7, A0A287AA01, A0A287AC13, A0A287AEM4, A0A287AJG9, A0A287B3E4, A0A287BBG3, A0A287BS64, F1RRD7, I3LQF9	Related Proteins	Cytoplasmic linker associated protein 2 (A0A286ZIY7_PIG)	CLASP2		2.331	96.7366	2	4	0.0297667	0.00281124	140.651	100	100	Doubtful	false
635	A0A286ZKB3	F1S0P7	A0A286ZKB3, F1S0P7	Related Proteins	Tetratricopeptide repeat domain 25 (A0A286ZKB3_PIG)	TTC25	12	4.89865	100	2	4	0.0481131	0.00422297	68.363	100	100	Doubtful	false
636	A0A286ZL07	F2Z5F3	A0A286ZL07, F2Z5F3	Related Proteins	BUB3, mitotic checkpoint protein (A0A286ZL07_PIG)	BUB3	14	10.1852	75.6173	2	4	0.149757	0.0122449	36.743	100	100	Doubtful	false
637	A0A286ZMD6	A0A287A190, A0A287ANW2, A0A287B082, F1RWK8	A0A286ZMD6, A0A287A190, A0A287ANW2, A0A287B082, F1RWK8	Related Proteins	Calcium voltage-gated channel auxiliary subunit beta 1 (A0A286ZMD6_PIG)	CACNB1	12	5.86265	71.5243	2	4	0.0771051	0.00702576	65.379	100	100	Doubtful	false
638	A0A286ZMZ8	F1RPR9, K7GSJ0	A0A286ZMZ8, F1RPR9, K7GSJ0	Related Proteins	Phospholipase A2 receptor 1 (A0A286ZMZ8_PIG)	PLA2R1	15	1.843	77.0648	2	4	0.0341857	0.00310009	168.224	100	100	Doubtful	false
639	A0A286ZPB8	A0A287ALU4, A0A287BGZ7, F1RRG0	A0A286ZPB8, A0A287ALU4, A0A287BGZ7, F1RRG0	Related Proteins	RNA binding motif single stranded interacting protein 3 (A0A286ZPB8_PIG)	RBMS3		5.70071	40.8551	2	4	0.178769	0.0174419	45.8853	100	100	Doubtful	false
640	A0A286ZRK9	A0A287AFK5, A0A287AMX2, F1RSH5	A0A286ZRK9, A0A287AFK5, A0A287AMX2, F1RSH5	Related Proteins	Mbt domain containing 1 (A0A286ZRK9_PIG)	MBTD1	12	3.82166	73.7261	2	4	0.0651169	0.0075594	70.4749	100	100	Doubtful	false
641	A0A286ZRN8	A0A287B3A4	A0A286ZRN8, A0A287B3A4	Related Proteins	Spectrin beta chain (A0A286ZRN8_PIG)	SPTBN2		1.51778	95.0564	2	4	0.0155211	0.00159672	260.541	100	100	Doubtful	false
642	A0A286ZRX8	A0A287A8C2, F1SMN5	A0A286ZRX8, A0A287A8C2, F1SMN5	Related Proteins	Filamin C (A0A286ZRX8_PIG)	FLNC	18	1.19181	87.6723	2	4	0.0179396	0.00138063	286.403	100	100	Doubtful	false
643	A0A286ZSM4	A0A287AUM4, A0A287BAT7	A0A286ZSM4, A0A287AUM4, A0A287BAT7	Related Proteins	Myotubularin related protein 2 (A0A286ZSM4_PIG)	MTMR2	9	4.47504	81.4114	2	4	0.0690192	0.00739958	66.0094	100	100	Doubtful	false
644	A0A286ZSM8	A0A287AHN0, A0A287AUU2	A0A286ZSM8, A0A287AHN0, A0A287AUU2	Related Proteins	Phosphoinositide-3-kinase adaptor protein 1 (A0A286ZSM8_PIG)	PIK3AP1	14	3.09392	80	2	4	0.048621	0.00483425	100.668	100	100	Doubtful	false
645	A0A286ZSP8	A0A287ACP6, A0A287ARI8, A0A287B6E4	A0A286ZSP8, A0A287ACP6, A0A287ARI8, A0A287B6E4	Related Proteins	Uncharacterized protein (A0A286ZSP8_PIG)			4.10256	87.0085	2	4	0.053725	0.00687623	65.7619	100	100	Doubtful	false
646	A0A286ZT74	A0A286ZUW2, F1RJM3, I3LP43	A0A286ZT74, A0A286ZUW2, F1RJM3, I3LP43	Related Proteins	N(alpha)-acetyltransferase 25, NatB auxiliary subunit (A0A286ZT74_PIG)	NAA25	14	1.54321	89.0947	2	4	0.0381501	0.00404157	112.175	100	100	Doubtful	false
647	A0A286ZU86	A0A287A4Y9, A0A287AAI7, A0A287AIW1, A0A287AYT2, A0A287BH08, F1SFI8	A0A286ZU86, A0A287A4Y9, A0A287AAI7, A0A287AIW1, A0A287AYT2, A0A287BH08, F1SFI8	Related Proteins	C2 calcium dependent domain containing 5 (A0A286ZU86_PIG)	C2CD5		3.53982	74.9263	2	4	0.0491397	0.00459318	111.936	100	100	Doubtful	false
648	A0A286ZW24	A0A287A3J0, A0A287AFD1, A0A287AQ05, A0A287BH31, F1RYN5	A0A286ZW24, A0A287A3J0, A0A287AFD1, A0A287AQ05, A0A287BH31, F1RYN5	Related Proteins	Dmx like 2 (A0A286ZW24_PIG)	DMXL2		1.25206	72.9489	2	4	0.0164645	0.00158085	339.352	100	100	Doubtful	false
649	A0A286ZWS8	A0A287A2Q7, A0A287BFX4	A0A286ZWS8, A0A287A2Q7, A0A287BFX4	Related Proteins	Collagen type II alpha 1 chain (A0A286ZWS8_PIG)	COL2A1	GL893359.2	2.22073	87.4159	2	4	0.0352318	0.00153965	141.595	100	100	Doubtful	false
650	A0A286ZWS8	A0A287A2Q7, I3LSV6	A0A286ZWS8, A0A287A2Q7, I3LSV6	Related Proteins	Collagen type II alpha 1 chain (A0A286ZWS8_PIG)	COL2A1	GL893359.2	2.5572	87.4159	2	4	0.0352318	0.00153965	141.595	100	100	Doubtful	false
651	A0A286ZXI3	A0A287B5V0, F1RM56	A0A286ZXI3, A0A287B5V0, F1RM56	Related Proteins	RNA binding motif protein 42 (A0A286ZXI3_PIG)	RBM42	6	5.24109	57.8616	2	4	0.0964782	0.0126812	50.2338	100	100	Doubtful	false
652	A0A286ZXP0	I3LNV5	A0A286ZXP0, I3LNV5	Related Proteins	Uncharacterized protein (A0A286ZXP0_PIG)	LOC100624894		1.33411	53.6543	2	4	0.0466512	0.0027027	183.961	100	100	Doubtful	false
653	A0A286ZXQ5	A0A287AU53, A0A287AW91, A0A287AYC6, A0A287BG93, I3LLW7	A0A286ZXQ5, A0A287AU53, A0A287AW91, A0A287AYC6, A0A287BG93, I3LLW7	Related Proteins	Uncharacterized protein (A0A286ZXQ5_PIG)	LOC100626015		2.68456	90.5201	2	4	0.0452755	0.00324374	130.193	100	100	Doubtful	false
654	A0A286ZXS7		A0A286ZXS7	Single Protein	Uncharacterized protein (A0A286ZXS7_PIG)			4.36137	74.1433	2	4	0.0841459	0.0052521	72.284	100	100	Doubtful	false
655	A0A286ZXV4	E9LK28	A0A286ZXV4, E9LK28	Related Proteins	Interferon regulatory factor 6 (A0A286ZXV4_PIG)	IRF6	9	4.58937	90.5797	2	4	0.110336	0.00933333	47.4209	100	100	Doubtful	false
656	A0A286ZY09	A0A287BJN4, B5SYT7, F6Q4Z6	A0A286ZY09, A0A287BJN4, B5SYT7, F6Q4Z6	Related Proteins	AMP deaminase (A0A286ZY09_PIG)	AMPD1	4	2.30548	85.7349	2	4	0.0570521	0.00588235	80.4674	100	100	Doubtful	false
657	A0A286ZY93	A0A287A687, A0A287B2D1, A0A287BHI6, F1SI26	A0A286ZY93, A0A287A687, A0A287B2D1, A0A287BHI6, F1SI26	Related Proteins	Zinc finger protein 106 (A0A286ZY93_PIG)	ZNF106	1	1.83196	81.9962	2	4	0.0252052	0.00269646	174.255	100	100	Doubtful	false
658	A0A286ZYN0	A0A287AEL2, A0A287BF12, A0A287BN15, F1S0K1, F1S0K2, K1C15_SHEEP	A0A286ZYN0, A0A287AEL2, A0A287BF12, A0A287BN15, F1S0K1, F1S0K2, K1C15_SHEEP	Related and Unrelated Proteins	Keratin 15 (A0A286ZYN0_PIG)	KRT15	12	3.20366	85.8124	2	4	0.100694	0.00346667	46.7382	100	100	Doubtful	false
659	A0A286ZZ23	F1RRK0	A0A286ZZ23, F1RRK0	Related Proteins	Uncharacterized protein (A0A286ZZ23_PIG)	SCYL1	2	3.59356	76.7038	2	4	0.0513302	0.00565428	89.0219	100	100	Doubtful	false
660	A0A287A0F9	F1S5W4	A0A287A0F9, F1S5W4	Related Proteins	KIAA0513 (A0A287A0F9_PIG)	KIAA0513	6	6.09756	90.2439	2	4	0.0985411	0.00810811	46.4944	100	100	Doubtful	false
661	A0A287A0H0	A0A287ARR3	A0A287A0H0, A0A287ARR3	Related Proteins	Zinc finger protein 438 (A0A287A0H0_PIG)	ZNF438	10	2.53165	87.1116	2	4	0.0423607	0.00330251	94.0553	100	100	Doubtful	false
662	A0A287A1N3	A0A287ARK2, F1RQ03	A0A287A1N3, A0A287ARK2, F1RQ03	Related Proteins	Nudix hydrolase 22 (A0A287A1N3_PIG)	NUDT22	2	16.3424	100	2	4	0.221677	0.0136187	27.8673	100	100	Doubtful	false
663	A0A287A1Y0	A0A287AET3, A0A287AFL8, A0A287B6K7, A0A287B6W9, A0A287BEX2, F1RL48, I3LK34	A0A287A1Y0, A0A287AET3, A0A287AFL8, A0A287B6K7, A0A287B6W9, A0A287BEX2, F1RL48, I3LK34	Related Proteins	Uncharacterized protein (A0A287A1Y0_PIG)	ACAD10		1.33038	95.3437	2	4	0.0444026	0.00406977	100.215	100	100	Doubtful	false
664	A0A287A377	F1S098, I3LRA3	A0A287A377, F1S098, I3LRA3	Related Proteins	HECT and RLD domain containing E3 ubiquitin protein ligase family member 1 (A0A287A377_PIG)	HERC1	1	0.573653	75.251	2	4	0.0102633	0.000680643	533.963	100	100	Doubtful	false
665	A0A287A3Q9	A0A287BDA5, F1RZD5	A0A287A3Q9, A0A287BDA5, F1RZD5	Related Proteins	Family with sequence similarity 214 member A (A0A287A3Q9_PIG)	FAM214A	1	2.57467	76.1071	2	4	0.0452755	0.00338295	108.755	100	100	Doubtful	false
666	A0A287A4U4	A0A287A800, A0A287B9F0	A0A287A4U4, A0A287A800, A0A287B9F0	Related Proteins	Transcription elongation factor A2 (A0A287A4U4_PIG)	TCEA2		11.4068	100	2	4	0.105295	0.013308	29.3949	100	100	Doubtful	false
667	F1S247	A0A287A5R2	A0A287A5R2, F1S247	Related Proteins	POGK (F1S247_PIG)	POGK	4	3.94089	74.22	2	4	0.0711511	0.00774336	69.4276	100	100	Doubtful	false
668	A0A287A8L3	A0A287ANT4, F1SI69	A0A287A8L3, A0A287ANT4, F1SI69	Related Proteins	Spermatogenesis associated serine rich 2 like (A0A287A8L3_PIG)	SPATS2L	15	3.39893	100	2	4	0.0563541	0.00626118	61.5626	100	100	Doubtful	false
669	A0A287A977	A0A287AB22, A0A287B7U6, A0A287B9U3, F1RTT1	A0A287A977, A0A287AB22, A0A287B7U6, A0A287B9U3, F1RTT1	Related Proteins	Family with sequence similarity 135 member A (A0A287A977_PIG)	FAM135A	1	2.46914	63.7346	2	4	0.0415955	0.00423729	145.041	100	100	Doubtful	false
670	A0A287AAN2		A0A287AAN2	Single Protein	Uncharacterized protein (A0A287AAN2_PIG)	LOC100625897		1.71875	80.2083	2	4	0.0263593	0.00227273	216.86	100	100	Doubtful	false
671	A0A287AC39	F1SEL4	A0A287AC39, F1SEL4	Related Proteins	Uncharacterized protein (A0A287AC39_PIG)	PTPN20	14	2.7439	75	2	4	0.145048	0.0142276	38.3546	100	100	Doubtful	false
672	A0A287AFI7	A0A287BG68	A0A287AFI7, A0A287BG68	Related Proteins	Potassium voltage-gated channel modifier subfamily S member 2 (A0A287AFI7_PIG)	KCNS2		6.42722	72.2117	2	4	0.0944998	0.0065445	59.5053	100	100	Doubtful	false
673	A0A287AGL6		A0A287AGL6	Single Protein	Radial spoke head 6 homolog A (A0A287AGL6_PIG)	RSPH6A		2.48276	77.2414	2	4	0.0857111	0.00625	82.0405	100	100	Doubtful	false
674	A0A287AGX7		A0A287AGX7	Single Protein	Zinc finger CCCH-type containing 7B (A0A287AGX7_PIG)	ZC3H7B		2.45902	82.4795	2	4	0.0394575	0.00434783	109.605	100	100	Doubtful	false
675	A0A287AI21		A0A287AI21	Single Protein	Meiotic double-stranded break formation protein 1 (A0A287AI21_PIG)	MEI1		2.87044	76.4158	2	4	0.0466512	0.0035533	142.485	100	100	Doubtful	false
676	A0A287AJA2		A0A287AJA2	Single Protein	DLG associated protein 3 (A0A287AJA2_PIG)	DLGAP3		3.12815	74.0666	2	4	0.0387928	0.00340599	106.779	100	100	Doubtful	false
677	A0A287AJI6		A0A287AJI6	Single Protein	Uncharacterized protein (A0A287AJI6_PIG)			4.28016	46.3035	2	4	0.29155	0.0210084	27.6394	100	100	Doubtful	false
678	A0A287AUB1		A0A287AUB1	Single Protein	Uncharacterized protein (A0A287AUB1_PIG)	LOC100526059		3.31126	95.9161	2	4	0.0401453	0.00239356	103.521	100	100	Doubtful	false
679	A0A287AVT0	F1RLB1	A0A287AVT0, F1RLB1	Related Proteins	F-box protein 38 (A0A287AVT0_PIG)	FBXO38	2	2.01729	77.1374	2	4	0.0415955	0.00373599	115.084	100	100	Doubtful	false
680	A0A287AZR9	A0A287BRX6	A0A287AZR9, A0A287BRX6	Related Proteins	DNA polymerase theta (A0A287AZR9_PIG)	POLQ		1.08192	82.5348	2	4	0.0148696	0.00163858	288.987	100	100	Doubtful	false
681	F1S3A8	A0A287B050, A0A287BD07	A0A287B050, A0A287BD07, F1S3A8	Related Proteins	DEAH (Asp-Glu-Ala-His) box polypeptide 38 (F1S3A8_PIG)	DHX38		1.54849	86.2266	2	4	0.0254842	0.00330813	140.436	100	100	Doubtful	false
682	A0A287B0Y0	A0A287BNA8, I3LJN5	A0A287B0Y0, A0A287BNA8, I3LJN5	Related Proteins	DENN domain containing 5B (A0A287B0Y0_PIG)	DENND5B		2.68857	83.4951	2	4	0.032045	0.00223614	152.258	100	100	Doubtful	false
683	A0A287B1Z6		A0A287B1Z6	Single Protein	Uncharacterized protein (A0A287B1Z6_PIG)	LOC110257972		4.79452	78.7671	2	4	0.118872	0.0152174	32.1352	100	100	Doubtful	false
684	A0A287B2N7		A0A287B2N7	Single Protein	LDL receptor related protein 12 (A0A287B2N7_PIG)	LRP12	4	4.11311	82.1337	2	4	0.0624678	0.00547731	85.9549	100	100	Doubtful	false
685	A0A287B4B3	F1RZY7, I3L942	A0A287B4B3, F1RZY7, I3L942	Related Proteins	Regulatory associated protein of MTOR complex 1 (A0A287B4B3_PIG)	RPTOR	12	3.1614	81.198	2	4	0.0404983	0.00256148	134.257	100	100	Doubtful	false
686	A0A287B4S1		A0A287B4S1	Single Protein	Decaprenyl diphosphate synthase subunit 1 (A0A287B4S1_PIG)	PDSS1		9.75	92.25	2	4	0.105295	0.00813008	44.4196	100	100	Doubtful	false
687	A0A287B611		A0A287B611	Single Protein	DNA polymerase epsilon catalytic subunit (A0A287B611_PIG)	POLE		1.40166	79.2816	2	4	0.0174634	0.0019337	261.483	100	100	Doubtful	false
688	A0A287B863	A0A287BRK5, A0A287BRZ9, F1SKR0	A0A287B863, A0A287BRK5, A0A287BRZ9, F1SKR0	Related Proteins	Aggrecan core protein (A0A287B863_PIG)	ACAN	7	0.780608	35.8669	2	4	0.0415955	0.00343643	251.868	100	100	Doubtful	false
689	A0A287B8Q7	F1RMI5	A0A287B8Q7, F1RMI5	Related Proteins	Olfactory receptor (A0A287B8Q7_PIG)	LOC110259446		11.8971	36.3344	2	4	0.211528	0.0265487	34.9215	100	100	Doubtful	false
690	A0A287B8X2	A0A287BRI6	A0A287B8X2, A0A287BRI6	Related Proteins	Tetraspanin (A0A287B8X2_PIG)	TSPAN10		11.509	53.9642	2	4	0.221677	0.0118483	40.6242	100	100	Doubtful	false
691	A0A287BB05	I3L667, I3LH24	A0A287BB05, I3L667, I3LH24	Related Proteins	VPS35 endosomal protein sorting factor like (A0A287BB05_PIG)	VPS35L		2.0555	80.2672	2	4	0.0466512	0.00384123	109.279	100	100	Doubtful	false
692	A0A287BCU0	I3LFJ4	A0A287BCU0, I3LFJ4	Related Proteins	Protein tyrosine phosphatase, receptor type H (A0A287BCU0_PIG)	PTPRH		2.07769	61.1563	2	4	0.0642092	0.00516987	120.462	100	100	Doubtful	false
693	A0A287BJ34		A0A287BJ34	Single Protein	Tetraspanin (A0A287BJ34_PIG)	TSPAN2	4	16.3265	83.6735	2	4	0.29155	0.0182927	21.6258	100	100	Doubtful	false
694	A0A287BJW9		A0A287BJW9	Single Protein	Growth differentiation factor 6 (A0A287BJW9_PIG)	GDF6		4.57516	77.5599	2	4	0.0841459	0.00842697	50.945	100	100	Doubtful	false
695	A0A287BKW2	F1RVT2	A0A287BKW2, F1RVT2	Related Proteins	RAB44, member RAS oncogene family (A0A287BKW2_PIG)	RAB44	7	2.52632	72.7368	2	4	0.0507645	0.00506512	103.542	100	100	Doubtful	false
696	A0A287BMK4		A0A287BMK4	Single Protein	Ankyrin repeat domain 53 (A0A287BMK4_PIG)	ANKRD53		4.72103	100	2	4	0.0784174	0.00536481	52.8644	100	100	Doubtful	false
697	A0A287BNJ8	A0A287BPR4	A0A287BNJ8, A0A287BPR4	Related Proteins	Histone-lysine N-methyltransferase (A0A287BNJ8_PIG)	KMT5B		3.04054	86.5991	2	4	0.0324972	0.00455137	98.1621	100	100	Doubtful	false
698	A0A287BSB7		A0A287BSB7	Single Protein	Uncharacterized protein (A0A287BSB7_PIG)	RIPOR2	7	2.81124	78.7149	2	4	0.045725	0.00318878	109.354	100	100	Doubtful	false
699	A0A287BSD9	F1SQK6	A0A287BSD9, F1SQK6	Related Proteins	Mitochondrial translational initiation factor 2 (A0A287BSD9_PIG)	MTIF2	3	4.91071	79.3155	2	4	0.0481131	0.00469043	75.0581	100	100	Doubtful	false
700	A5GFN8		A5GFN8	Single Protein	RNA binding motif protein 38 (A5GFN8_PIG)	RNPC1		15.4812	57.7406	2	4	0.333521	0.0181159	25.4938	100	100	Doubtful	false
701	F1RFK6		F1RFK6	Single Protein	Neuronal pentraxin 2 (F1RFK6_PIG)	NPTX2	3	4.17633	75.8701	2	4	0.113042	0.0107034	46.8462	100	100	Doubtful	false
702	F1RFT6		F1RFT6	Single Protein	Zinc finger MYND-type containing 15 (F1RFT6_PIG)	ZMYND15	12	3.59116	69.337	2	4	0.0642092	0.00697211	79.6702	100	100	Doubtful	false
703	F1RH19	F1RH20	F1RH19, F1RH20	Related Proteins	Myosin binding protein C, fast type (F1RH19_PIG)	MYBPC2		1.56766	93.8119	2	4	0.0301565	0.00307828	135.171	100	100	Doubtful	false
704	F1RI74		F1RI74	Single Protein	Checkpoint with forkhead and ring finger domains (F1RI74_PIG)	CHFR	14	4.61997	100	2	4	0.0496696	0.00372578	77.4896	100	100	Doubtful	false
705	F1RJP7		F1RJP7	Single Protein	Uncharacterized protein (F1RJP7_PIG)			2.57235	100	2	4	0.145048	0.011254	34.9199	100	100	Doubtful	false
706	F1RLF9		F1RLF9	Single Protein	Potassium calcium-activated channel subfamily N member 2 (F1RLF9_PIG)	KCNN2	2	2.73484	67.063	2	4	0.0592537	0.00620567	91.62	100	100	Doubtful	false
707	F1RLH9	I3LCC8	F1RLH9, I3LCC8	Related Proteins	Uncharacterized protein (F1RLH9_PIG)	MCC		3.01568	79.8552	2	4	0.0431545	0.00302115	92.8507	100	100	Doubtful	false
708	F1RNV5		F1RNV5	Single Protein	Uncharacterized protein (F1RNV5_PIG)	PCSK1	GL895717.1	3.97456	75.9936	2	4	0.0771051	0.00732218	69.683	100	100	Doubtful	false
709	F1RRK1		F1RRK1	Single Protein	Pecanex 3 (F1RRK1_PIG)	PCNX3	2	1.18168	72.6736	2	4	0.0284783	0.00237127	220.85	100	100	Doubtful	false
710	F1RRN3		F1RRN3	Single Protein	Cullin 7 (F1RRN3_PIG)	CUL7	7	1.30101	75.2809	2	4	0.0283033	0.00274941	190.13	100	100	Doubtful	false
711	F1RSY9		F1RSY9	Single Protein	Cell division cycle 40 (F1RSY9_PIG)	CDC40	1	3.62694	100	2	4	0.0651169	0.00604491	65.3895	100	100	Doubtful	false
712	F1RTN0		F1RTN0	Single Protein	Zinc finger CCCH-type containing 12B (F1RTN0_PIG)	ZC3H12B	X	4.54545	87.3206	2	4	0.0491397	0.00479452	94.0529	100	100	Doubtful	false
713	F1RXG4		F1RXG4	Single Protein	Keratin, type I cytoskeletal 20 (F1RXG4_PIG)	KRT20	12	9.53488	100	2	4	0.0857111	0.00348837	49.0311	100	100	Doubtful	false
714	F1RXQ9	O19072	F1RXQ9, O19072	Related Proteins	Ornithine carbamoyltransferase, mitochondrial (F1RXQ9_PIG)	OTC	X	9.03955	79.096	2	4	0.122018	0.0125	39.9218	100	100	Doubtful	false
715	F1RYN3		F1RYN3	Single Protein	Gliomedin (F1RYN3_PIG)	GLDN	1	4.35572	86.7514	2	4	0.0857111	0.00523013	59.0975	100	100	Doubtful	false
716	F1S029		F1S029	Single Protein	Lysophosphatidylcholine acyltransferase 1 (F1S029_PIG)	LPCAT1	16	4.30712	77.1536	2	4	0.0826367	0.00849515	59.2858	100	100	Doubtful	false
717	F1S048	F1S147	F1S048, F1S147	Related Proteins	Arylsulfatase family member J (F1S048_PIG)	ARSJ	8	4.15225	80.9689	2	4	0.0711511	0.00747863	65.4892	100	100	Doubtful	false
718	F1S070		F1S070	Single Protein	Glucosaminyl (N-acetyl) transferase 3, mucin type (F1S070_PIG)	GCNT3	1	7.04545	100	2	4	0.0811808	0.00795455	51.201	100	100	Doubtful	false
719	F1S0K7		F1S0K7	Single Protein	Keratin 35 (F1S0K7_PIG)	KRT35	12	6.59341	77.5824	2	4	0.0985411	0.00368272	50.3255	100	100	Doubtful	false
720	F1S0R1		F1S0R1	Single Protein	V-type proton ATPase subunit a (F1S0R1_PIG)	ATP6V0A1		4.95437	85.6584	2	4	0.0616321	0.00532725	88.0489	100	100	Doubtful	false
721	F1S1T4	I3LM70	F1S1T4, I3LM70	Related Proteins	Neuron derived neurotrophic factor (F1S1T4_PIG)	NDNF		3.01205	84.6386	2	4	0.055673	0.00622776	74.9666	100	100	Doubtful	false
722	F1S2R1		F1S2R1	Single Protein	Olfactory receptor (F1S2R1_PIG)	LOC110259764		12.1019	28.9809	2	4	0.258925	0.0274725	35.1838	100	100	Doubtful	false
723	F1S3H0		F1S3H0	Single Protein	Lin-52 DREAM MuvB core complex component (F1S3H0_PIG)	LIN52	7	11.2069	100	2	4	0.389495	0.0301724	12.9626	100	100	Doubtful	false
724	F1S436		F1S436	Single Protein	Fatty acid 2-hydroxylase (F1S436_PIG)	FA2H	6	4.13223	71.0744	2	4	0.172102	0.0135659	41.6212	100	100	Doubtful	false
725	F1S553		F1S553	Single Protein	Phospholipid phosphatase related 4 (F1S553_PIG)	PLPPR4		3.91608	75.6643	2	4	0.0651169	0.0064695	78.2827	100	100	Doubtful	false
726	F1S5G5		F1S5G5	Single Protein	Zinc finger and BTB domain containing 49 (F1S5G5_PIG)	ZBTB49	8	3.67454	79.3963	2	4	0.0616321	0.00495868	83.2956	100	100	Doubtful	false
727	F1S9U7		F1S9U7	Single Protein	SIN3 transcription regulator family member B (F1S9U7_PIG)	SIN3B	2	1.5165	93.488	2	4	0.0318236	0.0023855	128.206	100	100	Doubtful	false
728	F1SAG1	I3L715, I3LG58	F1SAG1, I3L715, I3LG58	Related Proteins	Tubulin tyrosine ligase like 7 (F1SAG1_PIG)	TTLL7	6	2.52747	96.5934	2	4	0.0349643	0.00341297	105.62	100	100	Doubtful	false
729	F1SB22		F1SB22	Single Protein	CNKSR family member 3 (F1SB22_PIG)	CNKSR3	1	3.96396	94.2342	2	4	0.0758359	0.00478011	61.7069	100	100	Doubtful	false
730	F1SFR6		F1SFR6	Single Protein	Succinate--CoA ligase [GDP-forming] subunit beta, mitochondrial (F1SFR6_PIG)	SUCLG2	13	7.51174	89.9061	2	4	0.110336	0.00652742	46.6099	100	100	Doubtful	false
731	F1SHE5		F1SHE5	Single Protein	Uncharacterized protein (F1SHE5_PIG)	RAPH1	15	1.71527	85.0772	2	4	0.0633266	0.00604839	66.084	100	100	Doubtful	false
732	F1SLP8		F1SLP8	Single Protein	Uncharacterized protein (F1SLP8_PIG)	LOC100737060		1.00125	73.8423	2	4	0.0214488	0.00141243	267.902	100	100	Doubtful	false
733	F1SPB5		F1SPB5	Single Protein	Uncharacterized protein (F1SPB5_PIG)	MAATS1	13	4.45026	95.6806	2	4	0.0391223	0.00478796	89.5791	100	100	Doubtful	false
734	Q9TTK7	F1SPE3	F1SPE3, Q9TTK7	Related Proteins	Oxidized low-density lipoprotein receptor 1 (OLR1_PIG)	OLR1	5	4.74453	87.5912	2	4	0.172102	0.0125	31.1228	100	100	Doubtful	false
735	F1SQ18		F1SQ18	Single Protein	ELL associated factor 2 (F1SQ18_PIG)	EAF2	13	12.2605	100	2	4	0.160155	0.0114943	28.9268	100	100	Doubtful	false
736	F1SQW4		F1SQW4	Single Protein	Uncharacterized protein (F1SQW4_PIG)			5.42986	77.3756	2	4	0.102943	0.00877193	48.5374	100	100	Doubtful	false
737	F1SU46		F1SU46	Single Protein	Condensin complex subunit 2 (F1SU46_PIG)	NCAPH		5.58583	70.1635	2	4	0.0651169	0.00582524	81.5974	100	100	Doubtful	false
738	I3L773		I3L773	Single Protein	OTU deubiquitinase 5 (I3L773_PIG)	OTUD5	X	4.0636	64.1343	2	4	0.089023	0.00964187	60.2226	100	100	Doubtful	false
739	I3L8C7		I3L8C7	Single Protein	Apoptosis associated tyrosine kinase (I3L8C7_PIG)	AATK	12	1.37283	57.1532	2	4	0.0525003	0.00316056	146.657	100	100	Doubtful	false
740	I3LB11		I3LB11	Single Protein	Copine 8 (I3LB11_PIG)	CPNE8	5	4.50607	92.721	2	4	0.0758359	0.00654206	64.6114	100	100	Doubtful	false
741	I3LBA2		I3LBA2	Single Protein	Transforming growth factor beta regulator 1 (I3LBA2_PIG)	TBRG1		3.64964	46.2287	2	4	0.0964782	0.0157895	44.9539	100	100	Doubtful	false
742	I3LE26	I3LNB7	I3LE26, I3LNB7	Related Proteins	Cytokine dependent hematopoietic cell linker (I3LE26_PIG)	CLNK	GL896531.2	8.96861	91.0314	2	4	0.0857111	0.00862069	51.1637	100	100	Doubtful	false
743	I3LV34		I3LV34	Single Protein	Protocadherin gamma subfamily B, 7 (I3LV34_PIG)	PCDHGB7	2	2.19922	64.4243	2	4	0.0746078	0.00702811	83.4	100	100	Doubtful	false
744	P79304		P79304	Single Protein	Aromatase 3 (CP193_PIG)	CYP19A3		8.78244	79.6407	2	4	0.0873357	0.00626566	57.8766	100	100	Doubtful	false
745	A0A286ZHZ2	A0A286ZVI5, A0A287AF18, A0A287B6L8, F1RY63	A0A286ZHZ2, A0A286ZVI5, A0A287AF18, A0A287B6L8, F1RY63	Related Proteins	Protein phosphatase 6 regulatory subunit 3 (A0A286ZHZ2_PIG)	PPP6R3	2	1.70648	72.4687	2	3	0.0600258	0.00392465	98.3434	100	100	Doubtful	false
746	A0A286ZI68	F1SRZ7	A0A286ZI68, F1SRZ7	Related Proteins	RNA helicase aquarius (A0A286ZI68_PIG)	AQR		1.47453	79.0214	2	3	0.0303553	0.00212044	171.439	100	100	Doubtful	false
747	A0A286ZIC4	F1S482	A0A286ZIC4, F1S482	Related Proteins	DLG associated protein 4 (A0A286ZIC4_PIG)	DLGAP4	17	3.38462	81.8462	2	3	0.0423607	0.00250627	105.734	100	100	Doubtful	false
748	A0A286ZIK2		A0A286ZIK2	Single Protein	Protein phosphatase 1 regulatory subunit 27 (A0A286ZIK2_PIG)	PPP1R27		20.7792	100	2	3	0.211528	0.012987	17.406	100	100	Doubtful	false
749	A0A286ZJ81	A0A286ZRR5	A0A286ZJ81, A0A286ZRR5	Related Proteins	Potassium voltage-gated channel subfamily H member 7 (A0A286ZJ81_PIG)	KCNH7	15	2.44123	93.3092	2	3	0.0378367	0.00242248	124.581	100	100	Doubtful	false
750	A0A286ZJD5	F1SSQ9, I3LEB0	A0A286ZJD5, F1SSQ9, I3LEB0	Related Proteins	Receptor protein-tyrosine kinase (A0A286ZJD5_PIG)	ERBB4		3.06383	85.3617	2	3	0.0404983	0.00249252	131.636	100	100	Doubtful	false
751	A0A286ZJM4		A0A286ZJM4	Single Protein	DNA replication licensing factor MCM7 (A0A286ZJM4_PIG)	MCM7		1.80807	94.5758	2	3	0.0519086	0.00343137	81.2746	100	100	Doubtful	false
752	E3US74	A0A286ZJM5	A0A286ZJM5, E3US74	Related Proteins	HECT, C2 and WW domain containing E3 ubiquitin protein ligase 2 (E3US74_PIG)	HECW2		1.9695	68.4244	2	3	0.0309676	0.00232126	175.974	100	100	Doubtful	false
753	A0A286ZJZ6		A0A286ZJZ6	Single Protein	Beta-microseminoprotein (A0A286ZJZ6_PIG)	MSMP		21.7949	79.4872	2	3	0.29155	0.016129	16.5441	100	100	Doubtful	false
754	A0A286ZK16	A0A286ZQM5, A0A287A4V2, A0A287AYE3, A0A287BDE0, F1STL9	A0A286ZK16, A0A286ZQM5, A0A287A4V2, A0A287AYE3, A0A287BDE0, F1STL9	Related Proteins	Centrosomal protein 295 (A0A286ZK16_PIG)	CEP295	9	1.10701	79.1718	2	3	0.0167033	0.00103573	274.467	100	100	Doubtful	false
755	A0A286ZK40		A0A286ZK40	Single Protein	Uncharacterized protein (A0A286ZK40_PIG)	LOC110258535		3.32975	69.71	2	3	0.0600258	0.00385208	100.635	100	100	Doubtful	false
756	A0A286ZL61	I3LIL4	A0A286ZL61, I3LIL4	Related Proteins	Myosin IC (A0A286ZL61_PIG)	MYO1C	12	3.09278	92.5961	2	3	0.0311773	0.00253036	121.985	100	100	Doubtful	false
757	A0A286ZLU0	A0A286ZNC2, A0A287ABA1, A0A287ADT0, F1SB03	A0A286ZLU0, A0A286ZNC2, A0A287ABA1, A0A287ADT0, F1SB03	Related Proteins	SRC kinase signaling inhibitor 1 (A0A286ZLU0_PIG)	SRCIN1	12	1.81531	93.9227	2	3	0.0297667	0.00168067	136.159	100	100	Doubtful	false
758	A0A286ZLZ9	F1SV65	A0A286ZLZ9, F1SV65	Related Proteins	Claspin (A0A286ZLZ9_PIG)	CLSPN		3.27381	82.6637	2	3	0.025068	0.00225023	152.575	100	100	Doubtful	false
759	A0A286ZN68		A0A286ZN68	Single Protein	MON2 homolog, regulator of endosome-to-Golgi trafficking (A0A286ZN68_PIG)	MON2	5	1.9796	67.4265	2	3	0.0381501	0.0022242	184.664	100	100	Doubtful	false
760	A0A286ZNX5	A0A287ABR1, A0A287AYR3, A0A287B040	A0A286ZNX5, A0A287ABR1, A0A287AYR3, A0A287B040	Related Proteins	UHRF1 binding protein 1 like (A0A286ZNX5_PIG)	UHRF1BP1L	5	2.19858	89.7163	2	3	0.0329624	0.00158103	157.614	100	100	Doubtful	false
761	A0A286ZPC2		A0A286ZPC2	Single Protein	Spindlin family member 4 (A0A286ZPC2_PIG)	SPIN4		15.6627	100	2	3	0.145048	0.0100402	28.3597	100	100	Doubtful	false
762	A0A286ZPD0		A0A286ZPD0	Single Protein	Uncharacterized protein (A0A286ZPD0_PIG)	SLC25A51		11.4478	87.2054	2	3	0.136464	0.00965251	33.8958	100	100	Doubtful	false
763	A0A286ZPQ3		A0A286ZPQ3	Single Protein	Uncharacterized protein (A0A286ZPQ3_PIG)			10.0756	83.6272	2	3	0.128838	0.00753012	44.2268	100	100	Doubtful	false
764	A0A286ZPZ5	A0A287B4U2, F1RHG1	A0A286ZPZ5, A0A287B4U2, F1RHG1	Related Proteins	Clustered mitochondria protein homolog (A0A286ZPZ5_PIG)	CLUH	12	2.22387	89.3254	2	3	0.0327281	0.00165975	150.732	100	100	Doubtful	false
765	A0A286ZQU7	A0A286ZWL6, A0A287B7L0, F1SH51	A0A286ZQU7, A0A286ZWL6, A0A287B7L0, F1SH51	Related Proteins	Structural maintenance of chromosomes protein (A0A286ZQU7_PIG)	SMC4	13	3.28	92.16	2	3	0.023531	0.00217014	142.854	100	100	Doubtful	false
766	A0A286ZQW0	F1S9K5	A0A286ZQW0, F1S9K5	Related Proteins	Glutamyl-prolyl-tRNA synthetase (A0A286ZQW0_PIG)	EPRS	10	1.25082	95.0625	2	3	0.0234114	0.0017313	170.724	100	100	Doubtful	false
767	A0A286ZQX2	F1SCN0	A0A286ZQX2, F1SCN0	Related Proteins	Vav guanine nucleotide exchange factor 1 (A0A286ZQX2_PIG)	VAV1	2	1.89349	89.2308	2	3	0.0423607	0.00265252	98.189	100	100	Doubtful	false
768	A0A286ZQY2	A0A287ANS8, F1S0N9	A0A286ZQY2, A0A287ANS8, F1S0N9	Related Proteins	Vacuolar protein sorting 13 homolog B (A0A286ZQY2_PIG)	VPS13B		0.821304	74.8382	2	3	0.0132446	0.000831393	446.87	100	100	Doubtful	false
769	A0A286ZRD2	A0A287BEW8	A0A286ZRD2, A0A287BEW8	Related Proteins	Zinc finger protein 227 (A0A286ZRD2_PIG)	ZNF227		4.72335	100	2	3	0.0452755	0.00145749	84.389	100	100	Doubtful	false
770	A0A286ZRK8	F1S1H9	A0A286ZRK8, F1S1H9	Related Proteins	PKHD1 like 1 (A0A286ZRK8_PIG)	PKHD1L1	4	0.566439	69.3179	2	3	0.014727	0.000680967	465.602	100	100	Doubtful	false
771	A0A286ZRV0	A0A287AAY0, F1SJK3	A0A286ZRV0, A0A287AAY0, F1SJK3	Related Proteins	DENN domain containing 4A (A0A286ZRV0_PIG)	DENND4A	1	1.24456	81.8295	2	3	0.0269769	0.00190114	179.615	100	100	Doubtful	false
772	A0A286ZT65		A0A286ZT65	Single Protein	Uncharacterized protein (A0A286ZT65_PIG)	XPNPEP3		6.47321	80.3571	2	3	0.102943	0.00694444	50.3885	100	100	Doubtful	false
773	A0A286ZTB2		A0A286ZTB2	Single Protein	Chromosome 14 open reading frame 93 (A0A286ZTB2_PIG)	C14orf93		2.76753	72.8782	2	3	0.0771051	0.00632911	58.7874	100	100	Doubtful	false
774	A0A286ZTB7	A0A287BKG3	A0A286ZTB7, A0A287BKG3	Related Proteins	Gem nuclear organelle associated protein 4 (A0A286ZTB7_PIG)	GEMIN4		2.95802	77.6718	2	3	0.0491397	0.00307125	117.918	100	100	Doubtful	false
775	A0A286ZV07	I3LTC2	A0A286ZV07, I3LTC2	Related Proteins	Fucokinase (A0A286ZV07_PIG)	FUK	GL894187.1	1.84672	55.5863	2	3	0.055673	0.00415282	117.517	100	100	Doubtful	false
776	A0A286ZVL0		A0A286ZVL0	Single Protein	Heterogeneous nuclear ribonucleoprotein U (A0A286ZVL0_PIG)	HNRNPU	10	2.54545	83.0303	2	3	0.0427539	0.00364964	90.6091	100	100	Doubtful	false
777	A0A286ZWM5		A0A286ZWM5	Single Protein	Leucine rich repeat containing 8 VRAC subunit D (A0A286ZWM5_PIG)	LRRC8D		2.91375	87.296	2	3	0.0531056	0.00333778	97.6868	100	100	Doubtful	false
778	A0A286ZWZ6	A0A287B856, A0A287BKC2, A0A287BQC4, F1STP0	A0A286ZWZ6, A0A287B856, A0A287BKC2, A0A287BQC4, F1STP0	Related Proteins	FAT atypical cadherin 3 (A0A286ZWZ6_PIG)	FAT3	9	0.672577	63.8337	2	3	0.0198751	0.00119732	359.056	100	100	Doubtful	false
779	A0A286ZXG6	A0A287A165, A0A287AZZ7, A0A287BCB4, A0A287BIS7, F1RL39	A0A286ZXG6, A0A287A165, A0A287AZZ7, A0A287BCB4, A0A287BIS7, F1RL39	Related Proteins	Calcineurin binding protein 1 (A0A286ZXG6_PIG)	CABIN1		1.42132	79.5939	2	3	0.023774	0.00127551	217.201	100	100	Doubtful	false
780	A0A286ZXP3	A0A287B1H5, A0A287BFC7, F1SGB6	A0A286ZXP3, A0A287B1H5, A0A287BFC7, F1SGB6	Related Proteins	Importin 8 (A0A286ZXP3_PIG)	IPO8	5	2.25734	79.4582	2	3	0.0592537	0.00355114	102.35	100	100	Doubtful	false
781	A0A286ZXV2		A0A286ZXV2	Single Protein	Uncharacterized protein (A0A286ZXV2_PIG)	LOC110261296		6.04491	100	2	3	0.0563541	0.00186528	65.9096	100	100	Doubtful	false
782	A0A286ZY33		A0A286ZY33	Single Protein	Integrin subunit alpha 7 (A0A286ZY33_PIG)	ITGA7		2.58176	74.2685	2	3	0.0448348	0.0023175	126.47	100	100	Doubtful	false
783	A0A286ZYY9	F1RJN3	A0A286ZYY9, F1RJN3	Related Proteins	MLX interacting protein like (A0A286ZYY9_PIG)	MLXIPL	3	2.4619	57.9132	2	3	0.0660505	0.00506073	92.4292	100	100	Doubtful	false
784	A0A286ZZ47	A0A287B347, A0A287B8D1, F1S6Z9	A0A286ZZ47, A0A287B347, A0A287B8D1, F1S6Z9	Related Proteins	Adhesion G protein-coupled receptor G6 (A0A286ZZ47_PIG)	ADGRG6	1	3.19934	64.7252	2	3	0.0448348	0.00253485	136.109	100	100	Doubtful	false
785	A0A286ZZN9	F1S5Q1	A0A286ZZN9, F1S5Q1	Related Proteins	Glutamine-fructose-6-phosphate transaminase 2 (A0A286ZZN9_PIG)	GFPT2	2	5.89928	95.5396	2	3	0.0525003	0.00376506	78.5228	100	100	Doubtful	false
786	A0A287A041	A0A287BM48	A0A287A041, A0A287BM48	Related Proteins	Phosphatidylserine synthase 2 (A0A287A041_PIG)	PTDSS2		6.99588	76.3374	2	3	0.0985411	0.00673854	56.0696	100	100	Doubtful	false
787	A0A287A110	A0A287ALH6, A0A287BR16, F1SIY7, I3LNU3	A0A287A110, A0A287ALH6, A0A287BR16, F1SIY7, I3LNU3	Related Proteins	Aftiphilin (A0A287A110_PIG)	AFTPH	3	3.95722	65.7754	2	3	0.0680004	0.00406504	101.648	100	100	Doubtful	false
788	F1SRH0	A0A287A1X6, A0A287AP87	A0A287A1X6, A0A287AP87, F1SRH0	Related Proteins	Farnesoid X receptor protein variant 4 (F1SRH0_PIG)	NR1H4	5	8.46325	78.1737	2	3	0.0873357	0.00569801	51.3325	100	100	Doubtful	false
789	A0A287A1Y5	A0A287A8K8	A0A287A1Y5, A0A287A8K8	Related Proteins	Mediator of RNA polymerase II transcription subunit 16 (A0A287A1Y5_PIG)	MED16	2	4.22195	67.6719	2	3	0.0608184	0.00445633	91.9044	100	100	Doubtful	false
790	A0A287A220	I3LRX0	A0A287A220, I3LRX0	Related Proteins	Regulatory factor X associated ankyrin containing protein (A0A287A220_PIG)	RFXANK	GL896398.1	10.4247	84.9421	2	3	0.274275	0.0113636	28.0041	100	100	Doubtful	false
791	A0A287A259	A0A287A5V3	A0A287A259, A0A287A5V3	Related Proteins	Cell division cycle associated 8 (A0A287A259_PIG)	CDCA8		5.84416	100	2	3	0.0944998	0.00649351	34.5944	100	100	Doubtful	false
792	A0A287A375	F1SRR8	A0A287A375, F1SRR8	Related Proteins	Maltase-glucoamylase 2 (putative) (A0A287A375_PIG)	MGAM2		0.628019	60.9179	2	3	0.0327281	0.00198255	232.286	100	100	Doubtful	false
793	A0A287A3H8	A0A287AV08, A0A287B9T2, F1SI85	A0A287A3H8, A0A287AV08, A0A287B9T2, F1SI85	Related Proteins	Phosphoinositide phospholipase C (A0A287A3H8_PIG)	PLCL1	15	3.57834	87.7176	2	3	0.0387928	0.00275634	117.183	100	100	Doubtful	false
794	A0A287A3S4	A0A287BQL2	A0A287A3S4, A0A287BQL2	Related Proteins	Signal peptide peptidase like 2A (A0A287A3S4_PIG)	SPPL2A	1	8.65801	69.9134	2	3	0.122018	0.00619195	51.9031	100	100	Doubtful	false
795	A0A287A4G0	F1S6Y4	A0A287A4G0, F1S6Y4	Related Proteins	Ral GEF with PH domain and SH3 binding motif 2 (A0A287A4G0_PIG)	RALGPS2		5.9246	83.842	2	3	0.0758359	0.00535332	62.1164	100	100	Doubtful	false
796	A0A287A5A8	A0A287A708, A0A287A8Q9, A0A287AA90, A0A287AGZ6, A0A287B8V1, A0A287BCK1, A0A287BCN3, F1RKI0	A0A287A5A8, A0A287A708, A0A287A8Q9, A0A287AA90, A0A287AGZ6, A0A287B8V1, A0A287BCK1, A0A287BCN3, F1RKI0	Related Proteins	Uncharacterized protein (A0A287A5A8_PIG)	RAPGEF6		2.05479	89.5392	2	3	0.0246653	0.00173853	179.888	100	100	Doubtful	false
797	A0A287A6C0	A0A287B1I1, A0A287B6H3, A0A287BJN0, I3LQT3	A0A287A6C0, A0A287B1I1, A0A287B6H3, A0A287BJN0, I3LQT3	Related Proteins	Uncharacterized protein (A0A287A6C0_PIG)	ECE2	13	2.71493	90.0452	2	3	0.0563541	0.0031407	98.5901	100	100	Doubtful	false
798	A0A287A6C7	A0A287BEP5, F1RX41	A0A287A6C7, A0A287BEP5, F1RX41	Related Proteins	Zinc finger protein 782 (A0A287A6C7_PIG)	ZNF782	10	1.22616	89.3733	2	3	0.0448348	0.00381098	84.5366	100	100	Doubtful	false
799	A0A287A6J1		A0A287A6J1	Single Protein	Olfactory receptor (A0A287A6J1_PIG)	OR13C8	1	5.3125	35.625	2	3	0.232847	0.0175439	35.4164	100	100	Doubtful	false
800	A0A287A7F2	A0A287AVA5, A0A287BCG1	A0A287A7F2, A0A287AVA5, A0A287BCG1	Related Proteins	ASPSCR1, UBX domain containing tether for SLC2A4 (A0A287A7F2_PIG)	ASPSCR1		8.57741	76.9874	2	3	0.102943	0.00543478	51.2336	100	100	Doubtful	false
801	A0A287A7Q5		A0A287A7Q5	Single Protein	Chloride intracellular channel protein (A0A287A7Q5_PIG)	CLIC2	X	14.17	100	2	3	0.145048	0.0101215	28.2944	100	100	Doubtful	false
802	A0A287ACW6	A0A287A891, A0A287AC95, A0A287APH7, A0A287B4Y6, A0A287B9P9, A0A287BAT2, F1RX17, I3LMY9	A0A287A891, A0A287AC95, A0A287ACW6, A0A287APH7, A0A287B4Y6, A0A287B9P9, A0A287BAT2, F1RX17, I3LMY9	Related and Unrelated Proteins	Ubiquitin specific peptidase 9 X-linked (A0A287ACW6_PIG)	USP9X	X	1.17233	75.8499	2	3	0.0180805	0.0010304	290.732	100	100	Doubtful	false
803	A0A287A8F4	F1S1J4	A0A287A8F4, F1S1J4	Related Proteins	Histone deacetylase (A0A287A8F4_PIG)	HDAC5		1.70251	60.4839	2	3	0.048621	0.0037037	121.112	100	100	Doubtful	false
804	A0A287A8K1	A0A287BG89, A0A287BI46, I3L8X2	A0A287A8K1, A0A287BG89, A0A287BI46, I3L8X2	Related Proteins	Zinc finger and BTB domain containing 7A (A0A287A8K1_PIG)	ZBTB7A	2	4.5302	62.0805	2	3	0.0907767	0.00675676	62.4053	100	100	Doubtful	false
805	A0A287A8Y6	F1RGE8	A0A287A8Y6, F1RGE8	Related Proteins	Uncharacterized protein (A0A287A8Y6_PIG)	ANKHD1	2	3.49288	42.9495	2	3	0.105295	0.00753012	80.9122	100	100	Doubtful	false
806	A0A287A980		A0A287A980	Single Protein	Uncharacterized protein (A0A287A980_PIG)			25.1429	74.8571	2	3	0.389495	0.019084	18.5239	100	100	Doubtful	false
807	A0A287A9M0	A0A287A9P3, A0A287BBZ8, F1SQ52	A0A287A9M0, A0A287A9P3, A0A287BBZ8, F1SQ52	Related Proteins	Myosin light chain kinase, smooth muscle (A0A287A9M0_PIG)	MYLK		1.21151	82.0798	2	3	0.0211532	0.00153752	216.385	100	100	Doubtful	false
808	Q4PJW2	A0A287A9R5, A0A287AWE8, F1SDJ9, F1SDK1	A0A287A9R5, A0A287AWE8, F1SDJ9, F1SDK1, Q4PJW2	Related Proteins	Nuclear receptor coactivator 1 (NCOA1_PIG)	NCOA1	3	3.125	61.5972	2	3	0.0427539	0.00281849	156.826	100	100	Doubtful	false
809	A0A287AA13	A0A287AY13	A0A287AA13, A0A287AY13	Related Proteins	Zinc finger protein 436 (A0A287AA13_PIG)	ZNF436	GL892805.1	5.0885	92.6991	2	3	0.0926009	0.00257757	52.6778	100	100	Doubtful	false
810	A0A287AA61	I3LUU4	A0A287AA61, I3LUU4	Related Proteins	Centrosomal protein 135 (A0A287AA61_PIG)	CEP135	8	1.40474	100	2	3	0.024022	0.00219491	132.868	100	100	Doubtful	false
811	A0A287AAA7	I3LIX7	A0A287AAA7, I3LIX7	Related Proteins	Axin 1 (A0A287AAA7_PIG)	AXIN1	3	3.82653	90.051	2	3	0.0452755	0.00354108	86.2873	100	100	Doubtful	false
812	A0A287AAW3	A0A287B3A0, A0A287BM87, F1SKS0, I3L779, I3LA95	A0A287AAW3, A0A287B3A0, A0A287BM87, F1SKS0, I3L779, I3LA95	Related Proteins	Microtubule associated serine/threonine kinase family member 4 (A0A287AAW3_PIG)	MAST4		1.05178	79.9757	2	3	0.0164058	0.00126454	267.379	100	100	Doubtful	false
813	A0A287ABL0	A0A287B1T1, A0A287B4C3, F1RPT3	A0A287ABL0, A0A287B1T1, A0A287B4C3, F1RPT3	Related Proteins	Tetratricopeptide repeat, ankyrin repeat and coiled-coil containing 1 (A0A287ABL0_PIG)	TANC1		2.47839	80.9222	2	3	0.0263593	0.00178063	187.777	100	100	Doubtful	false
814	A0A287ABU0	I3LSP2	A0A287ABU0, I3LSP2	Related Proteins	Coiled-coil domain containing 9 (A0A287ABU0_PIG)	CCDC9	6	4.363	71.3787	2	3	0.053725	0.00611247	63.8091	100	100	Doubtful	false
815	A0A287ACP7	F1RFD3, I3LQZ7	A0A287ACP7, F1RFD3, I3LQZ7	Related Proteins	Splicing factor 3a subunit 1 (A0A287ACP7_PIG)	SF3A1		4.57064	80.6094	2	3	0.0633266	0.00429553	80.7181	100	100	Doubtful	false
816	A0A287ADR9	A0A287BLZ1, I3LQD7	A0A287ADR9, A0A287BLZ1, I3LQD7	Related Proteins	Cyclin G associated kinase (A0A287ADR9_PIG)	GAK	8	2.31729	74.8663	2	3	0.0471285	0.00297619	121.237	100	100	Doubtful	false
817	A0A287ADW0	F1SJF9	A0A287ADW0, F1SJF9	Related Proteins	Family with sequence similarity 3 member C (A0A287ADW0_PIG)	FAM3C	18	17.2589	100	2	3	0.211528	0.0126904	21.5218	100	100	Doubtful	false
818	A0A287AFD9		A0A287AFD9	Single Protein	Gamma-aminobutyric acid type A receptor beta1 subunit (A0A287AFD9_PIG)	GABRB1		7.173	78.27	2	3	0.0907767	0.00673854	54.1095	100	100	Doubtful	false
819	A0A287AFN1	F1SMM2, I3LH63	A0A287AFN1, F1SMM2, I3LH63	Related Proteins	KIAA2026 (A0A287AFN1_PIG)	KIAA2026	1	1.42857	75.9113	2	3	0.0216504	0.00162232	220.418	100	100	Doubtful	false
820	A0A287AGZ8	F1ST89	A0A287AGZ8, F1ST89	Related Proteins	Reversion inducing cysteine rich protein with kazal motifs (A0A287AGZ8_PIG)	RECK	1	4.50771	79.9526	2	3	0.0651169	0.00296736	92.571	100	100	Doubtful	false
821	A0A287AHB0	A0A287B424, F1SFX2	A0A287AHB0, A0A287B424, F1SFX2	Related Proteins	SPT2 chromatin protein domain containing 1 (A0A287AHB0_PIG)	SPTY2D1		2.78592	89.1496	2	3	0.0415955	0.00411184	75.2927	100	100	Doubtful	false
822	A0A287AHL2		A0A287AHL2	Single Protein	Seizure related 6 homolog like (A0A287AHL2_PIG)	SEZ6L	14	2.83976	51.5213	2	3	0.0841459	0.00492126	107.73	100	100	Doubtful	false
823	A0A287AIG4	A0A287APQ5, F1SDZ1	A0A287AIG4, A0A287APQ5, F1SDZ1	Related Proteins	Potassium two pore domain channel subfamily K member 10 (A0A287AIG4_PIG)	KCNK10	7	4.08922	68.9591	2	3	0.0722672	0.00539084	59.6292	100	100	Doubtful	false
824	A0A287AJC7		A0A287AJC7	Single Protein	Microfibril associated protein 1 (A0A287AJC7_PIG)	MFAP1		4.7836	100	2	3	0.0550081	0.00455581	51.9406	100	100	Doubtful	false
825	A0A287AK01		A0A287AK01	Single Protein	Uncharacterized protein (A0A287AK01_PIG)			10.4478	83.0846	2	3	0.193777	0.0149701	22.415	100	100	Doubtful	false
826	A0A287AKK3		A0A287AKK3	Single Protein	Uncharacterized protein (A0A287AKK3_PIG)	WDR97	4	3.50427	74.8718	2	3	0.0435626	0.00228311	128.22	100	100	Doubtful	false
827	A0A287AKX6	F1RMJ2, F1RMJ3	A0A287AKX6, F1RMJ2, F1RMJ3	Related Proteins	Bloom syndrome RecQ like helicase (A0A287AKX6_PIG)	BLM		2.85088	90.424	2	3	0.0266646	0.00202102	153.107	100	100	Doubtful	false
828	A0A287B2K1	A0A287ALA3, F1SFG4	A0A287ALA3, A0A287B2K1, F1SFG4	Related Proteins	Cation-transporting ATPase (A0A287B2K1_PIG)	ATP13A3	13	3.18108	79.4454	2	3	0.0419746	0.00256674	138.216	100	100	Doubtful	false
829	A0A287ALS7		A0A287ALS7	Single Protein	Uncharacterized protein (A0A287ALS7_PIG)			16.6667	46.6667	2	3	1.51189	0.0297619	12.4611	100	100	Doubtful	false
830	A0A287AMD1	F1SE69	A0A287AMD1, F1SE69	Related Proteins	TOP1 binding arginine/serine rich protein (A0A287AMD1_PIG)	TOPORS	10	1.81125	87.6072	2	3	0.0259144	0.00272035	119.613	100	100	Doubtful	false
831	A0A287AMG0	I3L5I3, I3L8M3, I3LD42	A0A287AMG0, I3L5I3, I3L8M3, I3LD42	Related Proteins	PHD finger protein 14 (A0A287AMG0_PIG)	PHF14	9	3.81426	84.4113	2	3	0.053725	0.00491159	68.5889	100	100	Doubtful	false
832	A0A287AML1		A0A287AML1	Single Protein	Olfactory receptor (A0A287AML1_PIG)			8.19672	43.4426	2	3	0.389495	0.0235849	27.3164	100	100	Doubtful	false
833	A0A287AP15	F1SGP7	A0A287AP15, F1SGP7	Related Proteins	Elongator acetyltransferase complex subunit 4 (A0A287AP15_PIG)	ELP4	2	6.84211	91.3158	2	3	0.118872	0.00720461	41.5096	100	100	Doubtful	false
834	A0A287AP59		A0A287AP59	Single Protein	Uncharacterized protein (A0A287AP59_PIG)			11.0379	92.916	2	3	0.0311773	0.000957447	137.625	100	100	Doubtful	false
835	A0A287AQ97	A0A287BC87	A0A287AQ97, A0A287BC87	Related Proteins	Armadillo repeat containing X-linked 4 (A0A287AQ97_PIG)	ARMCX4		0.748223	65.1702	2	3	0.0207716	0.00143513	275.348	100	100	Doubtful	false
836	A0A287AR07		A0A287AR07	Single Protein	IQ motif containing with AAA domain 1 like (A0A287AR07_PIG)	IQCA1L	18	3.28698	100	2	3	0.0387928	0.00252845	91.8623	100	100	Doubtful	false
837	A0A287AR51		A0A287AR51	Single Protein	Citrate synthase (A0A287AR51_PIG)			9.90099	75.9076	2	3	0.178769	0.00869565	33.288	100	100	Doubtful	false
838	A0A287ARB3		A0A287ARB3	Single Protein	Pro-apoptotic WT1 regulator (A0A287ARB3_PIG)	PAWR		12.037	90.4321	2	3	0.0907767	0.00682594	34.9055	100	100	Doubtful	false
839	A0A287AS53	A0A287BIX3	A0A287AS53, A0A287BIX3	Related Proteins	Single stranded DNA binding protein 3 (A0A287AS53_PIG)	SSBP3		15.7895	50.4155	2	3	0.274275	0.010989	37.6727	100	100	Doubtful	false
840	A0A287ASK8	F1RRW0	A0A287ASK8, F1RRW0	Related Proteins	Family with sequence similarity 135 member B (A0A287ASK8_PIG)	FAM135B	4	3.2	69.68	2	3	0.045725	0.00287026	136.861	100	100	Doubtful	false
841	A0A287ASS8	F1RX69	A0A287ASS8, F1RX69	Related Proteins	Testis expressed 15, meiosis and synapsis associated (A0A287ASS8_PIG)	TEX15	15	0.99963	79.4891	2	3	0.0150642	0.00116442	305.683	100	100	Doubtful	false
842	A0A287ATN7		A0A287ATN7	Single Protein	Protein-tyrosine sulfotransferase (A0A287ATN7_PIG)			16	50	2	3	0.245197	0.016	27.6215	100	100	Doubtful	false
843	A0A287AU21	A0A287AYY5, F1SH35, F1SH36	A0A287AU21, A0A287AYY5, F1SH35, F1SH36	Related Proteins	Zinc finger C3H1-type containing (A0A287AU21_PIG)	ZFC3H1		1.00727	89.9273	2	3	0.0189744	0.00155569	202.615	100	100	Doubtful	false
844	A0A287AUE0	F1STB0	A0A287AUE0, F1STB0	Related Proteins	Transmembrane protein 8B (A0A287AUE0_PIG)	TMEM8B		3.9823	53.5398	2	3	0.0771051	0.00516529	98.8892	100	100	Doubtful	false
845	A0A287AV18	F1RI76	A0A287AV18, F1RI76	Related Proteins	Zinc finger protein 84 (A0A287AV18_PIG)	ZNF84	14	3.24859	100	2	3	0.0466512	0.00211864	81.8968	100	100	Doubtful	false
846	A0A287AW08	A0A287BSE6, F1SHR4	A0A287AW08, A0A287BSE6, F1SHR4	Related Proteins	CECR2, histone acetyl-lysine reader (A0A287AW08_PIG)	CECR2	5	3.0837	84.9339	2	3	0.0381501	0.00259336	123.333	100	100	Doubtful	false
847	A0A287AW49	F1RZJ0	A0A287AW49, F1RZJ0	Related Proteins	Uncharacterized protein (A0A287AW49_PIG)	RAB11FIP1		3.42679	100	2	3	0.0496696	0.00389408	69.9554	100	100	Doubtful	false
848	A0A287AWS0		A0A287AWS0	Single Protein	Mitochondrial ribosomal protein L41 (A0A287AWS0_PIG)	MRPL41		6.66667	100	2	3	0.232847	0.0185185	15.0389	100	100	Doubtful	false
849	A0A287AXA8	A0A287B3F4, F1S557	A0A287AXA8, A0A287B3F4, F1S557	Related Proteins	Amylo-alpha-1, 6-glucosidase, 4-alpha-glucanotransferase (A0A287AXA8_PIG)	AGL	4	2.0235	90.8616	2	3	0.0297667	0.00179598	174.335	100	100	Doubtful	false
850	A0A287AZD6	A0A287B513	A0A287AZD6, A0A287B513	Related Proteins	Purkinje cell protein 2 (A0A287AZD6_PIG)	PCP2	2	20.8333	71.6667	2	3	0.519911	0.0290698	12.8131	100	100	Doubtful	false
851	A0A287B168	F1SA03	A0A287B168, F1SA03	Related Proteins	A-kinase anchoring protein 8 like (A0A287B168_PIG)	AKAP8L	2	7.72128	82.1092	2	3	0.0608184	0.00458716	59.3435	100	100	Doubtful	false
852	A0A287B1T7		A0A287B1T7	Single Protein	Dimethylarginine dimethylaminohydrolase 1 (A0A287B1T7_PIG)	DDAH1		8.33333	87.3457	2	3	0.136464	0.00883392	34.7608	100	100	Doubtful	false
853	P08132	A0A287B278, A0A287B583	A0A287B278, A0A287B583, P08132	Related Proteins	Annexin A4 (ANXA4_PIG)	ANXA4	3	10.3448	100	2	3	0.102943	0.00626959	35.8061	100	100	Doubtful	false
854	A0A287B295	I3LNU6	A0A287B295, I3LNU6	Related Proteins	Zinc finger and BTB domain containing 4 (A0A287B295_PIG)	ZBTB4	12	3.34686	58.3164	2	3	0.0513302	0.00347826	102.081	100	100	Doubtful	false
855	A0A287B4I4	F1RKN9	A0A287B4I4, F1RKN9	Related Proteins	Centrosomal protein 120 (A0A287B4I4_PIG)	CEP120	2	4.33468	88.6089	2	3	0.0355034	0.00284414	113.528	100	100	Doubtful	false
856	A0A287B4J2		A0A287B4J2	Single Protein	Adenosylhomocysteinase (A0A287B4J2_PIG)	AHCY	17	6.65281	82.9522	2	3	0.102943	0.00626566	52.6459	100	100	Doubtful	false
857	A0A287B742		A0A287B742	Single Protein	TROVE domain family member 2 (A0A287B742_PIG)	TROVE2		4.46097	84.7584	2	3	0.0734189	0.00438596	60.4128	100	100	Doubtful	false
858	A0A287B9V7	F2Z5A8, K7GT43	A0A287B9V7, F2Z5A8, K7GT43	Related Proteins	Structural maintenance of chromosomes protein (A0A287B9V7_PIG)	SMC1A	X	1.94647	97.0803	2	3	0.0203135	0.00167084	143.159	100	100	Doubtful	false
859	A0A287BAX0	F1RXC9	A0A287BAX0, F1RXC9	Related Proteins	Retinoic acid receptor alpha (A0A287BAX0_PIG)	RARA	12	6.53595	75.817	2	3	0.0944998	0.00718391	50.8285	100	100	Doubtful	false
860	A0A287BB36		A0A287BB36	Single Protein	Zinc finger and BTB domain containing 18 (A0A287BB36_PIG)	ZBTB18	10	8.47458	93.7853	2	3	0.0857111	0.00502008	59.3187	100	100	Doubtful	false
861	A0A287BBT5		A0A287BBT5	Single Protein	RAS p21 protein activator 3 (A0A287BBT5_PIG)	RASA3	11	4.06291	100	2	3	0.0471285	0.00327654	87.1352	100	100	Doubtful	false
862	A0A287BBW6		A0A287BBW6	Single Protein	Ubiquitin specific peptidase 29 (A0A287BBW6_PIG)	USP29		2.98507	81.2859	2	3	0.0550081	0.00353107	97.8652	100	100	Doubtful	false
863	A0A287BD27	F1SDV6	A0A287BD27, F1SDV6	Related Proteins	1-phosphatidylinositol 4,5-bisphosphate phosphodiesterase gamma (A0A287BD27_PIG)	PLCG1	17	2.8838	88.6344	2	3	0.0339338	0.00239234	135.866	100	100	Doubtful	false
864	A0A287BDV1		A0A287BDV1	Single Protein	Coiled-coil domain containing 32 (A0A287BDV1_PIG)	CCDC32		15.0838	58.6592	2	3	0.29155	0.015873	20.0948	100	100	Doubtful	false
865	A0A287BEJ1	I3LMC2	A0A287BEJ1, I3LMC2	Related Proteins	Ubiquitin carboxyl-terminal hydrolase 16 (A0A287BEJ1_PIG)	USP16	13	3.52798	91.7275	2	3	0.0401453	0.00331565	93.0075	100	100	Doubtful	false
866	A0A287BG46	A0A287BL85, A0A287BLR3, I3LHM5	A0A287BG46, A0A287BL85, A0A287BLR3, I3LHM5	Related Proteins	Ubiquitin specific peptidase 53 (A0A287BG46_PIG)	USP53	8	1.983	91.0293	2	3	0.0378367	0.00259336	118.728	100	100	Doubtful	false
867	A0A287BHM4	F1SHH7	A0A287BHM4, F1SHH7	Related Proteins	Apoptosis inhibitor 5 (A0A287BHM4_PIG)	API5	2	7.63359	94.084	2	3	0.0690192	0.00507099	59.031	100	100	Doubtful	false
868	A0A287BI83	F1SEC2	A0A287BI83, F1SEC2	Related Proteins	Carbohydrate sulfotransferase 15 (A0A287BI83_PIG)	CHST15	14	3.90335	81.9703	2	3	0.0746078	0.00453515	61.8211	100	100	Doubtful	false
869	A0A287BK35		A0A287BK35	Single Protein	Collagen type VI alpha 5 chain (A0A287BK35_PIG)	COL6A5	13	1.27551	79.5493	2	3	0.01787	0.00133618	263.169	100	100	Doubtful	false
870	A0A287BKG2	F1S7U3, Q29411	A0A287BKG2, F1S7U3, Q29411	Related Proteins	Chitinase-3-like protein 1 (A0A287BKG2_PIG)	CHI3L1	9	10.7843	80.1471	2	3	0.110336	0.00764526	44.8917	100	100	Doubtful	false
871	A0A287BKR1		A0A287BKR1	Single Protein	Inhibitor of growth protein (A0A287BKR1_PIG)	ING1		18.705	70.1439	2	3	0.102943	0.0128205	32.2189	100	100	Doubtful	false
872	A0A287BLS4		A0A287BLS4	Single Protein	Uncharacterized protein (A0A287BLS4_PIG)	LOC110259107		6.26305	93.5282	2	3	0.0857111	0.00558036	54.4838	100	100	Doubtful	false
873	A0A287BPQ8		A0A287BPQ8	Single Protein	Palmitoyltransferase (A0A287BPQ8_PIG)	ZDHHC17		4.11392	63.9241	2	3	0.0857111	0.0049505	72.5619	100	100	Doubtful	false
874	A0A287BQD4		A0A287BQD4	Single Protein	Cadherin related family member 2 (A0A287BQD4_PIG)	CDHR2	2	3.8003	52.161	2	3	0.0585012	0.00285714	145.982	100	100	Doubtful	false
875	A0A287BRB5	F1RLG2, I3LA05	A0A287BRB5, F1RLG2, I3LA05	Related Proteins	Erythrocyte membrane protein band 4.1 like 4A (A0A287BRB5_PIG)	EPB41L4A		4.47761	100	2	3	0.0431545	0.00373134	76.8659	100	100	Doubtful	false
876	A0A287BRP9		A0A287BRP9	Single Protein	Uncharacterized protein (A0A287BRP9_PIG)			7.98969	91.2371	2	3	0.0722672	0.00659134	45.3547	100	100	Doubtful	false
877	A0A287BS08	F1SPH2	A0A287BS08, F1SPH2	Related Proteins	Sulfite oxidase (A0A287BS08_PIG)	SUOX	GL893031.2	4.22018	80.5505	2	3	0.0944998	0.00569476	60.3726	100	100	Doubtful	false
878	A0A287BS48		A0A287BS48	Single Protein	Ring finger protein 2 (A0A287BS48_PIG)	RNF2	9	13.6628	78.1977	2	3	0.125336	0.00929368	38.435	100	100	Doubtful	false
879	A0A287BS88	F1SAI9	A0A287BS88, F1SAI9	Related Proteins	Solute carrier family 37 (Glucose-6-phosphate transporter), member 4 (A0A287BS88_PIG)	SLC37A4	9	5.59441	51.5152	2	3	0.154782	0.0113122	46.223	100	100	Doubtful	false
880	A0A287BSE8		A0A287BSE8	Single Protein	G protein pathway suppressor 1 (A0A287BSE8_PIG)	GPS1		5.73614	83.5564	2	3	0.070069	0.00572082	59.1592	100	100	Doubtful	false
881	A0A287BT56		A0A287BT56	Single Protein	Zinc finger and BTB domain containing 34 (A0A287BT56_PIG)	ZBTB34	JH118459.1	3.15985	74.9071	2	3	0.0811808	0.00496278	59.7021	100	100	Doubtful	false
882	Q8WNW3	A0A2C9F3E9	A0A2C9F3E9, Q8WNW3	Related Proteins	Junction plakoglobin (PLAK_PIG)	Jup		2.41611	90.3356	2	3	0.0734189	0.00371471	81.7978	100	100	Doubtful	false
883	Q19S50	A0A2C9F3G4	A0A2C9F3G4, Q19S50	Related Proteins	Signal transducer and activator of transcription 3 (STAT3_PIG)	STAT3	12	4.54545	89.7403	2	3	0.0616321	0.00361795	88.0104	100	100	Doubtful	false
884	A1IU54		A1IU54	Single Protein	Carboxypeptidase E (A1IU54_PIG)	CPE	8	6.10526	77.2632	2	3	0.0985411	0.00544959	53.1894	100	100	Doubtful	false
885	F1RF13		F1RF13	Single Protein	Transporter (F1RF13_PIG)	SLC6A2	6	3.88979	37.6013	2	3	0.107757	0.0107759	69.191	100	100	Doubtful	false
886	F1RFM7		F1RFM7	Single Protein	Uncharacterized protein (F1RFM7_PIG)	AIMP2	3	12.2257	88.7147	2	3	0.165914	0.00883392	35.163	100	100	Doubtful	false
887	F1RGZ4		F1RGZ4	Single Protein	Zinc finger protein 213 (F1RGZ4_PIG)	ZNF213	3	3.50877	82.2368	2	3	0.089023	0.00288	50.9552	100	100	Doubtful	false
888	F1RH73		F1RH73	Single Protein	Early growth response protein (F1RH73_PIG)	EGR1	2	7.74908	38.5609	2	3	0.136464	0.0119617	57.3258	100	100	Doubtful	false
889	F1RH78		F1RH78	Single Protein	GDNF family receptor alpha 3 (F1RH78_PIG)	GFRA3	2	8.81543	91.1846	2	3	0.160155	0.0060423	40.6284	100	100	Doubtful	false
890	F1RIG7		F1RIG7	Single Protein	Uncharacterized protein (F1RIG7_PIG)	LOC100518085		7.43034	62.5387	2	3	0.202264	0.00990099	35.7461	100	100	Doubtful	false
891	F1RIP3		F1RIP3	Single Protein	Ferritin (F1RIP3_PIG)	FTL	6	8.04598	100	2	3	0.245197	0.0143678	19.98	100	100	Doubtful	false
892	F1RJ31		F1RJ31	Single Protein	Nitric oxide synthase (F1RJ31_PIG)	NOS2	12	2.94118	86.9377	2	3	0.0360593	0.00199005	130.929	100	100	Doubtful	false
893	F1RKH3		F1RKH3	Single Protein	Serine/arginine repetitive matrix 4 (F1RKH3_PIG)	SRRM4		3.10966	100	2	3	0.032045	0.00409165	68.4999	100	100	Doubtful	false
894	F1RKM5		F1RKM5	Single Protein	GRAM domain containing 2B (F1RKM5_PIG)	GRAMD2B		6.00462	88.6836	2	3	0.089023	0.00651042	47.9446	100	100	Doubtful	false
895	F1RL35		F1RL35	Single Protein	Glutathione S-transferase theta 4 (F1RL35_PIG)	GSTT4		12.8631	85.4772	2	3	0.172102	0.00970874	27.9645	100	100	Doubtful	false
896	F1RLJ6		F1RLJ6	Single Protein	Hyperpolarization activated cyclic nucleotide gated potassium channel 3 (F1RLJ6_PIG)	HCN3	4	4.08163	77.2959	2	3	0.055673	0.00412541	86.6953	100	100	Doubtful	false
897	F1RLY9		F1RLY9	Single Protein	DExH-box helicase 34 (F1RLY9_PIG)	DHX34	6	2.2335	96.8528	2	3	0.0363439	0.00262055	111.045	100	100	Doubtful	false
898	F1RLZ8		F1RLZ8	Single Protein	Serine/threonine kinase 32A (F1RLZ8_PIG)	STK32A		7.40741	76.455	2	3	0.0926009	0.00692042	44.2044	100	100	Doubtful	false
899	F1RM49		F1RM49	Single Protein	Protocadherin 12 (F1RM49_PIG)	PCDH12	2	1.58333	63.9167	2	3	0.0496696	0.00260756	128.837	100	100	Doubtful	false
900	F1RMV1		F1RMV1	Single Protein	SMG9, nonsense mediated mRNA decay factor (F1RMV1_PIG)	SMG9	6	6.41509	69.434	2	3	0.0964782	0.00543478	58.3413	100	100	Doubtful	false
901	F1RPI9	I3LME9, K7GSF7, K7GT30	F1RPI9, I3LME9, K7GSF7, K7GT30	Related Proteins	ATRX, chromatin remodeler (F1RPI9_PIG)	ATRX		1.72969	90.8286	2	3	0.0112954	0.00110717	281.711	100	100	Doubtful	false
902	F1RPP1		F1RPP1	Single Protein	Mitogen-activated protein kinase 4 (F1RPP1_PIG)	MAPK4	1	3.07167	100	2	3	0.0746078	0.00426621	65.9904	100	100	Doubtful	false
903	F1RQ01		F1RQ01	Single Protein	Fermitin family member 3 (F1RQ01_PIG)	FERMT3	2	3.92157	95.0226	2	3	0.0600258	0.00396825	75.5107	100	100	Doubtful	false
904	F1RQ71		F1RQ71	Single Protein	Uncharacterized protein (F1RQ71_PIG)	CXHXorf66		12.0787	71.3483	2	3	0.0907767	0.00787402	39.566	100	100	Doubtful	false
905	F1RQK4		F1RQK4	Single Protein	Pleckstrin homology domain interacting protein (F1RQK4_PIG)	PHIP		1.31796	82.4822	2	3	0.0182235	0.00166445	206.74	100	100	Doubtful	false
906	F1RR07		F1RR07	Single Protein	Phosphoinositide phospholipase C (F1RR07_PIG)	PLCD3	12	4.46429	86.9898	2	3	0.0519086	0.00293255	88.61	100	100	Doubtful	false
907	F1RR16		F1RR16	Single Protein	ATPase family, AAA domain containing 2 (F1RR16_PIG)	ATAD2	4	3.23176	88.2733	2	3	0.0324972	0.00244073	123.829	100	100	Doubtful	false
908	F1RS63		F1RS63	Single Protein	DNA-binding protein SATB (F1RS63_PIG)	SATB1	13	4.37853	70.1977	2	3	0.0670113	0.00503018	79.1753	100	100	Doubtful	false
909	F1RSK2		F1RSK2	Single Protein	Sodium channel protein (F1RSK2_PIG)	SCN4A	12	0.983607	53.6612	2	3	0.0313898	0.00220638	206.63	100	100	Doubtful	false
910	F1RTH6		F1RTH6	Single Protein	Uncharacterized protein (F1RTH6_PIG)	UTP14A		2.19922	95.3428	2	3	0.0360593	0.00339213	87.5648	100	100	Doubtful	false
911	F1RTW9		F1RTW9	Single Protein	Myosin IIIA (F1RTW9_PIG)	MYO3A		2.78983	90.7626	2	3	0.0205859	0.00170765	185.329	100	100	Doubtful	false
912	F1RU38		F1RU38	Single Protein	Splicing factor 3b subunit 2 (F1RU38_PIG)	SF3B2	2	2.7933	81.0056	2	3	0.0387928	0.00275862	100.073	100	100	Doubtful	false
913	F1RUI3		F1RUI3	Single Protein	IQ motif and Sec7 domain 2 (F1RUI3_PIG)	IQSEC2	X	1.94892	77.4866	2	3	0.0283033	0.0014455	162.617	100	100	Doubtful	false
914	F1RWK0		F1RWK0	Single Protein	Junctophilin 1 (F1RWK0_PIG)	JPH1	4	4.42073	78.811	2	3	0.053725	0.00386847	71.1594	100	100	Doubtful	false
915	F1RX18	K7GRL4	F1RX18, K7GRL4	Related Proteins	Mediator of RNA polymerase II transcription subunit 14 (F1RX18_PIG)	MED14	X	2.47593	74.0715	2	3	0.0339338	0.00232126	160.622	100	100	Doubtful	false
916	F1RXI9		F1RXI9	Single Protein	Uncharacterized protein (F1RXI9_PIG)	TEX13B		12.1053	74.2105	2	3	0.125336	0.0070922	41.7517	100	100	Doubtful	false
917	F1RXM4		F1RXM4	Single Protein	MUM1 like 1 (F1RXM4_PIG)	MUM1L1	X	5.78035	90.0289	2	3	0.0502111	0.00401284	78.8196	100	100	Doubtful	false
918	F1RYS6		F1RYS6	Single Protein	Sosondowah ankyrin repeat domain family member B (F1RYS6_PIG)	SOWAHB	8	3.12891	80.7259	2	3	0.0481131	0.00387597	86.1751	100	100	Doubtful	false
919	F1RZU3	K7GSX0	F1RZU3, K7GSX0	Related Proteins	Host cell factor C1 (F1RZU3_PIG)	HCFC1	X	1.4918	45.1517	2	3	0.0444026	0.00220264	205.55	100	100	Doubtful	false
920	F1S1D8		F1S1D8	Single Protein	MLX, MAX dimerization protein (F1S1D8_PIG)	MLX	12	14.7651	84.8993	2	3	0.118872	0.00790514	33.3116	100	100	Doubtful	false
921	F1S1R1		F1S1R1	Single Protein	Cylicin 1 (F1S1R1_PIG)	CYLC1	X	4.14747	100	2	3	0.0262093	0.0030722	73.9686	100	100	Doubtful	false
922	F1S3C6		F1S3C6	Single Protein	Zinc finger protein 821 (F1S3C6_PIG)	ZNF821		10.4369	75.4854	2	3	0.0758359	0.00803859	46.7012	100	100	Doubtful	false
923	F1S3I8		F1S3I8	Single Protein	ELM2 and Myb/SANT domain containing 1 (F1S3I8_PIG)	ELMSAN1		2.36149	83.0154	2	3	0.0352318	0.00273523	120.597	100	100	Doubtful	false
924	F1S4G0		F1S4G0	Single Protein	Growth factor independent 1 transcriptional repressor (F1S4G0_PIG)	GFI1	4	4.56731	88.7019	2	3	0.0985411	0.00292683	44.492	100	100	Doubtful	false
925	F1S4K9		F1S4K9	Single Protein	RELT like 1 (F1S4K9_PIG)	RELL1	8	9.12409	60.219	2	3	0.160155	0.0151515	29.4749	100	100	Doubtful	false
926	F1S8K8		F1S8K8	Single Protein	KIAA0232 (F1S8K8_PIG)	KIAA0232	8	2.26112	70.8972	2	3	0.0387928	0.00257202	150.727	100	100	Doubtful	false
927	F1S8S9		F1S8S9	Single Protein	Golgi brefeldin A resistant guanine nucleotide exchange factor 1 (F1S8S9_PIG)	GBF1	14	1.298	71.0654	2	3	0.0276242	0.00190259	205.008	100	100	Doubtful	false
928	F1S9X9		F1S9X9	Single Protein	Hematopoietic SH2 domain containing (F1S9X9_PIG)	HSH2D	2	10.0279	82.4513	2	3	0.140625	0.00844595	40.1138	100	100	Doubtful	false
929	F1SA22		F1SA22	Single Protein	Zinc finger FYVE-type containing 26 (F1SA22_PIG)	ZFYVE26	7	0.944882	87.6772	2	3	0.0181517	0.00112259	283.167	100	100	Doubtful	false
930	F1SAK9		F1SAK9	Single Protein	Uncharacterized protein (F1SAK9_PIG)	MPZL2	9	10.6977	85.1163	2	3	0.202264	0.010929	24.6468	100	100	Doubtful	false
931	F1SBE8		F1SBE8	Single Protein	ADP ribosylation factor guanine nucleotide exchange factor 2 (F1SBE8_PIG)	ARFGEF2	17	1.87852	89.9812	2	3	0.0281304	0.00173974	180.99	100	100	Doubtful	false
932	F1SBF2	F1SBF1	F1SBF1, F1SBF2	Related Proteins	Extracellular sulfatase (F1SBF2_PIG)	SULF2		3.20088	81.1258	2	3	0.0378367	0.00272109	103.627	100	100	Doubtful	false
933	F1SBI4		F1SBI4	Single Protein	Beaded filament structural protein 1 (F1SBI4_PIG)	BFSP1	17	5.19308	91.478	2	3	0.0466512	0.00363901	82.753	100	100	Doubtful	false
934	F1SCV6		F1SCV6	Single Protein	Cilia and flagella associated protein 46 (F1SCV6_PIG)	CFAP46		1.12663	92.5192	2	3	0.0180805	0.00121773	248.269	100	100	Doubtful	false
935	F1SCY9		F1SCY9	Single Protein	Ankyrin repeat domain 22 (F1SCY9_PIG)	ANKRD22	14	9.42408	100	2	3	0.178769	0.013089	22.0415	100	100	Doubtful	false
936	F1SEH0		F1SEH0	Single Protein	PAF1 homolog, Paf1/RNA polymerase II complex component (F1SEH0_PIG)	PAF1	14	4.51128	93.609	2	3	0.0690192	0.00502008	60.2294	100	100	Doubtful	false
937	F1SGX9		F1SGX9	Single Protein	SR-related CTD associated factor 11 (F1SGX9_PIG)	SCAF11	5	1.59768	77.4147	2	3	0.0218559	0.00187617	154.332	100	100	Doubtful	false
938	F1SHB0		F1SHB0	Single Protein	Family with sequence similarity 186 member B (F1SHB0_PIG)	FAM186B	5	1.99501	95.5112	2	3	0.0439786	0.00326371	91.8251	100	100	Doubtful	false
939	F1SIK4	I3LAV0	F1SIK4, I3LAV0	Related Proteins	Bardet-Biedl syndrome 9 (F1SIK4_PIG)	BBS9		5.3288	80.2721	2	3	0.055673	0.00353107	98.6282	100	100	Doubtful	false
940	F1SKK7		F1SKK7	Single Protein	Cadherin EGF LAG seven-pass G-type receptor 3 (F1SKK7_PIG)	CELSR3	13	0.604412	75.1587	2	3	0.0170749	0.00100523	357.8	100	100	Doubtful	false
941	F1SM19		F1SM19	Single Protein	Uncharacterized protein (F1SM19_PIG)	DNAJB3		17.4274	85.4772	2	3	0.136464	0.0121359	26.6674	100	100	Doubtful	false
942	F1SN14		F1SN14	Single Protein	General transcription factor IIIC subunit 3 (F1SN14_PIG)	GTF3C3	15	5.65611	88.009	2	3	0.0513302	0.00321337	100.857	100	100	Doubtful	false
943	F1SN77		F1SN77	Single Protein	Oncostatin M receptor (F1SN77_PIG)	OSMR	16	3.88946	91.4023	2	3	0.0577676	0.00223964	109.732	100	100	Doubtful	false
944	F1SNI8		F1SNI8	Single Protein	Kelch like family member 9 (F1SNI8_PIG)	KLHL9	1	2.38854	93.4713	2	3	0.0797752	0.00425894	70.6999	100	100	Doubtful	false
945	F1SNW8		F1SNW8	Single Protein	Hexokinase-2 (F1SNW8_PIG)	HK2	3	2.18103	86.0414	2	3	0.0401453	0.00316857	102.296	100	100	Doubtful	false
946	F1SPX3		F1SPX3	Single Protein	Neurotensin (F1SPX3_PIG)	NTS	5	17.5439	81.8713	2	3	0.232847	0.0178571	19.9751	100	100	Doubtful	false
947	F1SQ61		F1SQ61	Single Protein	Zinc finger protein 148 (F1SQ61_PIG)	ZNF148	13	3.27456	70.2771	2	3	0.0531056	0.00448029	88.8896	100	100	Doubtful	false
948	F1SQG0	I3LMI5	F1SQG0, I3LMI5	Related Proteins	Bromodomain and PHD finger containing 1 (F1SQG0_PIG)	BRPF1	13	2.70714	89.4996	2	3	0.0269769	0.00229148	137.925	100	100	Doubtful	false
949	F1SQP2	K7GKY6, K7GP59	F1SQP2, K7GKY6, K7GP59	Related Proteins	Scm polycomb group protein like 2 (F1SQP2_PIG)	SCML2	X	2.51852	95.2593	2	3	0.0608184	0.00388802	73.7528	100	100	Doubtful	false
950	F1SRP4		F1SRP4	Single Protein	Lysine demethylase 7A (F1SRP4_PIG)	KDM7A	18	2.86624	81.3163	2	3	0.0394575	0.00261097	106.486	100	100	Doubtful	false
951	F1SU01	I3LAP0	F1SU01, I3LAP0	Related Proteins	Ubiquitin specific peptidase 48 (F1SU01_PIG)	USP48		1.97554	96.8956	2	3	0.0341857	0.00242718	122.308	100	100	Doubtful	false
952	F1SV89	F1SV88, I3LCK3	F1SV88, F1SV89, I3LCK3	Related Proteins	Histone deacetylase (F1SV89_PIG)	HDAC1	6	10.596	85.872	2	3	0.0857111	0.00642674	51.6372	100	100	Doubtful	false
953	I3L5X6		I3L5X6	Single Protein	Histone-lysine N-methyltransferase (I3L5X6_PIG)	SMYD3		7.47664	89.0187	2	3	0.0826367	0.00524934	49.3095	100	100	Doubtful	false
954	I3L6Y2		I3L6Y2	Single Protein	Uncharacterized protein (I3L6Y2_PIG)	TEX13A		12.2616	78.7466	2	3	0.128838	0.00865052	40.7619	100	100	Doubtful	false
955	I3L804		I3L804	Single Protein	Tyrosine--tRNA ligase (I3L804_PIG)	YARS	6	3.2197	100	2	3	0.0633266	0.00473485	59.018	100	100	Doubtful	false
956	I3L986		I3L986	Single Protein	Uncharacterized protein (I3L986_PIG)			2.66002	83.7074	2	3	0.0431545	0.0019861	124.911	100	100	Doubtful	false
957	I3LCF4		I3LCF4	Single Protein	Minichromosome maintenance complex component 3 associated protein (I3LCF4_PIG)	MCM3AP	13	1.40774	78.733	2	3	0.0218559	0.00159642	217.551	100	100	Doubtful	false
958	I3LDL4		I3LDL4	Single Protein	Unc-80 homolog, NALCN channel complex subunit (I3LDL4_PIG)	UNC80	15	0.695915	79.6369	2	3	0.0130568	0.000949848	368.198	100	100	Doubtful	false
959	I3LE99		I3LE99	Single Protein	Adaptor related protein complex 1 subunit mu 2 (I3LE99_PIG)	AP1M2	2	4.02414	93.7626	2	3	0.0758359	0.00429185	56.2535	100	100	Doubtful	false
960	I3LGC6		I3LGC6	Single Protein	Ubiquitin specific peptidase 24 (I3LGC6_PIG)	USP24	6	1.37825	87.8637	2	3	0.017267	0.00108932	293.662	100	100	Doubtful	false
961	I3LJA0		I3LJA0	Single Protein	DExD-box helicase 52 (I3LJA0_PIG)	DDX52	12	3.3389	100	2	3	0.0466512	0.00417362	67.7781	100	100	Doubtful	false
962	I3LJL1		I3LJL1	Single Protein	Guanylate cyclase (I3LJL1_PIG)	GUCY2D		3.2491	81.0469	2	3	0.0431545	0.00278396	120.34	100	100	Doubtful	false
963	I3LL39		I3LL39	Single Protein	Leucine rich repeat containing 66 (I3LL39_PIG)	LRRC66	8	5.9633	69.3807	2	3	0.054359	0.00413223	96.3797	100	100	Doubtful	false
964	I3LLJ0		I3LLJ0	Single Protein	AlkB homolog 1, histone H2A dioxygenase (I3LLJ0_PIG)	ALKBH1		7.40741	89.418	2	3	0.118872	0.00739645	42.204	100	100	Doubtful	false
965	I3LNF2		I3LNF2	Single Protein	Dynein axonemal heavy chain 1 (I3LNF2_PIG)	DNAH1	13	0.550459	84.0367	2	3	0.009996	0.000682314	497.359	100	100	Doubtful	false
966	I3LNI9		I3LNI9	Single Protein	Bestrophin (I3LNI9_PIG)	BEST1	2	6.53061	85.7143	2	3	0.102943	0.00595238	56.7197	100	100	Doubtful	false
967	I3LSU8		I3LSU8	Single Protein	Ubiquitin conjugating enzyme E2 Z (I3LSU8_PIG)	UBE2Z	12	7.58427	60.1124	2	3	0.172102	0.0116822	38.3276	100	100	Doubtful	false
968	P00592	I3LV50	I3LV50, P00592	Related Proteins	Phospholipase A2, major isoenzyme (PA21B_PIG)	PLA2G1B	14	10.274	77.3973	2	3	0.333521	0.0221239	16.2684	100	100	Doubtful	false
969	K7GT09		K7GT09	Single Protein	Uncharacterized protein (K7GT09_PIG)			5.97484	57.7044	2	3	0.113042	0.00613079	67.5177	100	100	Doubtful	false
970	K9IWC9		K9IWC9	Single Protein	Ras homolog family member Q (K9IWC9_PIG)	RHOQ	3	11.7073	83.9024	2	3	0.245197	0.00968992	22.6445	100	100	Doubtful	false
971	O62807		O62807	Single Protein	Peroxisome proliferator-activated receptor gamma (PPARG_PIG)	PPARG	13	5.15873	73.8095	2	3	0.089023	0.00672043	57.4751	100	100	Doubtful	false
972	P26889		P26889	Single Protein	Interleukin-1 beta (IL1B_PIG)	IL1B		14.2322	87.6404	2	3	0.165914	0.0106838	30.384	100	100	Doubtful	false
973	Q06AK6		Q06AK6	Single Protein	Tuftelin-interacting protein 11 (TFP11_PIG)	TFIP11	14	2.27273	91.2679	2	3	0.0471285	0.00327654	96.4394	100	100	Doubtful	false
974	Q06AT7		Q06AT7	Single Protein	RHOF (Q06AT7_PIG)	RHOF	14	10.4265	100	2	3	0.172102	0.00789889	23.5622	100	100	Doubtful	false
975	Q1EFM0		Q1EFM0	Single Protein	Potassium voltage-gated channel subfamily A member regulatory beta subunit 1 (Q1EFM0_PIG)	Kcnab1		5.98504	100	2	3	0.0944998	0.00623441	44.7212	100	100	Doubtful	false
976	O97930	A0A140TAJ8, A0A287AIM1	A0A140TAJ8, A0A287AIM1, O97930	Related Proteins	Proto-oncogene c-Fos (FOS_PIG)	FOS	7	3.42105	47.6316	2	2	0.154782	0.00828729	40.6487	100	100	Doubtful	false
977	A0A193DVQ1	A0A286ZZT3	A0A193DVQ1, A0A286ZZT3	Related Proteins	ITGAX (A0A193DVQ1_PIG)	ITGAM		1.80258	86.0086	2	2	0.045725	0.00149701	127.827	100	100	Doubtful	false
978	A0A286ZHY0	F1SV99, I3LHV9, I3LNH0	A0A286ZHY0, F1SV99, I3LHV9, I3LNH0	Related Proteins	Collagen type XVI alpha 1 chain (A0A286ZHY0_PIG)	COL16A1		2.42277	76.378	2	2	0.0341857	0.00118953	162.132	100	100	Doubtful	false
979	A0A286ZI05		A0A286ZI05	Single Protein	Uncharacterized protein (A0A286ZI05_PIG)	IGFN1		1.18544	84.9704	2	2	0.0202243	0.000664341	234.983	100	100	Doubtful	false
980	A0A286ZI25	A0A287ADS5	A0A286ZI25, A0A287ADS5	Related Proteins	Poly [ADP-ribose] polymerase (A0A286ZI25_PIG)	PARP14	13	2.9148	93.6659	2	2	0.0209607	0.000897666	200.859	100	100	Doubtful	false
981	A0A286ZIC5	A0A287AB27, F1RLE9, K7GPW0	A0A286ZIC5, A0A287AB27, F1RLE9, K7GPW0	Related Proteins	Tripartite motif containing 36 (A0A286ZIC5_PIG)	TRIM36	2	5.1105	100	2	2	0.055673	0.00207182	82.4567	100	100	Doubtful	false
982	A0A286ZIC7	A0A287ABL4	A0A286ZIC7, A0A287ABL4	Related Proteins	Uncharacterized protein (A0A286ZIC7_PIG)	LOC102160218		5.50898	77.6048	2	2	0.0651169	0.00185185	90.4983	100	100	Doubtful	false
983	A0A286ZID6	I3LB68	A0A286ZID6, I3LB68	Related Proteins	DAZ associated protein 1 (A0A286ZID6_PIG)	DAZAP1	2	8.73016	56.8783	2	2	0.165914	0.00697674	40.6659	100	100	Doubtful	false
984	A0A286ZIE2		A0A286ZIE2	Single Protein	Uncharacterized protein (A0A286ZIE2_PIG)			4.98866	100	2	2	0.102943	0.00340136	47.8459	100	100	Doubtful	false
985	A0A286ZIH0	A0A286ZX11, A0A287A6R6, F1SAI8	A0A286ZIH0, A0A286ZX11, A0A287A6R6, F1SAI8	Related Proteins	Hypoxia up-regulated 1 (A0A286ZIH0_PIG)	HYOU1	9	2.75229	96.5341	2	2	0.0378367	0.00158395	109.721	100	100	Doubtful	false
986	A0A286ZII5	A0A287AMM7, A0A287AY18, F1RSE4	A0A286ZII5, A0A287AMM7, A0A287AY18, F1RSE4	Related Proteins	Scaffold protein involved in DNA repair (A0A286ZII5_PIG)	SPIDR		2.96465	83.2383	2	2	0.0476158	0.00205479	97.2438	100	100	Doubtful	false
987	A0A286ZIL8	A0A287ALB0, A0A287AR45, A0A287AS75, A0A287BJE5, F1SIW0	A0A286ZIL8, A0A287ALB0, A0A287AR45, A0A287AS75, A0A287BJE5, F1SIW0	Related Proteins	Stabilin 1 (A0A286ZIL8_PIG)	STAB1	13	1.23596	71.0861	2	2	0.0223872	0.000790306	285.474	100	100	Doubtful	false
988	A0A286ZIP3	A0A287A7J6, F1SDM8	A0A286ZIP3, A0A287A7J6, F1SDM8	Related Proteins	Erythroid differentiation regulatory factor 1 (A0A286ZIP3_PIG)	EDRF1	14	3.32779	79.2013	2	2	0.0347009	0.00157563	135.155	100	100	Doubtful	false
989	A0A286ZIP4	A0A287A4Z9, A0A287BPJ3, F1SQW2	A0A286ZIP4, A0A287A4Z9, A0A287BPJ3, F1SQW2	Related Proteins	SUMO specific peptidase 5 (A0A286ZIP4_PIG)	SENP5	13	4.00552	89.9171	2	2	0.0439786	0.00230415	82.6047	100	100	Doubtful	false
990	A0A286ZIR1	A0A287BDC7	A0A286ZIR1, A0A287BDC7	Related Proteins	Uncharacterized protein (A0A286ZIR1_PIG)	INF2	GL896538.1	3.93812	70.8861	2	2	0.054359	0.00297619	77.3109	100	100	Doubtful	false
991	A0A286ZJ88	A0A286ZPL1, A0A286ZY71, A0A287A2U2, A0A287ARK5, A0A287AVU3, A0A287B4Z4, A0A287BJ38, A0A287BLI2, F1S485	A0A286ZJ88, A0A286ZPL1, A0A286ZY71, A0A287A2U2, A0A287ARK5, A0A287AVU3, A0A287B4Z4, A0A287BJ38, A0A287BLI2, F1S485	Related Proteins	Uncharacterized protein (A0A286ZJ88_PIG)	EPB41L1	17	2.67746	84.3088	2	2	0.0265111	0.00110783	175.959	100	100	Doubtful	false
992	A0A286ZJI5	A0A286ZZP0, A0A287AC49, A0A287AD52, F1S7Z8	A0A286ZJI5, A0A286ZZP0, A0A287AC49, A0A287AD52, F1S7Z8	Related Proteins	Dedicator of cytokinesis 7 (A0A286ZJI5_PIG)	DOCK7		1.21739	86.4783	2	2	0.0175969	0.000754148	260.198	100	100	Doubtful	false
993	A0A286ZJK1	A0A286ZTN6, A0A287A049, A0A287AJV9, A0A287B388, A0A287B4T5, A0A287BD18, F1S643, K7GLV1	A0A286ZJK1, A0A286ZTN6, A0A287A049, A0A287AJV9, A0A287B388, A0A287B4T5, A0A287BD18, F1S643, K7GLV1	Related Proteins	Uncharacterized protein (A0A286ZJK1_PIG)	CFH		2.75527	88.4117	2	2	0.0366329	0.00137489	138.455	100	100	Doubtful	false
994	A0A286ZJK9	A0A287A9S7	A0A286ZJK9, A0A287A9S7	Related Proteins	DNA-directed RNA polymerase subunit beta (A0A286ZJK9_PIG)	POLR1B	3	3.4202	81.3518	2	2	0.0357792	0.0015015	138.459	100	100	Doubtful	false
995	A0A286ZJM7	F1SV46	A0A286ZJM7, F1SV46	Related Proteins	MAP7 domain containing 1 (A0A286ZJM7_PIG)	MAP7D1		2.82555	86.7322	2	2	0.0307608	0.00212465	90.1022	100	100	Doubtful	false
996	A0A286ZJR8	F1SND0	A0A286ZJR8, F1SND0	Related Proteins	Sushi, von Willebrand factor type A, EGF and pentraxin domain containing 1 (A0A286ZJR8_PIG)	SVEP1	1	0.998289	63.9475	2	2	0.0188193	0.000669045	381.659	100	100	Doubtful	false
997	A0A286ZSN1	A0A286ZJX2, A0A286ZY46, A0A287B5Y3, A0A287BR31, F1SHR1	A0A286ZJX2, A0A286ZSN1, A0A286ZY46, A0A287B5Y3, A0A287BR31, F1SHR1	Related Proteins	Microtubule associated monooxygenase, calponin and LIM domain containing 3 (A0A286ZSN1_PIG)	MICAL3	5	1.80049	85.5961	2	2	0.017332	0.000852757	228.493	100	100	Doubtful	false
998	A0A286ZJY1	F1SPQ8	A0A286ZJY1, F1SPQ8	Related Proteins	RNA binding motif protein 5 (A0A286ZJY1_PIG)	RBM5	13	2.94479	78.5276	2	2	0.0408576	0.00234375	92.166	100	100	Doubtful	false
999	A0A286ZJZ9	A0A287BBQ5, A0A287BT28, F1S4I7	A0A286ZJZ9, A0A287BBQ5, A0A287BT28, F1S4I7	Related Proteins	Replication factor C subunit 1 (A0A286ZJZ9_PIG)	RFC1		2.36635	97.1954	2	2	0.0245339	0.00135257	128.092	100	100	Doubtful	false
1000	A0A286ZK33	A0A286ZSI3, F1RJY0	A0A286ZK33, A0A286ZSI3, F1RJY0	Related Proteins	Nicastrin (A0A286ZK33_PIG)	NCSTN	4	4.87805	61.4634	2	2	0.0964782	0.00396825	68.6965	100	100	Doubtful	false
1001	A0A286ZK49	A0A286ZY35, A0A287A5I4, A0A287AQ88, F1SUX4	A0A286ZK49, A0A286ZY35, A0A287A5I4, A0A287AQ88, F1SUX4	Related Proteins	Nuclear mitotic apparatus protein 1 (A0A286ZK49_PIG)	NUMA1	9	1.12745	98.0882	2	2	0.0156265	0.000666333	227.924	100	100	Doubtful	false
1002	A0A286ZK66	A0A287B151, A0A287B3C7, A0A287BL14, A0A287BRS8, F1S1W2, F1S1W3	A0A286ZK66, A0A287B151, A0A287B3C7, A0A287BL14, A0A287BRS8, F1S1W2, F1S1W3	Related Proteins	ATP binding cassette subfamily B member 11 (A0A286ZK66_PIG)	ABCB11	15	2.94118	82.7206	2	2	0.0332	0.00133333	150.804	100	100	Doubtful	false
1003	A0A286ZKB2		A0A286ZKB2	Single Protein	O-acyltransferase (A0A286ZKB2_PIG)	DGAT1	4	4.92091	72.232	2	2	0.0758359	0.00364964	63.6128	100	100	Doubtful	false
1004	A0A286ZKB4	A0A287AIM8, A0A287AWP8, F1SME1	A0A286ZKB4, A0A287AIM8, A0A287AWP8, F1SME1	Related Proteins	Complement C5a anaphylatoxin (A0A286ZKB4_PIG)	C5	1	2.71739	80.4952	2	2	0.0274595	0.00112528	186.062	100	100	Doubtful	false
1005	A0A286ZKB5	A0A286ZTL1, A0A287AUN0, A0A287B9T1, F1SV66	A0A286ZKB5, A0A286ZTL1, A0A287AUN0, A0A287B9T1, F1SV66	Related Proteins	Zinc finger MYM-type containing 4 (A0A286ZKB5_PIG)	ZMYM4	6	2.51775	72.9503	2	2	0.0268198	0.00132743	172.835	100	100	Doubtful	false
1006	A0A286ZKC6		A0A286ZKC6	Single Protein	Protocadherin alpha 1 (A0A286ZKC6_PIG)	PCDHA1		2.8103	68.5012	2	2	0.0550081	0.00205128	92.3948	100	100	Doubtful	false
1007	A0A286ZKF3	A0A287AYC0, A0A287B5D9, I3LSC5	A0A286ZKF3, A0A287AYC0, A0A287B5D9, I3LSC5	Related Proteins	EFR3 homolog A (A0A286ZKF3_PIG)	EFR3A	4	3.44333	94.835	2	2	0.0577676	0.00226929	78.862	100	100	Doubtful	false
1008	A0A286ZKK1	A0A287BGM7, F1SEK3, I3LQV0	A0A286ZKK1, A0A287BGM7, F1SEK3, I3LQV0	Related Proteins	Rho GTPase activating protein 22 (A0A286ZKK1_PIG)	ARHGAP22		5.02793	94.2737	2	2	0.0525003	0.00222222	78.596	100	100	Doubtful	false
1009	A0A286ZKN0	F1SNN6	A0A286ZKN0, F1SNN6	Related Proteins	Spalt like transcription factor 3 (A0A286ZKN0_PIG)	SALL3	1	2.8147	48.9445	2	2	0.0491397	0.00212993	134.479	100	100	Doubtful	false
1010	A0A286ZKP4		A0A286ZKP4	Single Protein	Leucine rich repeat, Ig-like and transmembrane domains 2 (A0A286ZKP4_PIG)	LRIT2	14	3.7702	67.325	2	2	0.0985411	0.004	61.953	100	100	Doubtful	false
1011	A0A286ZKQ2	A0A286ZTC3, A0A287B0A9, A0A287B412, F1RQ74, K7GLB7, K7GQL5	A0A286ZKQ2, A0A286ZTC3, A0A287B0A9, A0A287B412, F1RQ74, K7GLB7, K7GQL5	Related Proteins	MCF.2 cell line derived transforming sequence (A0A286ZKQ2_PIG)	MCF2	X	2.15054	80.7348	2	2	0.0347009	0.00166482	128.944	100	100	Doubtful	false
1012	A0A286ZKS9	F1RWW3	A0A286ZKS9, F1RWW3	Related Proteins	Uncharacterized protein (A0A286ZKS9_PIG)	SMARCAD1	8	4.16171	88.2283	2	2	0.0444026	0.00202156	96.6179	100	100	Doubtful	false
1013	A0A286ZKT4	A0A287AGS9, A0A287AH92, A0A287AM18, I3LVK9	A0A286ZKT4, A0A287AGS9, A0A287AH92, A0A287AM18, I3LVK9	Related Proteins	ALMS1, centrosome and basal body associated protein (A0A286ZKT4_PIG)	ALMS1		1.02828	86.6324	2	2	0.0113232	0.00040464	474.536	100	100	Doubtful	false
1014	A0A286ZKT6	A0A286ZLQ9	A0A286ZKT6, A0A286ZLQ9	Related Proteins	Pyruvate dehydrogenase E1 alpha 2 subunit (A0A286ZKT6_PIG)	PDHA2		7.56757	81.3514	2	2	0.136464	0.00498339	41.2312	100	100	Doubtful	false
1015	A0A286ZKU6	A0A287AU89	A0A286ZKU6, A0A287AU89	Related Proteins	Protocadherin 1 (A0A286ZKU6_PIG)	PCDH1	2	3.30935	77.4101	2	2	0.0355034	0.00139405	148.167	100	100	Doubtful	false
1016	M3VJZ8	A0A286ZL14, A0A287A7X1	A0A286ZL14, A0A287A7X1, M3VJZ8	Related Proteins	E3 ubiquitin-protein ligase (M3VJZ8_PIG)	ITCH	17	3.13225	83.1787	2	2	0.0531056	0.00174338	98.8483	100	100	Doubtful	false
1017	A0A286ZLB9	F1RFQ8	A0A286ZLB9, F1RFQ8	Related Proteins	Adhesion G protein-coupled receptor D1 (A0A286ZLB9_PIG)	ADGRD1	14	2.3918	46.697	2	2	0.0826367	0.00365854	97.4464	100	100	Doubtful	false
1018	A0A286ZLE0	A0A286ZTI4, A0A287AJI7, A0A287AQ39, A0A287BQJ1, F1SMU8	A0A286ZLE0, A0A286ZTI4, A0A287AJI7, A0A287AQ39, A0A287BQJ1, F1SMU8	Related Proteins	RAB11 binding and LisH domain, coiled-coil and HEAT repeat containing (A0A286ZLE0_PIG)	RELCH		2.36453	73.4975	2	2	0.0513302	0.00201072	111.941	100	100	Doubtful	false
1019	A0A286ZLF7	F1RVK8	A0A286ZLF7, F1RVK8	Related Proteins	Microcephalin 1 (A0A286ZLF7_PIG)	MCPH1		7.20109	80.0272	2	2	0.055673	0.00254669	80.4226	100	100	Doubtful	false
1020	A0A286ZLG2		A0A286ZLG2	Single Protein	Transmembrane protein 132D (A0A286ZLG2_PIG)	TMEM132D		5.68336	81.3261	2	2	0.0734189	0.00249584	81.1133	100	100	Doubtful	false
1021	A0A286ZLH1	A0A287AN02, I3LEW5	A0A286ZLH1, A0A287AN02, I3LEW5	Related Proteins	26S proteasome non-ATPase regulatory subunit 2 (A0A286ZLH1_PIG)	PSMD2	13	3.60767	88.2751	2	2	0.053725	0.00191571	97.9045	100	100	Doubtful	false
1022	M3UYY5	A0A286ZLH5, A0A287B3Q0	A0A286ZLH5, A0A287B3Q0, M3UYY5	Related Proteins	AMP deaminase (M3UYY5_PIG)	AMPD2		3.63409	65.6642	2	2	0.0525003	0.0028626	91.9084	100	100	Doubtful	false
1023	A0A286ZLK3		A0A286ZLK3	Single Protein	Jun dimerization protein 2 (A0A286ZLK3_PIG)	JDP2		6.74847	78.5276	2	2	0.172102	0.0117188	18.664	100	100	Doubtful	false
1024	A0A286ZLP1	F1RN38	A0A286ZLP1, F1RN38	Related Proteins	Transcription factor (A0A286ZLP1_PIG)	TFDP1	11	7.41627	78.9474	2	2	0.110336	0.00454545	45.9553	100	100	Doubtful	false
1025	A0A286ZLQ3	F1SI61	A0A286ZLQ3, F1SI61	Related Proteins	Gamma-tubulin complex component (A0A286ZLQ3_PIG)	TUBGCP4	1	4.37406	76.0181	2	2	0.0797752	0.00297619	75.6292	100	100	Doubtful	false
1026	A0A286ZLQ7	K7GQF9	A0A286ZLQ7, K7GQF9	Related Proteins	Arachidonate 15-lipoxygenase (A0A286ZLQ7_PIG)	ALOX15	12	7.31707	87.9573	2	2	0.0711511	0.00259965	74.0339	100	100	Doubtful	false
1027	D3K5M5	A0A286ZLR4, A0A287BIU6, F6Q100	A0A286ZLR4, A0A287BIU6, D3K5M5, F6Q100	Related Proteins	Ligand dependent nuclear receptor corepressor like (D3K5M5_PIG)	LCORL	8	4.97512	94.859	2	2	0.0577676	0.00262238	67.1256	100	100	Doubtful	false
1028	A0A286ZLS1	A0A287A3M2, A0A287A9L2, A0A287AN32, A0A287AW40	A0A286ZLS1, A0A287A3M2, A0A287A9L2, A0A287AN32, A0A287AW40	Related Proteins	Trinucleotide repeat containing 6C (A0A286ZLS1_PIG)	TNRC6C	GL896226.2	1.43455	64.8536	2	2	0.048621	0.00122888	170.321	100	100	Doubtful	false
1029	A0A286ZLV9	A0A287AYS4, F1S2V5	A0A286ZLV9, A0A287AYS4, F1S2V5	Related Proteins	Nuclear receptor coactivator 7 (A0A286ZLV9_PIG)	NCOA7	1	4.05827	92.82	2	2	0.0378367	0.00168161	108.769	100	100	Doubtful	false
1030	A0A286ZLW5	A0A287A2W1, A0A287A5A4, A0A287BB39, A0A287BEH0, A0A287BJ78, F1RLV3	A0A286ZLW5, A0A287A2W1, A0A287A5A4, A0A287BB39, A0A287BEH0, A0A287BJ78, F1RLV3	Related Proteins	Proline rich 14 like (A0A286ZLW5_PIG)	PRR14L	14	1.86567	84.435	2	2	0.0257694	0.00094697	203.251	100	100	Doubtful	false
1031	A0A286ZLX5	F1RY19, F1RY23	A0A286ZLX5, F1RY19, F1RY23	Related Proteins	Caspase 8 associated protein 2 (A0A286ZLX5_PIG)	CASP8AP2		1.69144	87.2886	2	2	0.0164645	0.000880799	218.492	100	100	Doubtful	false
1032	A0A286ZM17	A0A287A199, A0A287A9L7, A0A287ALR7, A0A287B6V3, F1S6Y8, I3L678	A0A286ZM17, A0A287A199, A0A287A9L7, A0A287ALR7, A0A287B6V3, F1S6Y8, I3L678	Related Proteins	RAS protein activator like 2 (A0A286ZM17_PIG)	RASAL2	9	2.60791	93.1655	2	2	0.0339338	0.00144788	125.469	100	100	Doubtful	false
1033	A0A286ZM90	A0A286ZYS1, A0A287ACD6, F1S8I5, I3LS01	A0A286ZM90, A0A286ZYS1, A0A287ACD6, F1S8I5, I3LS01	Related Proteins	Histone-lysine N-methyltransferase, H3 lysine-79 specific (A0A286ZM90_PIG)	DOT1L	2	1.60305	74.8092	2	2	0.0307608	0.00153061	138.689	100	100	Doubtful	false
1034	A0A286ZM94	A0A286ZZG5, F1RYI2	A0A286ZM94, A0A286ZZG5, F1RYI2	Related Proteins	Dual specificity tyrosine phosphorylation regulated kinase 2 (A0A286ZM94_PIG)	DYRK2	5	4.97238	91.5285	2	2	0.0660505	0.00301811	61.1855	100	100	Doubtful	false
1035	A0A286ZME3		A0A286ZME3	Single Protein	Uncharacterized protein (A0A286ZME3_PIG)			3.55781	91.8679	2	2	0.0519086	0.00207469	87.6094	100	100	Doubtful	false
1036	A0A286ZMH5	A0A287A5E1, A0A287ALI0, A0A287BEL3, K7GKE8	A0A286ZMH5, A0A287A5E1, A0A287ALI0, A0A287BEL3, K7GKE8	Related Proteins	CUB and Sushi multiple domains 3 (A0A286ZMH5_PIG)	CSMD3		1.4681	66.1208	2	2	0.0197897	0.000640478	387.773	100	100	Doubtful	false
1037	A0A286ZMK5	A0A287A064, A0A287ADJ7, A0A287AGX0, I3LC13	A0A286ZMK5, A0A287A064, A0A287ADJ7, A0A287AGX0, I3LC13	Related Proteins	Protein tyrosine phosphatase, receptor type M (A0A286ZMK5_PIG)	PTPRM		2.61708	72.5895	2	2	0.0344414	0.00142315	163.716	100	100	Doubtful	false
1038	A0A286ZMP7	A0A286ZYH7, A0A287AS71, F1RWL2	A0A286ZMP7, A0A286ZYH7, A0A287AS71, F1RWL2	Related Proteins	Mediator of RNA polymerase II transcription subunit 1 (A0A286ZMP7_PIG)	MED1	12	2.27992	76.7574	2	2	0.0301565	0.00123762	168.233	100	100	Doubtful	false
1039	P50129	A0A286ZMQ1	A0A286ZMQ1, P50129	Related Proteins	5-hydroxytryptamine receptor 2A (5HT2A_PIG)	HTR2A	11	5.74468	77.234	2	2	0.125336	0.00413223	52.6418	100	100	Doubtful	false
1040	A0A286ZMT5	A0A286ZXT3, A0A287AD00, A0A287AIF1, A0A287AP41, A0A287AQP4, A0A287BN29, F1RKY3	A0A286ZMT5, A0A286ZXT3, A0A287AD00, A0A287AIF1, A0A287AP41, A0A287AQP4, A0A287BN29, F1RKY3	Related Proteins	Phosphatidylinositol 4-kinase alpha (A0A286ZMT5_PIG)	PI4KA	14	2.17177	86.0316	2	2	0.0219602	0.000764965	228.318	100	100	Doubtful	false
1041	A0A286ZN32	A0A287BF68, A0A287BP76, I3LEL0	A0A286ZN32, A0A287BF68, A0A287BP76, I3LEL0	Related Proteins	Nucleoporin 153 (A0A286ZN32_PIG)	NUP153	7	2.79525	63.4521	2	2	0.0412233	0.00165198	148.953	100	100	Doubtful	false
1042	A0A286ZN81	A0A286ZY35, A0A287AQ88, F1SUX4	A0A286ZN81, A0A286ZY35, A0A287AQ88, F1SUX4	Related Proteins	Nuclear mitotic apparatus protein 1 (A0A286ZN81_PIG)	NUMA1	9	1.40921	98.3198	2	2	0.0185166	0.000735024	206.417	100	100	Doubtful	false
1043	A0A286ZNE2	F1SM41, K7GQH5	A0A286ZNE2, F1SM41, K7GQH5	Related Proteins	MALT1 paracaspase (A0A286ZNE2_PIG)	MALT1	1	3.21812	74.9702	2	2	0.0592537	0.00238474	93.4478	100	100	Doubtful	false
1044	A0A286ZNE9	A0A287BCD6	A0A286ZNE9, A0A287BCD6	Related Proteins	Uncharacterized protein (A0A286ZNE9_PIG)	LOC110261637		10.9091	80.7792	2	2	0.118872	0.00482315	42.958	100	100	Doubtful	false
1045	M3VH81	A0A286ZNT1, F1S680	A0A286ZNT1, F1S680, M3VH81	Related Proteins	Xenotropic and polytropic retrovirus receptor 1 (M3VH81_PIG)	XPR1	9	4.88506	82.3276	2	2	0.0592537	0.0026178	81.422	100	100	Doubtful	false
1046	A0A286ZNZ0	F1S288	A0A286ZNZ0, F1S288	Related Proteins	Syntrophin beta 1 (A0A286ZNZ0_PIG)	SNTB1		10.1156	100	2	2	0.118872	0.00433526	38.4116	100	100	Doubtful	false
1047	A0A286ZP30	A0A287AGA9, A0A287BAX3, F1SE88, F1SE95, I3LI22	A0A286ZP30, A0A287AGA9, A0A287BAX3, F1SE88, F1SE95, I3LI22	Related Proteins	FRY like transcription coactivator (A0A286ZP30_PIG)	FRYL		1.14324	78.2112	2	2	0.0168254	0.000644884	334.92	100	100	Doubtful	false
1048	A0A286ZP63	A0A287A765, A0A287AKZ8, A0A287AQR4, A0A287B8Q1	A0A286ZP63, A0A287A765, A0A287AKZ8, A0A287AQR4, A0A287B8Q1	Related Proteins	Importin 9 (A0A286ZP63_PIG)	IPO9		4.74777	64.7873	2	2	0.0651169	0.00229008	112.1	100	100	Doubtful	false
1049	A0A286ZP73	F1RRG9	A0A286ZP73, F1RRG9	Related Proteins	SWI/SNF related, matrix associated, actin dependent regulator of chromatin, subfamily a, member 5 (A0A286ZP73_PIG)	SMARCA5	8	3.48953	85.344	2	2	0.0322695	0.00175234	115.973	100	100	Doubtful	false
1050	A0A286ZP95		A0A286ZP95	Single Protein	Naked cuticle homolog 2 (A0A286ZP95_PIG)	NKD2		8.96414	81.0757	2	2	0.0797752	0.0036855	53.9129	100	100	Doubtful	false
1051	A0A286ZPE4	A0A287AK09, F1SEP0	A0A286ZPE4, A0A287AK09, F1SEP0	Related Proteins	WAPL cohesin release factor (A0A286ZPE4_PIG)	WAPL	14	4.19214	93.4498	2	2	0.0344414	0.00140187	127.555	100	100	Doubtful	false
1052	A0A286ZPF9	I3L9C5	A0A286ZPF9, I3L9C5	Related Proteins	PR/SET domain 16 (A0A286ZPF9_PIG)	PRDM16	6	2.98755	64.2324	2	2	0.0387928	0.00193798	131.359	100	100	Doubtful	false
1053	A0A286ZPQ5		A0A286ZPQ5	Single Protein	Slingshot protein phosphatase 2 (A0A286ZPQ5_PIG)	SSH2	12	1.72538	75.7728	2	2	0.0341857	0.00142315	154.586	100	100	Doubtful	false
1054	A0A286ZPV9	A0A287A3N5, A0A287A5A5, A0A287AIH7, A0A287ALX2, A0A287AQB1, A0A287BHG0, F1SAE8	A0A286ZPV9, A0A287A3N5, A0A287A5A5, A0A287AIH7, A0A287ALX2, A0A287AQB1, A0A287BHG0, F1SAE8	Related Proteins	Neuronal cell adhesion molecule (A0A286ZPV9_PIG)	NRCAM		3.81356	78.0508	2	2	0.0423607	0.00162866	130.477	100	100	Doubtful	false
1055	A0A286ZQ38	A0A287BBT0, F1STT2	A0A286ZQ38, A0A287BBT0, F1STT2	Related Proteins	Uncharacterized protein (A0A286ZQ38_PIG)	SYTL2	9	3.01075	92.2581	2	2	0.0366329	0.001554	104.383	100	100	Doubtful	false
1056	A0A286ZQ53	A0A287A8G6, F1SQJ0	A0A286ZQ53, A0A287A8G6, F1SQJ0	Related Proteins	Uncharacterized protein (A0A286ZQ53_PIG)			6.18182	88	2	2	0.0585012	0.00206612	91.1892	100	100	Doubtful	false
1057	A0A286ZQ67	A0A287ADA0, F1SAA1	A0A286ZQ67, A0A287ADA0, F1SAA1	Related Proteins	Nucleolar protein 10 (A0A286ZQ67_PIG)	NOL10	3	4.79651	90.843	2	2	0.0427539	0.0024	80.1052	100	100	Doubtful	false
1058	A0A286ZQ85	F1RYI8	A0A286ZQ85, F1RYI8	Related Proteins	Uncharacterized protein (A0A286ZQ85_PIG)	COL3A1	15	2.31405	88.2645	2	2	0.0444026	0.00140449	113.482	100	100	Doubtful	false
1059	A0A286ZQE3	A0A287AW83, A0A287B1M3, A0A287BNR8	A0A286ZQE3, A0A287AW83, A0A287B1M3, A0A287BNR8	Related Proteins	Calmodulin binding transcription activator 1 (A0A286ZQE3_PIG)	CAMTA1		2.58519	54.8179	2	2	0.0292005	0.00160772	185.601	100	100	Doubtful	false
1060	A0A286ZQI6		A0A286ZQI6	Single Protein	Uncharacterized protein (A0A286ZQI6_PIG)			18.5484	83.871	2	2	0.185971	0.00721154	26.6866	100	100	Doubtful	false
1061	A0A286ZQK5	A0A287B1Q5, F1RT71, O46491	A0A286ZQK5, A0A287B1Q5, F1RT71, O46491	Related Proteins	Cholesterol 7-alpha-monooxygenase (A0A286ZQK5_PIG)	CYP7A1	4	2.70758	91.6968	2	2	0.0758359	0.00295276	62.6342	100	100	Doubtful	false
1062	A0A286ZQN7	F1SI44	A0A286ZQN7, F1SI44	Related Proteins	Tau tubulin kinase 2 (A0A286ZQN7_PIG)	TTBK2	1	2.55708	84.0183	2	2	0.0378367	0.00163043	120.521	100	100	Doubtful	false
1063	A0A286ZQR4	A0A287B847, A0A287BB97, F1RX70, I3LC91	A0A286ZQR4, A0A287B847, A0A287BB97, F1RX70, I3LC91	Related Proteins	Werner syndrome RecQ like helicase (A0A286ZQR4_PIG)	WRN	15	2.21147	85.0035	2	2	0.0259144	0.00121951	163.389	100	100	Doubtful	false
1064	A0A286ZQT4	A0A287AB44	A0A286ZQT4, A0A287AB44	Related Proteins	ADAMTS like 1 (A0A286ZQT4_PIG)	ADAMTSL1		2.1764	77.0905	2	2	0.0283033	0.00111441	192.17	100	100	Doubtful	false
1065	A0A286ZQU5		A0A286ZQU5	Single Protein	Uncharacterized protein (A0A286ZQU5_PIG)	IFNAR2		8.01105	63.8122	2	2	0.172102	0.00649351	40.6308	100	100	Doubtful	false
1066	A0A286ZR21	A0A286ZVS8, A0A287AX02, A0A287B1R7, F1SM37, F1SM38	A0A286ZR21, A0A286ZVS8, A0A287AX02, A0A287B1R7, F1SM37, F1SM38	Related Proteins	Neural precursor cell expressed, developmentally down-regulated 4-like, E3 ubiquitin protein ligase (A0A286ZR21_PIG)	NEDD4L	1	1.73461	79.5317	2	2	0.0352318	0.00163577	130.023	100	100	Doubtful	false
1067	A0A286ZR85	A0A286ZXS0, A0A287AMR4, A0A287B1J4, A0A287BJQ1, F1RR78	A0A286ZR85, A0A286ZXS0, A0A287AMR4, A0A287B1J4, A0A287BJQ1, F1RR78	Related Proteins	Spectrin alpha, non-erythrocytic 1 (A0A286ZR85_PIG)	SPTAN1	1	1.37457	100	2	2	0.0144497	0.00064433	267.418	100	100	Doubtful	false
1068	A0A286ZRB8		A0A286ZRB8	Single Protein	Interleukin 13 receptor, alpha 1 (A0A286ZRB8_PIG)	IL13RA1	X	8.74704	84.87	2	2	0.128838	0.00417827	47.966	100	100	Doubtful	false
1069	A0A286ZRB9	A0A287BII1, I3LMU4	A0A286ZRB9, A0A287BII1, I3LMU4	Related Proteins	Mitogen-activated protein kinase kinase kinase 5 (A0A286ZRB9_PIG)	MAP3K5	1	3.22807	84	2	2	0.0299604	0.00125313	159.856	100	100	Doubtful	false
1070	A0A286ZRE7	F1RS50	A0A286ZRE7, F1RS50	Related Proteins	OTU deubiquitinase 4 (A0A286ZRE7_PIG)	OTUD4	8	3.78378	76.3063	2	2	0.0387928	0.00177096	123.299	100	100	Doubtful	false
1071	A0A286ZRF8		A0A286ZRF8	Single Protein	Ankyrin repeat domain 11 (A0A286ZRF8_PIG)	ANKRD11		1.58976	77.5107	2	2	0.0108946	0.000750375	284.431	100	100	Doubtful	false
1072	A0A286ZRJ6	A0A287AIK0, A0A287BPX9, I3LNI8	A0A286ZRJ6, A0A287AIK0, A0A287BPX9, I3LNI8	Related Proteins	Zinc finger protein 445 (A0A286ZRJ6_PIG)	ZNF445	13	3.44828	100	2	2	0.0352318	0.00172414	99.8388	100	100	Doubtful	false
1073	A0A286ZRR8	A0A287AUV8, A0A287BS29, A0A287BT02, F1S6F6	A0A286ZRR8, A0A287AUV8, A0A287BS29, A0A287BT02, F1S6F6	Related Proteins	Rho GTPase activating protein 32 (A0A286ZRR8_PIG)	ARHGAP32	9	1.83908	73.5632	2	2	0.0301565	0.00117187	189.243	100	100	Doubtful	false
1074	A0A286ZRX3	A0A287A1B2, F1RKK0	A0A286ZRX3, A0A287A1B2, F1RKK0	Related Proteins	Solute carrier family 27 member 6 (A0A286ZRX3_PIG)	SLC27A6	2	4.58015	76.1832	2	2	0.0642092	0.00300601	73.9222	100	100	Doubtful	false
1075	A0A286ZRX5	F1RW32	A0A286ZRX5, F1RW32	Related Proteins	SPARC like 1 (A0A286ZRX5_PIG)	SPARCL1	8	3.7037	94.963	2	2	0.0642092	0.00234009	76.7421	100	100	Doubtful	false
1076	A0A286ZS00		A0A286ZS00	Single Protein	Uncharacterized protein (A0A286ZS00_PIG)			6.46766	60.6965	2	2	0.311134	0.0122951	21.486	100	100	Doubtful	false
1077	A0A286ZS08	A0A287A6J2, A0A287BDY0	A0A286ZS08, A0A287A6J2, A0A287BDY0	Related Proteins	Uncharacterized protein (A0A286ZS08_PIG)	LOC100517188		2.13568	92.0226	2	2	0.0268198	0.00102389	172.462	100	100	Doubtful	false
1078	A0A286ZS33	A0A287AR43, I3L7C9	A0A286ZS33, A0A287AR43, I3L7C9	Related Proteins	Breast cancer type 1 susceptibility protein homolog (A0A286ZS33_PIG)	BRCA1	12	2.14477	76.4075	2	2	0.0220654	0.00105263	206.866	100	100	Doubtful	false
1079	A0A286ZSB7	A0A287AK91, F1RSR8	A0A286ZSB7, A0A287AK91, F1RSR8	Related Proteins	PDS5 cohesin associated factor B (A0A286ZSB7_PIG)	PDS5B		1.65975	88.1051	2	2	0.0224965	0.00117739	164.37	100	100	Doubtful	false
1080	A0A286ZSH3		A0A286ZSH3	Single Protein	Heme-binding protein 1 (A0A286ZSH3_PIG)	HEBP1		12.3223	100	2	2	0.172102	0.007109	23.6038	100	100	Doubtful	false
1081	A0A286ZSH7	F1RF49	A0A286ZSH7, F1RF49	Related Proteins	Arachidonate 15-lipoxygenase (A0A286ZSH7_PIG)	ALOX15	12	6.1747	88.5542	2	2	0.070069	0.00255102	75.3404	100	100	Doubtful	false
1082	A0A286ZSH8	A0A286ZZQ4, A0A287BS17, F1SC54	A0A286ZSH8, A0A286ZZQ4, A0A287BS17, F1SC54	Related Proteins	Solute carrier family 12 member 5 (A0A286ZSH8_PIG)	SLC12A5	17	2.39362	64.805	2	2	0.0452755	0.00205198	124.372	100	100	Doubtful	false
1083	A0A286ZSI8	A0A286ZXB8, A0A286ZYR9, A0A287BI34, F1SN01	A0A286ZSI8, A0A286ZXB8, A0A286ZYR9, A0A287BI34, F1SN01	Related Proteins	WD repeat-containing protein 76 (A0A286ZSI8_PIG)	WDR76	1	5.58292	76.0263	2	2	0.0585012	0.00323974	67.4885	100	100	Doubtful	false
1084	A0A286ZSK8		A0A286ZSK8	Single Protein	Uncharacterized protein (A0A286ZSK8_PIG)	ZKSCAN1	3	15.4185	100	2	2	0.149757	0.00587372	25.9175	100	100	Doubtful	false
1085	A0A286ZSN0	A0A287A0Q9, A0A287A1U9, A0A287AEB8, A0A287B1C5, F1RLG3	A0A286ZSN0, A0A287A0Q9, A0A287A1U9, A0A287AEB8, A0A287B1C5, F1RLG3	Related Proteins	Uncharacterized protein (A0A286ZSN0_PIG)	APC		1.26629	92.0298	2	2	0.014541	0.000607042	294.919	100	100	Doubtful	false
1086	A0A286ZSN9		A0A286ZSN9	Single Protein	Gem nuclear organelle associated protein 7 (A0A286ZSN9_PIG)	GEMIN7	GL892581.1	11.4504	66.4122	2	2	0.425103	0.0172414	14.3846	100	100	Doubtful	false
1087	A0A286ZSQ1	A0A287AZR0, F1RFY2, Q1KYT0	A0A286ZSQ1, A0A287AZR0, F1RFY2, Q1KYT0	Related Proteins	Beta-enolase (A0A286ZSQ1_PIG)	ENO3	12	10.2439	100	2	2	0.100694	0.00365854	44.5219	100	100	Doubtful	false
1088	A0A286ZSQ7	A0A287ABK7, A0A287B6A6, F1RLT0	A0A286ZSQ7, A0A287ABK7, A0A287B6A6, F1RLT0	Related Proteins	Uncharacterized protein (A0A286ZSQ7_PIG)	ABCC1	3	2.83592	83.9973	2	2	0.0313898	0.00120579	165.176	100	100	Doubtful	false
1089	A0A286ZSU0	I3LM25	A0A286ZSU0, I3LM25	Related Proteins	U6 snRNA-associated Sm-like protein LSm5 (A0A286ZSU0_PIG)	LSM5	18	10.2041	100	2	2	0.584893	0.0153061	10.9807	100	100	Doubtful	false
1090	A0A286ZT73	A0A287AYS8, F1RGW6	A0A286ZT73, A0A287AYS8, F1RGW6	Related Proteins	TAR (HIV-1) RNA binding protein 1 (A0A286ZT73_PIG)	TARBP1	14	2.36337	86.4106	2	2	0.0347009	0.00128205	151.221	100	100	Doubtful	false
1091	F1RM07	A0A286ZTJ7	A0A286ZTJ7, F1RM07	Related Proteins	Rho GTPase-activating protein 35 (F1RM07_PIG)	ARHGAP35	6	3	90.4	2	2	0.0276242	0.00110619	170.316	100	100	Doubtful	false
1092	A0A286ZTK0	A0A287AB93, A0A287ACL8, A0A287AVE5, A0A287B405, I3LMS2	A0A286ZTK0, A0A287AB93, A0A287ACL8, A0A287AVE5, A0A287B405, I3LMS2	Related Proteins	RAP1 GTPase activating protein (A0A286ZTK0_PIG)	RAP1GAP	GL893988.2	4.24403	77.9841	2	2	0.0633266	0.00255102	82.586	100	100	Doubtful	false
1093	A0A286ZTQ8		A0A286ZTQ8	Single Protein	RAB11 family interacting protein 3 (A0A286ZTQ8_PIG)	RAB11FIP3		2.77457	55.3757	2	2	0.0502111	0.00313152	94.8483	100	100	Doubtful	false
1094	A0A286ZTV9	A0A286ZZV9, A0A287A2J1, A0A287AMQ1, A0A287AVK6, A0A287BSL5, F1SSN5	A0A286ZTV9, A0A286ZZV9, A0A287A2J1, A0A287AMQ1, A0A287AVK6, A0A287BSL5, F1SSN5	Related Proteins	Kinectin 1 (A0A286ZTV9_PIG)	KTN1	1	2.49415	97.5838	2	2	0.0229448	0.00106496	148.298	100	100	Doubtful	false
1095	A0A286ZU83	A0A287AJJ8	A0A286ZU83, A0A287AJJ8	Related Proteins	Versican (A0A286ZU83_PIG)	VCAN	2	9.00901	88.8889	2	2	0.0964782	0.00506757	38.2504	100	100	Doubtful	false
1096	A0A286ZUC1	A0A287APJ4, F1RFA0, I3LS39	A0A286ZUC1, A0A287APJ4, F1RFA0, I3LS39	Related Proteins	ATP binding cassette subfamily A member 3 (A0A286ZUC1_PIG)	ABCA3		1.86298	76.9832	2	2	0.0277909	0.00117096	185.688	100	100	Doubtful	false
1097	Q28943	A0A286ZUI1, A0A287ALX8, F1S550	A0A286ZUI1, A0A287ALX8, F1S550, Q28943	Related Proteins	Dihydropyrimidine dehydrogenase [NADP(+)] (DPYD_PIG)	DPYD	4	3.21951	75.3171	2	2	0.0452755	0.00194301	111.352	100	100	Doubtful	false
1098	A0A286ZUS8		A0A286ZUS8	Single Protein	Retinol dehydrogenase 10 (A0A286ZUS8_PIG)	RDH10		7.33138	78.8856	2	2	0.140625	0.00557621	38.0624	100	100	Doubtful	false
1099	A0A286ZUW1	I3L643, K9IVU5	A0A286ZUW1, I3L643, K9IVU5	Related Proteins	N-acetylglucosamine-6-sulfatase (A0A286ZUW1_PIG)	GNS		9.81132	73.7736	2	2	0.0907767	0.00383632	59.6397	100	100	Doubtful	false
1100	F1SS95	A0A286ZV06, A0A287BEQ3, A0A287BKD2	A0A286ZV06, A0A287BEQ3, A0A287BKD2, F1SS95	Related Proteins	Histone-lysine N-methyltransferase (F1SS95_PIG)	SETDB1	4	3.32817	81.7337	2	2	0.0303553	0.00142045	143.139	100	100	Doubtful	false
1101	A0A286ZV28	A0A287BIP1	A0A286ZV28, A0A287BIP1	Related Proteins	Uncharacterized protein (A0A286ZV28_PIG)			10.3659	89.0244	2	2	0.149757	0.00513699	36.8305	100	100	Doubtful	false
1102	A0A286ZV62	F1SV16	A0A286ZV62, F1SV16	Related Proteins	RNA helicase (A0A286ZV62_PIG)	DDX10		6.5534	100	2	2	0.0336857	0.00182039	94.5911	100	100	Doubtful	false
1103	A0A286ZV83	A0A287ADZ5, A0A287B7R7, A0A287B8B5	A0A286ZV83, A0A287ADZ5, A0A287B7R7, A0A287B8B5	Related Proteins	Protein transport protein sec16 (A0A286ZV83_PIG)	SEC16A		1.06701	55.7405	2	2	0.0295756	0.00114855	245.179	100	100	Doubtful	false
1104	A0A286ZVA3	F1SER8, I3LBA4	A0A286ZVA3, F1SER8, I3LBA4	Related Proteins	Uncharacterized protein (A0A286ZVA3_PIG)	LOC110257476		3.46192	95.549	2	2	0.0292005	0.0015528	116.697	100	100	Doubtful	false
1105	A0A286ZVC4	A0A287BQK7, F1SLX4	A0A286ZVC4, A0A287BQK7, F1SLX4	Related Proteins	Protein tyrosine phosphatase, receptor type Z1 (A0A286ZVC4_PIG)	PTPRZ1	18	1.16229	66.2505	2	2	0.0290166	0.000866363	254.889	100	100	Doubtful	false
1106	A0A286ZVF1	A0A287APT7, F1SR84	A0A286ZVF1, A0A287APT7, F1SR84	Related Proteins	Autophagy-related protein 9 (A0A286ZVF1_PIG)	ATG9A	15	3.88235	76.5882	2	2	0.0680004	0.00230415	95.7167	100	100	Doubtful	false
1107	A0A286ZVG0	A0A287A0D2, A0A287ACY4, A0A287AMF1, F1SU97	A0A286ZVG0, A0A287A0D2, A0A287ACY4, A0A287AMF1, F1SU97	Related Proteins	Saposin-B-Val (A0A286ZVG0_PIG)	PSAP	14	3.60531	82.7324	2	2	0.115884	0.00344037	58.3228	100	100	Doubtful	false
1108	I3LMG0	A0A286ZVK7	A0A286ZVK7, I3LMG0	Related Proteins	Phosphatidylinositol 4,5-bisphosphate 3-kinase catalytic subunit (I3LMG0_PIG)	PIK3CA		3.37079	97.0974	2	2	0.0366329	0.00144648	124.233	100	100	Doubtful	false
1109	A0A286ZVM9		A0A286ZVM9	Single Protein	DENN domain containing 1A (A0A286ZVM9_PIG)	DENND1A		3.4413	69.0283	2	2	0.055673	0.00219941	108.211	100	100	Doubtful	false
1110	A0A286ZVQ4	A0A287A3P3, F1SRP8	A0A286ZVQ4, A0A287A3P3, F1SRP8	Related Proteins	DENN domain containing 2A (A0A286ZVQ4_PIG)	DENND2A	18	3.77715	91.6903	2	2	0.0301565	0.0015448	118.785	100	100	Doubtful	false
1111	A0A286ZVY2	A0A287AUJ1, A0A287BSZ1, F1SRQ1	A0A286ZVY2, A0A287AUJ1, A0A287BSZ1, F1SRQ1	Related Proteins	B-Raf proto-oncogene, serine/threonine kinase (A0A286ZVY2_PIG)	BRAF	18	3.48259	69.2786	2	2	0.0577676	0.002693	88.978	100	100	Doubtful	false
1112	A0A286ZW29	F1RHL5, K7GPP4	A0A286ZW29, F1RHL5, K7GPP4	Related Proteins	Uncharacterized protein (A0A286ZW29_PIG)	MEFV	3	6.25	89.7727	2	2	0.0563541	0.0021097	77.4093	100	100	Doubtful	false
1113	A0A286ZW51		A0A286ZW51	Single Protein	Lipase (A0A286ZW51_PIG)	LIPN		6.78392	69.3467	2	2	0.128838	0.00543478	45.6199	100	100	Doubtful	false
1114	A0A286ZW69	A0A287BH93, F1RM66	A0A286ZW69, A0A287BH93, F1RM66	Related Proteins	Uncharacterized protein (A0A286ZW69_PIG)	KMT2B	6	1.31648	82.991	2	2	0.0188965	0.000951777	206.712	100	100	Doubtful	false
1115	A0A286ZWE3	A0A287A959, K7GSX5, Q767M4	A0A286ZWE3, A0A287A959, K7GSX5, Q767M4	Related Proteins	Tyrosine-protein kinase receptor (A0A286ZWE3_PIG)	DDR1	7	5.02674	72.6203	2	2	0.0550081	0.00220913	103.236	100	100	Doubtful	false
1116	A0A286ZWH8	F1S517	A0A286ZWH8, F1S517	Related Proteins	Nucleolar protein 4 like (A0A286ZWH8_PIG)	NOL4L	17	4.70588	74.4118	2	2	0.0624678	0.00296443	74.2509	100	100	Doubtful	false
1117	A0A286ZWJ4		A0A286ZWJ4	Single Protein	SDE2 telomere maintenance homolog (A0A286ZWJ4_PIG)	SDE2	10	7.44921	74.0406	2	2	0.0811808	0.00457317	48.1999	100	100	Doubtful	false
1118	A0A286ZWM0	A0A287BKZ0	A0A286ZWM0, A0A287BKZ0	Related Proteins	5'-nucleotidase (A0A286ZWM0_PIG)	NT5C3B		7.33333	100	2	2	0.140625	0.005	34.6266	100	100	Doubtful	false
1119	A0A286ZWT0	A0A287B5G9, A0A287B6H9, F1RFI2	A0A286ZWT0, A0A287B5G9, A0A287B6H9, F1RFI2	Related Proteins	AP complex subunit beta (A0A286ZWT0_PIG)	AP1B1	14	2.69939	66.3804	2	2	0.0616321	0.00277264	89.2514	100	100	Doubtful	false
1120	A0A286ZX10	A0A287ADP6, A0A287AYW1, A0A287B7Q8, F1SI40, F1SI41	A0A286ZX10, A0A287ADP6, A0A287AYW1, A0A287B7Q8, F1SI40, F1SI41	Related Proteins	Uncharacterized protein (A0A286ZX10_PIG)	STARD9		1.50719	82.6148	2	2	0.0158962	0.000636402	310.272	100	100	Doubtful	false
1121	A0A286ZX35	A0A287AH98, F1RSC9	A0A286ZX35, A0A287AH98, F1RSC9	Related Proteins	Chromosome 1 open reading frame 112 (A0A286ZX35_PIG)	C1orf112	4	2.47469	61.8673	2	2	0.0660505	0.00272727	100.574	100	100	Doubtful	false
1122	A0A286ZXI2	A0A287A6T1, A0A287APW0, A0A287ASQ1	A0A286ZXI2, A0A287A6T1, A0A287APW0, A0A287ASQ1	Related Proteins	EWS RNA binding protein 1 (A0A286ZXI2_PIG)	EWSR1	14	6.01915	56.3611	2	2	0.0758359	0.00364078	76.3186	100	100	Doubtful	false
1123	A0A286ZXL2	F1RUZ7	A0A286ZXL2, F1RUZ7	Related Proteins	Phosphatidylinositol transfer protein membrane associated 1 (A0A286ZXL2_PIG)	PITPNM1	2	3.02535	81.6026	2	2	0.0431545	0.00150301	132.383	100	100	Doubtful	false
1124	A0A286ZXQ0	F1RPY1	A0A286ZXQ0, F1RPY1	Related Proteins	Atlastin GTPase 3 (A0A286ZXQ0_PIG)	ATL3		7.42754	83.8768	2	2	0.0964782	0.00323974	61.8921	100	100	Doubtful	false
1125	A0A286ZXU9		A0A286ZXU9	Single Protein	FAT atypical cadherin 4 (A0A286ZXU9_PIG)	FAT4		0.698439	66.2079	2	2	0.0126968	0.000465405	529.876	100	100	Doubtful	false
1126	A0A286ZY12	A0A287A0Z7, A0A287AP43, A0A287AZU3, A0A287BAT0, A0A287BBP0, A0A287BBY9, A0A287BGC3, A0A287BT07, F1SM65	A0A286ZY12, A0A287A0Z7, A0A287AP43, A0A287AZU3, A0A287BAT0, A0A287BBP0, A0A287BBY9, A0A287BGC3, A0A287BT07, F1SM65	Related Proteins	Ubiquitin specific peptidase 28 (A0A286ZY12_PIG)	USP28		2.25933	91.8468	2	2	0.0491397	0.00160428	115.208	100	100	Doubtful	false
1127	A0A286ZY25	I3LDT7	A0A286ZY25, I3LDT7	Related Proteins	Uncharacterized protein (A0A286ZY25_PIG)	ADAMTS10	2	1.77074	84.8089	2	2	0.0423607	0.00164835	117.677	100	100	Doubtful	false
1128	A0A286ZY87	A0A287A0W5, A0A287AUK5, I3LER9	A0A286ZY87, A0A287A0W5, A0A287AUK5, I3LER9	Related Proteins	Intraflagellar transport 88 (A0A286ZY87_PIG)	IFT88		7.11409	79.1946	2	2	0.0496696	0.00254237	84.3974	100	100	Doubtful	false
1129	A0A286ZYN2	A0A287ABS6, A0A287AW26, A0A287BC15, A0A287BDP8, A0A287BTF6, F1SUU8, F1SUU9	A0A286ZYN2, A0A287ABS6, A0A287AW26, A0A287BC15, A0A287BDP8, A0A287BTF6, F1SUU8, F1SUU9	Related Proteins	FCH and double SH3 domains 2 (A0A286ZYN2_PIG)	FCHSD2	9	4.93827	95.4733	2	2	0.0519086	0.00215517	82.5994	100	100	Doubtful	false
1130	A0A286ZYS2	F1S0D9	A0A286ZYS2, F1S0D9	Related Proteins	Aspartyl-tRNA synthetase (A0A286ZYS2_PIG)	DARS	15	7.90598	92.735	2	2	0.0873357	0.00345622	53.4653	100	100	Doubtful	false
1131	A0A286ZYV0		A0A286ZYV0	Single Protein	MLLT6, PHD finger containing (A0A286ZYV0_PIG)	MLLT6		4.24431	62.4224	2	2	0.0481131	0.00248756	100.051	100	100	Doubtful	false
1132	A0A286ZYY1	A0A287AGX2, F1RIY0, F1RIY1	A0A286ZYY1, A0A287AGX2, F1RIY0, F1RIY1	Related Proteins	NIMA related kinase 1 (A0A286ZYY1_PIG)	NEK1	14	1.78412	83.4077	2	2	0.0313898	0.00160428	125.945	100	100	Doubtful	false
1133	A0A286ZZ03	I3LUI1	A0A286ZZ03, I3LUI1	Related Proteins	Uncharacterized protein (A0A286ZZ03_PIG)	IGFN1		0.904295	83.3459	2	2	0.0188965	0.000602773	268.376	100	100	Doubtful	false
1134	A0A286ZZ37	A0A287ABL2	A0A286ZZ37, A0A287ABL2	Related Proteins	Lipin 2 (A0A286ZZ37_PIG)	LPIN2		2.13447	79.2956	2	2	0.0471285	0.00168237	104.049	100	100	Doubtful	false
1135	A0A286ZZ72		A0A286ZZ72	Single Protein	Protein yippee-like (A0A286ZZ72_PIG)	YPEL4	2	25.1969	100	2	2	0.333521	0.011811	14.2919	100	100	Doubtful	false
1136	B7TJ18	A0A286ZZB0, A0A287BT45	A0A286ZZB0, A0A287BT45, B7TJ18	Related Proteins	CWF19 like cell cycle control factor 2 (B7TJ18_PIG)	CWF19L2	9	3.59551	100	2	2	0.0293869	0.00168539	103.212	100	100	Doubtful	false
1137	A0A286ZZF8	A0A287AD81, A0A287B2W9, A0A287B6V0, A0A287B6Y3, F1RPS0, I3LM64	A0A286ZZF8, A0A287AD81, A0A287B2W9, A0A287B6V0, A0A287B6Y3, F1RPS0, I3LM64	Related Proteins	Membrane associated ring-CH-type finger 7 (A0A286ZZF8_PIG)	MARCH7	15	4.77658	83.2049	2	2	0.0642092	0.00277778	71.5307	100	100	Doubtful	false
1138	M3UZ68	A0A286ZZG8	A0A286ZZG8, M3UZ68	Related Proteins	Glucocorticoid modulatory element binding protein 1 (M3UZ68_PIG)	GMEB1		4.79574	57.7265	2	2	0.115884	0.00461538	61.3329	100	100	Doubtful	false
1139	A0A286ZZL4	A0A287AY28, F1S087	A0A286ZZL4, A0A287AY28, F1S087	Related Proteins	Uncharacterized protein (A0A286ZZL4_PIG)	DYNC1I2	15	6.04396	66.6667	2	2	0.102943	0.00412088	60.5165	100	100	Doubtful	false
1140	A0A286ZZN4		A0A286ZZN4	Single Protein	Uncharacterized protein (A0A286ZZN4_PIG)	GSK3A		4.98084	58.6207	2	2	0.100694	0.00490196	55.11	100	100	Doubtful	false
1141	A0A286ZZR5	I3LC21	A0A286ZZR5, I3LC21	Related Proteins	Uncharacterized protein (A0A286ZZR5_PIG)	APC2	2	1.92308	88.3741	2	2	0.01787	0.00074184	243.232	100	100	Doubtful	false
1142	A0A286ZZS4	A0A287A193, A0A287A2A6, A0A287AC65, A0A287AR99, A0A287AZ51, I3LNU2	A0A286ZZS4, A0A287A193, A0A287A2A6, A0A287AC65, A0A287AR99, A0A287AZ51, I3LNU2	Related Proteins	ATP binding cassette subfamily A member 7 (A0A286ZZS4_PIG)	ABCA7	2	2.12458	73.6359	2	2	0.0247981	0.000983607	226.637	100	100	Doubtful	false
1143	A0A286ZZW2	A0A287BI06	A0A286ZZW2, A0A287BI06	Related Proteins	DDB1 and CUL4 associated factor 5 (A0A286ZZW2_PIG)	DCAF5		3.0623	81.6262	2	2	0.048621	0.00194049	104.132	100	100	Doubtful	false
1144	A0A287A042		A0A287A042	Single Protein	Uncharacterized protein (A0A287A042_PIG)	MGAM		1.75246	67.1961	2	2	0.0332	0.00122249	206.804	100	100	Doubtful	false
1145	A0A287A062	A0A287ABQ2, A0A287ATK0, A0A287BDK4, A0A287BIG2, I3L8H0, I3LCS1	A0A287A062, A0A287ABQ2, A0A287ATK0, A0A287BDK4, A0A287BIG2, I3L8H0, I3LCS1	Related Proteins	Uncharacterized protein (A0A287A062_PIG)	LOC100624559		1.95915	83.8266	2	2	0.016583	0.000745898	269.555	100	100	Doubtful	false
1146	A0A287A074	A0A287ADX0, A0A287AQA8, A0A287BG12, A0A287BHV1, A0A287BN23, F1S575, I3LUE4	A0A287A074, A0A287ADX0, A0A287AQA8, A0A287BG12, A0A287BHV1, A0A287BN23, F1S575, I3LUE4	Related Proteins	Netrin G1 (A0A287A074_PIG)	NTNG1	4	4.7619	84.4322	2	2	0.110336	0.0032538	61.2471	100	100	Doubtful	false
1147	O19113	A0A287A0A9, F1S3P6	A0A287A0A9, F1S3P6, O19113	Related Proteins	Connective tissue growth factor (CTGF_PIG)	CTGF	1	7.44986	100	2	2	0.107757	0.00429799	37.9808	100	100	Doubtful	false
1148	A0A287A0B4	A0A287AIN0	A0A287A0B4, A0A287AIN0	Related Proteins	Uncharacterized protein (A0A287A0B4_PIG)			9.34256	66.09	2	2	0.245197	0.0078534	31.5096	100	100	Doubtful	false
1149	A0A287A0R5	A0A287B5F1	A0A287A0R5, A0A287B5F1	Related Proteins	Kynurenine formamidase (A0A287A0R5_PIG)	AFMID		10.0977	100	2	2	0.145048	0.00488599	34.8455	100	100	Doubtful	false
1150	A0A287A0U3	A0A287AB72, A0A287B922, A0A287BGX1, F1SIW8	A0A287A0U3, A0A287AB72, A0A287B922, A0A287BGX1, F1SIW8	Related Proteins	EH domain binding protein 1 (A0A287A0U3_PIG)	EHBP1		1.71969	85.6406	2	2	0.0281304	0.00150602	132.468	100	100	Doubtful	false
1151	A0A287A0Z8	A0A287BCY4	A0A287A0Z8, A0A287BCY4	Related Proteins	Amine oxidase (A0A287A0Z8_PIG)	AOC1	18	4.15094	81.2579	2	2	0.0660505	0.00232198	89.4062	100	100	Doubtful	false
1152	A0A287A150		A0A287A150	Single Protein	ALX homeobox 4 (A0A287A150_PIG)	ALX4		7.38916	69.4581	2	2	0.113042	0.00531915	43.5833	100	100	Doubtful	false
1153	A0A287A159	F1SQQ8, K7GLU0, K7GRX6	A0A287A159, F1SQQ8, K7GLU0, K7GRX6	Related Proteins	NHS actin remodeling regulator (A0A287A159_PIG)	NHS	X	1.68539	72.191	2	2	0.0307608	0.00145914	153.271	100	100	Doubtful	false
1154	A0A287A176	A0A287AZ00, A0A287B6I8, A0A287B8G3, A0A287BJV5	A0A287A176, A0A287AZ00, A0A287B6I8, A0A287B8G3, A0A287BJV5	Related Proteins	Uncharacterized protein (A0A287A176_PIG)	LARP1B		2.41935	90.4122	2	2	0.0290166	0.00148662	126.753	100	100	Doubtful	false
1155	A0A287A1A9	F1SIA1	A0A287A1A9, F1SIA1	Related Proteins	Diacylglycerol kinase (A0A287A1A9_PIG)	DGKZ	2	3.4965	86.451	2	2	0.0324972	0.00151668	127.308	100	100	Doubtful	false
1156	A0A287A1D2	A0A287AN65, A0A287BHC9, I3LLS7	A0A287A1D2, A0A287AN65, A0A287BHC9, I3LLS7	Related Proteins	Exportin 1 (A0A287A1D2_PIG)	XPO1	3	3.19149	82.4468	2	2	0.0563541	0.00193548	107.973	100	100	Doubtful	false
1157	A0A287A1E0	A0A287AWI9, I3LII3	A0A287A1E0, A0A287AWI9, I3LII3	Related Proteins	Eukaryotic translation elongation factor 2 (A0A287A1E0_PIG)	EEF2	2	2.3753	90.0238	2	2	0.0461834	0.00197889	93.6821	100	100	Doubtful	false
1158	A0A287A1G6	F1SUF2	A0A287A1G6, F1SUF2	Related Proteins	Uncharacterized protein (A0A287A1G6_PIG)	HK1	14	2.62295	81.0929	2	2	0.0391223	0.00202156	102.228	100	100	Doubtful	false
1159	Q5D891	A0A287A1Q9, A0A287BG73, A0A287BS18, F1SAI0	A0A287A1Q9, A0A287BG73, A0A287BS18, F1SAI0, Q5D891	Related Proteins	Phosphatidylinositol 3-kinase catalytic subunit type 3 (PK3C3_PIG)	PIK3C3	6	5.29876	91.6573	2	2	0.0431545	0.00184502	101.17	100	100	Doubtful	false
1160	A0A287A1S0	A0A287AXH5, F1S2T2	A0A287A1S0, A0A287AXH5, F1S2T2	Related Proteins	YLP motif containing 1 (A0A287A1S0_PIG)	YLPM1		1.02689	66.4059	2	2	0.0204943	0.00110457	229.807	100	100	Doubtful	false
1161	A0A287A1S6	A0A287BLD2	A0A287A1S6, A0A287BLD2	Related Proteins	Collagen type I alpha 1 chain (A0A287A1S6_PIG)	COL1A1		3.00136	84.3111	2	2	0.0391223	0.00121359	139.218	100	100	Doubtful	false
1162	A0A287A1S8	A0A287BDG2	A0A287A1S8, A0A287BDG2	Related Proteins	Uncharacterized protein (A0A287A1S8_PIG)			11.0638	84.2553	2	2	0.193777	0.00757576	26.4881	100	100	Doubtful	false
1163	A0A287A1T6	A0A287A838, A0A287AH58, F1RS99	A0A287A1T6, A0A287A838, A0A287AH58, F1RS99	Related Proteins	Collagen type VI alpha 5 chain (A0A287A1T6_PIG)	COL6A5	13	2.03735	90.6055	2	2	0.0208657	0.000936914	193.221	100	100	Doubtful	false
1164	A0A287A1V5		A0A287A1V5	Single Protein	Fructose-bisphosphate aldolase (A0A287A1V5_PIG)	ALDOA		6.16438	92.0091	2	2	0.110336	0.00372208	46.941	100	100	Doubtful	false
1165	A0A287A1X0	A0A287A6J3, A0A287AED1, A0A287BR90, F1SH12	A0A287A1X0, A0A287A6J3, A0A287AED1, A0A287BR90, F1SH12	Related Proteins	Fibronectin type III domain containing 3B (A0A287A1X0_PIG)	FNDC3B		3.52113	58.8028	2	2	0.0531056	0.00224551	125.033	100	100	Doubtful	false
1166	A0A287A255	F1SI53	A0A287A255, F1SI53	Related Proteins	Origin recognition complex subunit 2 (A0A287A255_PIG)	ORC2		4.15225	92.9066	2	2	0.0642092	0.0027933	65.9408	100	100	Doubtful	false
1167	A0A287A267	A0A287B6M3, A0A287BLU0, A0A287BNM9, A0A287BSS4, F1S4T2, F1S4T3	A0A287A267, A0A287B6M3, A0A287BLU0, A0A287BNM9, A0A287BSS4, F1S4T2, F1S4T3	Related Proteins	Mitogen-activated protein kinase kinase kinase kinase (A0A287A267_PIG)	MAP4K3		4.32633	84.178	2	2	0.0513302	0.00220264	91.6866	100	100	Doubtful	false
1168	A0A287A2A4	A0A287B344, A0A287BBR2, A0A287BNM8, A0A287BQL1	A0A287A2A4, A0A287B344, A0A287BBR2, A0A287BNM8, A0A287BQL1	Related Proteins	Zinc finger protein 532 (A0A287A2A4_PIG)	ZNF532		2.77992	93.9768	2	2	0.0297667	0.00123254	140.754	100	100	Doubtful	false
1169	A0A287A2B1	A0A287AL12	A0A287A2B1, A0A287AL12	Related Proteins	S-phase cyclin A associated protein in the ER (A0A287A2B1_PIG)	SCAPER		2.27273	82.5284	2	2	0.0244039	0.00129088	158.889	100	100	Doubtful	false
1170	A0A287A2E8	F1SU88	A0A287A2E8, F1SU88	Related Proteins	MER proto-oncogene, tyrosine kinase (A0A287A2E8_PIG)	MERTK		4.40882	80.3607	2	2	0.055673	0.00187032	110.183	100	100	Doubtful	false
1171	A0A287A2K2	I3LAJ3	A0A287A2K2, I3LAJ3	Related Proteins	Glucosaminyl (N-acetyl) transferase 4, core 2 (A0A287A2K2_PIG)	GCNT4	2	5.36779	100	2	2	0.0784174	0.00298211	58.6151	100	100	Doubtful	false
1172	A0A287A2N2	I3LEP4	A0A287A2N2, I3LEP4	Related Proteins	Uncharacterized protein (A0A287A2N2_PIG)	GPBP1L1		8.64979	93.2489	2	2	0.0841459	0.00339367	52.1742	100	100	Doubtful	false
1173	A0A287A2N9	A0A287BJA4, A0A287BRP0, A0A287BRX0	A0A287A2N9, A0A287BJA4, A0A287BRP0, A0A287BRX0	Related Proteins	Transient receptor potential cation channel subfamily M member 7 (A0A287A2N9_PIG)	TRPM7	1	1.68662	87.6496	2	2	0.0228311	0.000931099	209.586	100	100	Doubtful	false
1174	A0A287A2Q1	A0A287AU08, A0A287BMR3, F1SG83, I3LRZ6	A0A287A2Q1, A0A287AU08, A0A287BMR3, F1SG83, I3LRZ6	Related Proteins	VPS8, CORVET complex subunit (A0A287A2Q1_PIG)	VPS8		2.73651	90.8522	2	2	0.0384688	0.00129088	145.062	100	100	Doubtful	false
1175	A0A287A2V4	F1SGJ4	A0A287A2V4, F1SGJ4	Related Proteins	Abhydrolase domain containing 6 (A0A287A2V4_PIG)	ABHD6	13	13.4483	83.7931	2	2	0.165914	0.00617284	33.0668	100	100	Doubtful	false
1176	A0A287A314	F1SSI4	A0A287A314, F1SSI4	Related Proteins	Pecanex 4 (A0A287A314_PIG)	PCNX4	1	2.10305	67.2976	2	2	0.0624678	0.00234375	107.632	100	100	Doubtful	false
1177	A0A287A3B0	A0A287AB81, F1RG15	A0A287A3B0, A0A287AB81, F1RG15	Related Proteins	Mitogen-activated protein kinase 8 interacting protein 3 (A0A287A3B0_PIG)	MAPK8IP3	3	2.24551	70.4341	2	2	0.0339338	0.00159405	147.316	100	100	Doubtful	false
1178	A0A287A3E5		A0A287A3E5	Single Protein	Uncharacterized protein (A0A287A3E5_PIG)			5.56901	51.3317	2	2	0.154782	0.00707547	46.9039	100	100	Doubtful	false
1179	A0A287A3N7	A0A287A762, A0A287AAK0, A0A287AFA2, A0A287B945, A0A287BIY7, F1RS89	A0A287A3N7, A0A287A762, A0A287AAK0, A0A287AFA2, A0A287B945, A0A287BIY7, F1RS89	Related Proteins	LPS responsive beige-like anchor protein (A0A287A3N7_PIG)	LRBA		1.50054	78.921	2	2	0.0183689	0.00067904	311.005	100	100	Doubtful	false
1180	A0A287A419		A0A287A419	Single Protein	Transcription elongation regulator 1 like (A0A287A419_PIG)	TCERG1L		6.58784	65.5405	2	2	0.0616321	0.00386598	65.8095	100	100	Doubtful	false
1181	A0A287A495	A0A287BF19, A0A287BFX6	A0A287A495, A0A287BF19, A0A287BFX6	Related Proteins	Neurofibromin 2 (A0A287A495_PIG)	NF2		5.75296	93.401	2	2	0.0481131	0.00271739	69.2067	100	100	Doubtful	false
1182	A0A287A4A7		A0A287A4A7	Single Protein	SLAIN motif family member 1 (A0A287A4A7_PIG)	SLAIN1		5.32081	72.144	2	2	0.089023	0.0032538	67.6596	100	100	Doubtful	false
1183	A0A287A4B1	F1RYS8	A0A287A4B1, F1RYS8	Related Proteins	Coiled-coil domain containing 158 (A0A287A4B1_PIG)	CCDC158	8	2.04271	93.2219	2	2	0.0292005	0.00149402	123.226	100	100	Doubtful	false
1184	A0A287A4E3		A0A287A4E3	Single Protein	Uncharacterized protein (A0A287A4E3_PIG)	LOC100512341		10.5263	87.8289	2	2	0.178769	0.00561798	32.0392	100	100	Doubtful	false
1185	A0A287A4H6	A0A287AFG2, A0A287AGN1	A0A287A4H6, A0A287AFG2, A0A287AGN1	Related Proteins	Uncharacterized protein (A0A287A4H6_PIG)	APOBR		3.92314	78.703	2	2	0.0401453	0.00152594	132.632	100	100	Doubtful	false
1186	A0A287A4R1		A0A287A4R1	Single Protein	Actin, beta like 2 (A0A287A4R1_PIG)	ACTBL2		10.9043	100	2	2	0.132541	0.00398936	41.7879	100	100	Doubtful	false
1187	A0A287A4W2	A0A287BLL0	A0A287A4W2, A0A287BLL0	Related Proteins	Elongation factor for RNA polymerase II (A0A287A4W2_PIG)	ELL		5.22023	76.3458	2	2	0.0608184	0.00320513	67.7136	100	100	Doubtful	false
1188	A0A287A513	A0A287AD26, F1S727	A0A287A513, A0A287AD26, F1S727	Related Proteins	Ring finger and CCCH-type domains 1 (A0A287A513_PIG)	RC3H1	9	2.67142	86.9101	2	2	0.0435626	0.00153689	124.554	100	100	Doubtful	false
1189	A0A287A522	A0A287AK23, A0A287BF57, A0A287BI05, F1RRQ0	A0A287A522, A0A287AK23, A0A287BF57, A0A287BI05, F1RRQ0	Related Proteins	MTSS1, I-BAR domain containing (A0A287A522_PIG)	MTSS1	4	6.53951	77.3842	2	2	0.0600258	0.00264085	79.5863	100	100	Doubtful	false
1190	A0A287A577	A0A287ALZ9, F1SS97	A0A287A577, A0A287ALZ9, F1SS97	Related Proteins	Annexin (A0A287A577_PIG)	ANXA9	4	11.2628	100	2	2	0.145048	0.00511945	32.217	100	100	Doubtful	false
1191	A0A287A5C2		A0A287A5C2	Single Protein	PR/SET domain 8 (A0A287A5C2_PIG)	PRDM8		3.33333	63.3333	2	2	0.0690192	0.00343249	71.1283	100	100	Doubtful	false
1192	A0A287A5J8	A0A287AK97, A0A287ARQ6, A0A287BNB0, F1RFU3, I3LIC6	A0A287A5J8, A0A287AK97, A0A287ARQ6, A0A287BNB0, F1RFU3, I3LIC6	Related Proteins	CCR4-NOT transcription complex subunit 1 (A0A287A5J8_PIG)	CNOT1	6	0.94583	77.644	2	2	0.0219602	0.000830565	261.83	100	100	Doubtful	false
1193	A0A287A5N4	F1SB02, I3LCH8	A0A287A5N4, F1SB02, I3LCH8	Related Proteins	Rho GTPase activating protein 23 (A0A287A5N4_PIG)	ARHGAP23	12	1.65453	87.7565	2	2	0.0242752	0.00113122	165.083	100	100	Doubtful	false
1194	A0A287A5Y6		A0A287A5Y6	Single Protein	Olfactory receptor family 6 subfamily C member 65 (A0A287A5Y6_PIG)	OR6C65	5	12.8378	67.5676	2	2	0.232847	0.0075	33.1572	100	100	Doubtful	false
1195	A0A287A659	A0A287B053, F1RTH5	A0A287A659, A0A287B053, F1RTH5	Related Proteins	BCL6 corepressor like 1 (A0A287A659_PIG)	BCORL1	X	2.45129	66.6248	2	2	0.0299604	0.00141509	168.162	100	100	Doubtful	false
1196	A0A287A6E5	A0A287A6Y5	A0A287A6E5, A0A287A6Y5	Related Proteins	Olfactory receptor (A0A287A6E5_PIG)	LOC110260841		7.91139	43.9873	2	2	0.211528	0.0107914	35.7275	100	100	Doubtful	false
1197	A0A287A6F3	A0A287APN3, F1SK28	A0A287A6F3, A0A287APN3, F1SK28	Related Proteins	B double prime 1, subunit of RNA polymerase III transcription initiation factor IIIB (A0A287A6F3_PIG)	BDP1	16	1.87344	76.02	2	2	0.0159512	0.000821468	266.194	100	100	Doubtful	false
1198	A0A287A6I7	A0A287A9S5, A0A287BB06, F1RJ38, F1RJ39	A0A287A6I7, A0A287A9S5, A0A287BB06, F1RJ38, F1RJ39	Related Proteins	Protocadherin 9 (A0A287A6I7_PIG)	PCDH9		3.81944	86.8056	2	2	0.0651169	0.002	94.9256	100	100	Doubtful	false
1199	A0A287A6K7	A0A287AFN5, A0A287BI42	A0A287A6K7, A0A287AFN5, A0A287BI42	Related Proteins	Adipocyte plasma membrane associated protein (A0A287A6K7_PIG)	APMAP		5.62701	82.9582	2	2	0.0592537	0.00290698	69.277	100	100	Doubtful	false
1200	A0A287A6Z4	A0A287A913, A0A287AES1, A0A287AWE7, A0A287B1Y0, A0A287B4Z2, I3L5A1, I3LHA2	A0A287A6Z4, A0A287A913, A0A287AES1, A0A287AWE7, A0A287B1Y0, A0A287B4Z2, I3L5A1, I3LHA2	Related Proteins	Lysine methyltransferase 2C (A0A287A6Z4_PIG)	KMT2C		0.562588	67.6713	2	2	0.00990996	0.000445368	543.972	100	100	Doubtful	false
1201	A0A287A745	A0A287A8G0, A0A287AIT7, A0A287B7V7, F1S3I5	A0A287A745, A0A287A8G0, A0A287AIT7, A0A287B7V7, F1S3I5	Related Proteins	DNA (cytosine-5)-methyltransferase (A0A287A745_PIG)	DNMT1	2	2.24638	91.1594	2	2	0.0245339	0.00119237	156.173	100	100	Doubtful	false
1202	A0A287A797	A0A287BJX1, F1S5C7, F1S5D1, K7GMX1	A0A287A797, A0A287BJX1, F1S5C7, F1S5D1, K7GMX1	Related Proteins	Neuron navigator 1 (A0A287A797_PIG)	NAV1		1.90609	90.2836	2	2	0.0185166	0.0007724	229.548	100	100	Doubtful	false
1203	A0A287A7J2	A0A287AHB3, A0A287BE41	A0A287A7J2, A0A287AHB3, A0A287BE41	Related Proteins	HECT, C2 and WW domain containing E3 ubiquitin protein ligase 1 (A0A287A7J2_PIG)	HECW1		2.67857	70.8546	2	2	0.0305567	0.00135014	174.035	100	100	Doubtful	false
1204	A0A287A7R5	F1RMJ4, I3LDA8	A0A287A7R5, F1RMJ4, I3LDA8	Related Proteins	IQ motif containing GTPase activating protein 1 (A0A287A7R5_PIG)	IQGAP1	JH118475.1	1.17028	89.8771	2	2	0.0215491	0.000976562	195.165	100	100	Doubtful	false
1205	A0A287A7V9	A0A287A928, A0A287AH49, A0A287B8B2, A0A287BJF8, A0A287BN33, F1RZW0, I3LDI0	A0A287A7V9, A0A287A928, A0A287AH49, A0A287B8B2, A0A287BJF8, A0A287BN33, F1RZW0, I3LDI0	Related Proteins	Muscular LMNA interacting protein (A0A287A7V9_PIG)	MLIP		5.15971	70.1474	2	2	0.0690192	0.00262697	86.0998	100	100	Doubtful	false
1206	I3LFK3	A0A287A7Z3, A0A287ATI7	A0A287A7Z3, A0A287ATI7, I3LFK3	Related Proteins	Zinc finger protein 383 (I3LFK3_PIG)	ZNF383	6	4.84211	89.6842	2	2	0.0907767	0.00352113	54.7031	100	100	Doubtful	false
1207	A0A287A848	A0A287AEK6, A0A287ANY7, A0A287AQF5, A0A287B2I8, A0A287BB67, A0A287BSQ8, F1SNJ3	A0A287A848, A0A287AEK6, A0A287ANY7, A0A287AQF5, A0A287B2I8, A0A287BB67, A0A287BSQ8, F1SNJ3	Related Proteins	Diacylglycerol kinase (A0A287A848_PIG)	DGKI		3.73066	80.8007	2	2	0.0375284	0.00168919	121.357	100	100	Doubtful	false
1208	A0A287A857	A0A287AZL9, F1SAK2	A0A287A857, A0A287AZL9, F1SAK2	Related Proteins	ASXL transcriptional regulator 3 (A0A287A857_PIG)	ASXL3	6	2.62739	75.2389	2	2	0.0375284	0.0015873	135.764	100	100	Doubtful	false
1209	A0A287A858		A0A287A858	Single Protein	Laminin subunit beta 2 (A0A287A858_PIG)	LAMB2	13	1.81818	76.5734	2	2	0.0378367	0.00136986	156.242	100	100	Doubtful	false
1210	A0A287A881	A0A287BKH5, F1S2B3, K7GQP7, K7GRJ7	A0A287A881, A0A287BKH5, F1S2B3, K7GQP7, K7GRJ7	Related Proteins	Calcium-transporting ATPase (A0A287A881_PIG)	ATP2B3	X	1.98447	74.547	2	2	0.0384688	0.00173611	126.856	100	100	Doubtful	false
1211	A0A287A892	A0A287ASX2, A0A287B340	A0A287A892, A0A287ASX2, A0A287B340	Related Proteins	Ubiquitin specific peptidase 19 (A0A287A892_PIG)	USP19	13	1.46628	92.0821	2	2	0.0313898	0.00119427	150.442	100	100	Doubtful	false
1212	A0A287A8E3	A0A287AE93, A0A287B463, A0A287B7G8, A0A287BE34, A0A287BGY8, F1SAG0	A0A287A8E3, A0A287AE93, A0A287B463, A0A287B7G8, A0A287BE34, A0A287BGY8, F1SAG0	Related Proteins	Adhesion G protein-coupled receptor L2 (A0A287A8E3_PIG)	ADGRL2	6	2.75424	77.8249	2	2	0.0369266	0.00136116	158.596	100	100	Doubtful	false
1213	A0A287A8F7	A0A287A9X0, A0A287BLB2, F1RNF5, I3LSV7	A0A287A8F7, A0A287A9X0, A0A287BLB2, F1RNF5, I3LSV7	Related Proteins	PPFIA binding protein 2 (A0A287A8F7_PIG)	PPFIBP2		2.27001	94.8626	2	2	0.0404983	0.00188917	94.1243	100	100	Doubtful	false
1214	A0A287A8H8	A0A287BHY7, A0A2C9F3B1, Q2XQV4	A0A287A8H8, A0A287BHY7, A0A2C9F3B1, Q2XQV4	Related Proteins	Aldehyde dehydrogenase, mitochondrial (A0A287A8H8_PIG)	ALDH2	14	4.43548	63.5081	2	2	0.110336	0.0047619	54.0152	100	100	Doubtful	false
1215	A0A287A8I3	A0A287B7X4, F1SNF2	A0A287A8I3, A0A287B7X4, F1SNF2	Related Proteins	Muskelin 1 (A0A287A8I3_PIG)	MKLN1	18	4.51977	89.6893	2	2	0.0570521	0.0023622	81.8691	100	100	Doubtful	false
1216	A0A287A8U2		A0A287A8U2	Single Protein	Uncharacterized protein (A0A287A8U2_PIG)	LOC100513362		6.69782	86.7601	2	2	0.0642092	0.002693	73.9351	100	100	Doubtful	false
1217	A0A287A950	A0A287B5H2	A0A287A950, A0A287B5H2	Related Proteins	Retinoic acid induced 1 (A0A287A950_PIG)	RAI1		0.768492	78.5783	2	2	0.0204035	0.00091687	218.278	100	100	Doubtful	false
1218	A0A287A9D5	A0A287AHS5, A0A287ANS7, A0A287AUU8, F1SE18	A0A287A9D5, A0A287AHS5, A0A287ANS7, A0A287AUU8, F1SE18	Related Proteins	Pleckstrin and Sec7 domain containing 3 (A0A287A9D5_PIG)	PSD3		1.64319	79.3427	2	2	0.0316052	0.00147929	138.355	100	100	Doubtful	false
1219	A0A287A9K7		A0A287A9K7	Single Protein	Carbonic anhydrase 5A (A0A287A9K7_PIG)	CA5A		8.70968	73.5484	2	2	0.160155	0.00657895	35.0887	100	100	Doubtful	false
1220	A0A287A9M9	A0A287B8G1, A0A287BEI6, F1SJK2, I3L6F9	A0A287A9M9, A0A287B8G1, A0A287BEI6, F1SJK2, I3L6F9	Related Proteins	Multiple EGF like domains 11 (A0A287A9M9_PIG)	MEGF11	1	2.2807	48.5965	2	2	0.0642092	0.00270758	121.586	100	100	Doubtful	false
1221	A0A287A9N0	A0A287B8L9, A0A287BJW5, F1RJ21	A0A287A9N0, A0A287B8L9, A0A287BJW5, F1RJ21	Related Proteins	XK-related protein (A0A287A9N0_PIG)	XKR6		4.3659	59.6674	2	2	0.113042	0.00464576	54.4577	100	100	Doubtful	false
1222	A0A287A9R7	A0A287AED2, F1SBR7	A0A287A9R7, A0A287AED2, F1SBR7	Related Proteins	Synaptotagmin 6 (A0A287A9R7_PIG)	SYT6	4	4.13534	87.0301	2	2	0.070069	0.00323974	59.9417	100	100	Doubtful	false
1223	A0A287A9S9	F1SD67	A0A287A9S9, F1SD67	Related Proteins	Golgin A5 (A0A287A9S9_PIG)	GOLGA5	7	7.7044	100	2	2	0.054359	0.00235849	71.762	100	100	Doubtful	false
1224	A0A287A9U5		A0A287A9U5	Single Protein	Protocadherin gamma subfamily B, 1 (A0A287A9U5_PIG)	PCDHGB1		1.54044	68.0359	2	2	0.0771051	0.00283019	84.2056	100	100	Doubtful	false
1225	A0A287A9Z7	A0A287AAS0, F1SK24	A0A287A9Z7, A0A287AAS0, F1SK24	Related Proteins	DNA polymerase gamma, catalytic subunit (A0A287A9Z7_PIG)	POLG	7	2.48075	77.2455	2	2	0.0366329	0.00166113	131.09	100	100	Doubtful	false
1226	A0A287AAA1	A0A287AXI4, A0A287B464, A0A287BIQ1, F1RP77	A0A287AAA1, A0A287AXI4, A0A287B464, A0A287BIQ1, F1RP77	Related Proteins	MYC binding protein 2, E3 ubiquitin protein ligase (A0A287AAA1_PIG)	MYCBP2	11	1.24264	79.1803	2	2	0.0096605	0.000412996	504.534	100	100	Doubtful	false
1227	A0A287AAD4	A0A287B2X1, A0A287B787, A0A287BCW4, F1SN09	A0A287AAD4, A0A287B2X1, A0A287B787, A0A287BCW4, F1SN09	Related Proteins	Ankyrin repeat domain 44 (A0A287AAD4_PIG)	ANKRD44	15	2.73973	82.2896	2	2	0.0491397	0.00158541	111.25	100	100	Doubtful	false
1228	A0A287AAJ8	A0A287B000	A0A287AAJ8, A0A287B000	Related Proteins	Uncharacterized protein (A0A287AAJ8_PIG)			15.736	84.264	2	2	0.258925	0.00803213	21.7209	100	100	Doubtful	false
1229	A0A287AAR3		A0A287AAR3	Single Protein	Uncharacterized protein (A0A287AAR3_PIG)			18.9189	100	2	2	0.389495	0.0135135	12.4765	100	100	Doubtful	false
1230	A0A287AAX2	A0A287BMC1, F1SEH5	A0A287AAX2, A0A287BMC1, F1SEH5	Related Proteins	Pleckstrin homology domain containing A1 (A0A287AAX2_PIG)	PLEKHA1	14	8.95522	100	2	2	0.0907767	0.00331675	45.1147	100	100	Doubtful	false
1231	A0A287AAX8	F1SD63	A0A287AAX8, F1SD63	Related Proteins	Coiled-coil and C2 domain containing 1A (A0A287AAX8_PIG)	CC2D1A	2	2.10305	80.3365	2	2	0.0369266	0.00196335	104.158	100	100	Doubtful	false
1232	A0A287ABB4	A0A287AJ60, A0A287BGK3	A0A287ABB4, A0A287AJ60, A0A287BGK3	Related and Unrelated Proteins	Olfactory receptor (A0A287ABB4_PIG)			9.7973	63.8514	2	2	0.211528	0.00793651	33.3736	100	100	Doubtful	false
1233	A0A287ABE8	F1RV74, I3LMP6	A0A287ABE8, F1RV74, I3LMP6	Related Proteins	Shroom family member 4 (A0A287ABE8_PIG)	SHROOM4	X	1.6624	76.023	2	2	0.0295756	0.00126156	173.119	100	100	Doubtful	false
1234	F1S324	A0A287ABJ3	A0A287ABJ3, F1S324	Related Proteins	SZT2, KICSTOR complex subunit (F1S324_PIG)	SZT2	6	1.63297	72.9393	2	2	0.0214488	0.000799574	280.677	100	100	Doubtful	false
1235	A0A287ABM5	A0A287AIP2, A0A287BFH6, A0A287BR10, F1SU56	A0A287ABM5, A0A287AIP2, A0A287BFH6, A0A287BR10, F1SU56	Related Proteins	Ubiquitin specific peptidase 54 (A0A287ABM5_PIG)	USP54	14	2.0233	77.0693	2	2	0.0277909	0.00119332	180.575	100	100	Doubtful	false
1236	A0A287ABS5	F1S6W7	A0A287ABS5, F1S6W7	Related Proteins	Ubiquitin specific peptidase 47 (A0A287ABS5_PIG)	USP47		3.34324	85.1412	2	2	0.0305567	0.0013089	153.732	100	100	Doubtful	false
1237	A0A287ABY6		A0A287ABY6	Single Protein	Tubulin alpha chain (A0A287ABY6_PIG)	LOC100510930		8.65801	82.684	2	2	0.102943	0.0039267	51.2044	100	100	Doubtful	false
1238	A0A287ABY9	A0A287ANF4, A0A287APB6, A0A287B4D3, A0A287BHG3, I3LA19	A0A287ABY9, A0A287ANF4, A0A287APB6, A0A287B4D3, A0A287BHG3, I3LA19	Related Proteins	TOG array regulator of axonemal microtubules 1 (A0A287ABY9_PIG)	TOGARAM1	1	2.52101	88.3473	2	2	0.0221716	0.000951173	196.59	100	100	Doubtful	false
1239	A0A287ABZ7	A0A287BPQ5, F1S7Z0, I3LVE6, K7GM60	A0A287ABZ7, A0A287BPQ5, F1S7Z0, I3LVE6, K7GM60	Related Proteins	Uncharacterized protein (A0A287ABZ7_PIG)	LOC110261221		4.58167	86.6534	2	2	0.089023	0.00344828	57.4646	100	100	Doubtful	false
1240	A0A287ACC2	A0A287B832	A0A287ACC2, A0A287B832	Related Proteins	Uncharacterized protein (A0A287ACC2_PIG)	OFD1	X	4.9949	91.8451	2	2	0.0307608	0.00166482	112.611	100	100	Doubtful	false
1241	A0A287ACL7	A0A287BMW1	A0A287ACL7, A0A287BMW1	Related Proteins	Recombination signal binding protein for immunoglobulin kappa J region like (A0A287ACL7_PIG)	RBPJL		6.69216	71.5105	2	2	0.0926009	0.0040107	57.079	100	100	Doubtful	false
1242	A0A287ACQ1	A0A287ADA7, F1SUX6, F1SUX7, I3LIN6	A0A287ACQ1, A0A287ADA7, F1SUX6, F1SUX7, I3LIN6	Related Proteins	Forkhead associated phosphopeptide binding domain 1 (A0A287ACQ1_PIG)	FHAD1		2.89622	92.7595	2	2	0.0229448	0.00130095	142.949	100	100	Doubtful	false
1243	A0A287ACQ6		A0A287ACQ6	Single Protein	Keratin 26 (A0A287ACQ6_PIG)	KRT26	12	7.25275	86.1538	2	2	0.0841459	0.00382653	50.6292	100	100	Doubtful	false
1244	A0A287ACS8	P48319	A0A287ACS8, P48319	Related Proteins	Glutamate decarboxylase 1 (A0A287ACS8_PIG)	GAD1	15	5.35714	78.022	2	2	0.054359	0.00264085	81.7954	100	100	Doubtful	false
1245	A0A287ACV1	A0A287AUS7, A0A287BFY7, A0A287BJF7, A0A287BNJ0, A0A287BP15	A0A287ACV1, A0A287AUS7, A0A287BFY7, A0A287BJF7, A0A287BNJ0, A0A287BP15	Related Proteins	Sphingomyelin phosphodiesterase 4 (A0A287ACV1_PIG)	SMPD4	14	4.64839	84.6246	2	2	0.0585012	0.00211268	94.5319	100	100	Doubtful	false
1246	F1S0Q0	A0A287AD15	A0A287AD15, F1S0Q0	Related Proteins	Histone acetyltransferase (F1S0Q0_PIG)	KAT2A	12	4.6595	72.282	2	2	0.0444026	0.00247934	93.8725	100	100	Doubtful	false
1247	A0A287ADG1	F1ST81	A0A287ADG1, F1ST81	Related Proteins	Drebrin like (A0A287ADG1_PIG)	DBNL	18	7.49354	81.6537	2	2	0.0944998	0.00474684	43.3653	100	100	Doubtful	false
1248	A0A287ADG7	I3LPJ3	A0A287ADG7, I3LPJ3	Related Proteins	SH3 domain containing 21 (A0A287ADG7_PIG)	SH3D21		7.48175	93.6131	2	2	0.0600258	0.00292398	61.0924	100	100	Doubtful	false
1249	A0A287ADL0	I3LEW0	A0A287ADL0, I3LEW0	Related Proteins	Collectin subfamily member 11 (A0A287ADL0_PIG)	COLEC11	3	9.0625	87.8125	2	2	0.145048	0.00533808	33.4238	100	100	Doubtful	false
1250	A0A287ADM9	A0A287ANX2, I3LKZ2	A0A287ADM9, A0A287ANX2, I3LKZ2	Related Proteins	Rho guanine nucleotide exchange factor 16 (A0A287ADM9_PIG)	ARHGEF16	6	4.5977	100	2	2	0.0907767	0.00344828	48.7578	100	100	Doubtful	false
1251	A0A287ADP4	A0A287BI76, F1SNA0	A0A287ADP4, A0A287BI76, F1SNA0	Related Proteins	Amino acid transporter (A0A287ADP4_PIG)	SLC1A3	16	3.42742	60.6855	2	2	0.105295	0.00498339	54.1428	100	100	Doubtful	false
1252	A0A287ADP7	F1S907	A0A287ADP7, F1S907	Related Proteins	Transmembrane protein 59 like (A0A287ADP7_PIG)	TMEM59L	2	5.74018	77.3414	2	2	0.145048	0.00585938	36.6163	100	100	Doubtful	false
1253	A0A287ADU9	A0A287B5T2, A0A287BFF3, F1RWL3	A0A287ADU9, A0A287B5T2, A0A287BFF3, F1RWL3	Related Proteins	Cyclin dependent kinase 12 (A0A287ADU9_PIG)	CDK12	12	1.56695	76.1396	2	2	0.023531	0.00140318	155.595	100	100	Doubtful	false
1254	A0A287ADY8	F1RG73	A0A287ADY8, F1RG73	Related Proteins	Proline rich 14 (A0A287ADY8_PIG)	PRR14	3	5.9727	87.0307	2	2	0.0633266	0.00294118	64.7568	100	100	Doubtful	false
1255	A0A287AE08		A0A287AE08	Single Protein	Uncharacterized protein (A0A287AE08_PIG)			4.12844	72.7064	2	2	0.0642092	0.00210305	96.8066	100	100	Doubtful	false
1256	A0A287AE18	F1RY50	A0A287AE18, F1RY50	Related Proteins	Uncharacterized protein (A0A287AE18_PIG)	RAD54B		3.57542	88.9385	2	2	0.0448348	0.00188442	101.542	100	100	Doubtful	false
1257	P58780	A0A287AEE3, A0A287BDN3	A0A287AEE3, A0A287BDN3, P58780	Related Proteins	Adenosine deaminase 2 (ADA2_PIG)	ADA2		8.82353	100	2	2	0.0797752	0.00294118	58.1526	100	100	Doubtful	false
1258	A0A287AEG2	A0A287AWA9, A0A287BAT1, F1SJ00	A0A287AEG2, A0A287AWA9, A0A287BAT1, F1SJ00	Related Proteins	DDB1 and CUL4 associated factor 1 (A0A287AEG2_PIG)	DCAF1	13	1.90813	85.7244	2	2	0.032045	0.0012366	158.566	100	100	Doubtful	false
1259	A0A287AEH0		A0A287AEH0	Single Protein	Proteasome 26S subunit, non-ATPase 7 (A0A287AEH0_PIG)	PSMD7	GL892841.1	5.24691	100	2	2	0.0985411	0.00462963	36.9885	100	100	Doubtful	false
1260	A0A287AEM7		A0A287AEM7	Single Protein	Cadherin EGF LAG seven-pass G-type receptor 2 (A0A287AEM7_PIG)	CELSR2		1.68559	72.6522	2	2	0.0209607	0.000710227	315.166	100	100	Doubtful	false
1261	A0A287AEW4	A0A287BM74, F1SHH8	A0A287AEW4, A0A287BM74, F1SHH8	Related Proteins	Tetratricopeptide repeat domain 17 (A0A287AEW4_PIG)	TTC17	2	2.19256	76.6444	2	2	0.0444026	0.00186567	118.683	100	100	Doubtful	false
1262	A0A287AFF2		A0A287AFF2	Single Protein	BR serine/threonine kinase 1 (A0A287AFF2_PIG)	BRSK1		3.30673	92.8164	2	2	0.0435626	0.00184275	95.1968	100	100	Doubtful	false
1263	A0A287AFF4		A0A287AFF4	Single Protein	Phosphodiesterase (A0A287AFF4_PIG)	PDE4A		3.91304	76.3043	2	2	0.0570521	0.00213675	101.29	100	100	Doubtful	false
1264	A0A287AFJ7		A0A287AFJ7	Single Protein	Thyroid hormone receptor beta (A0A287AFJ7_PIG)	THRB	13	8.45987	80.4772	2	2	0.0797752	0.00404313	52.5953	100	100	Doubtful	false
1265	A0A287AFN2		A0A287AFN2	Single Protein	Uncharacterized protein (A0A287AFN2_PIG)	TYMS		7.10526	73.9474	2	2	0.122018	0.00533808	42.1414	100	100	Doubtful	false
1266	A0A287AFR2	F1SCS5	A0A287AFR2, F1SCS5	Related Proteins	GEN1, Holliday junction 5' flap endonuclease (A0A287AFR2_PIG)	GEN1	3	1.98675	84.5475	2	2	0.0423607	0.00195822	101.908	100	100	Doubtful	false
1267	A0A287AFX0	F1SMD1	A0A287AFX0, F1SMD1	Related Proteins	DAB2 interacting protein (A0A287AFX0_PIG)	DAB2IP	1	2.7234	80.766	2	2	0.0339338	0.00158061	128.887	100	100	Doubtful	false
1268	A0A287AG09	I3L6V1	A0A287AG09, I3L6V1	Related Proteins	Coiled-coil domain containing 181 (A0A287AG09_PIG)	CCDC181	4	6.45793	93.1507	2	2	0.0519086	0.00315126	59.7411	100	100	Doubtful	false
1269	A0A287AGA6		A0A287AGA6	Single Protein	Forkhead box O6 (A0A287AGA6_PIG)	FOXO6		3.75	54.1071	2	2	0.100694	0.0049505	57.428	100	100	Doubtful	false
1270	A0A287AGF9	A0A287B5X3, I3LDD2	A0A287AGF9, A0A287B5X3, I3LDD2	Related Proteins	NOP58 ribonucleoprotein (A0A287AGF9_PIG)	NOP58	15	6.41026	86.2637	2	2	0.054359	0.00318471	61.3644	100	100	Doubtful	false
1271	F1SRP0	A0A287AGI4	A0A287AGI4, F1SRP0	Related Proteins	Structural maintenance of chromosomes protein (F1SRP0_PIG)	SMC2		4.28212	90.5961	2	2	0.0245339	0.00139018	134.972	100	100	Doubtful	false
1272	A0A287AGJ0	F1RP51	A0A287AGJ0, F1RP51	Related Proteins	DAZ interacting zinc finger protein 1 (A0A287AGJ0_PIG)	DZIP1	11	4.40986	89.3645	2	2	0.0431545	0.00217707	88.5462	100	100	Doubtful	false
1273	A0A287AGT6		A0A287AGT6	Single Protein	Uncharacterized protein (A0A287AGT6_PIG)	COL20A1		3.26252	86.8741	2	2	0.0372251	0.00131004	139.017	100	100	Doubtful	false
1274	A0A287AGW3	K7GPY0	A0A287AGW3, K7GPY0	Related Proteins	Mitogen-activated protein kinase kinase kinase 3 (A0A287AGW3_PIG)	MAP3K3	12	4.2618	88.8889	2	2	0.054359	0.00256849	73.9992	100	100	Doubtful	false
1275	A0A287AGX1	A0A287BPG6, F1SSA9	A0A287AGX1, A0A287BPG6, F1SSA9	Related Proteins	Glutamate ionotropic receptor NMDA type subunit 3A (A0A287AGX1_PIG)	GRIN3A	1	2.55363	67.2114	2	2	0.054359	0.00227964	110.627	100	100	Doubtful	false
1276	A0A287AHD4		A0A287AHD4	Single Protein	Collagen type VIII alpha 2 chain (A0A287AHD4_PIG)	COL8A2	6	4.09511	55.218	2	2	0.113042	0.00358852	73.0264	100	100	Doubtful	false
1277	A0A287AHF9		A0A287AHF9	Single Protein	Glutamic-oxaloacetic transaminase 1 like 1 (A0A287AHF9_PIG)	GOT1L1		10.396	86.6337	2	2	0.136464	0.00428571	45.6384	100	100	Doubtful	false
1278	A0A287AHH1	A0A287AWY0, F1RPV8	A0A287AHH1, A0A287AWY0, F1RPV8	Related Proteins	NME/NM23 family member 7 (A0A287AHH1_PIG)	NME7	4	11.1406	82.2281	2	2	0.125336	0.00483871	42.4533	100	100	Doubtful	false
1279	A0A287AHI6		A0A287AHI6	Single Protein	Uncharacterized protein (A0A287AHI6_PIG)	TRAPPC10		3.57427	79.1898	2	2	0.0397984	0.00150451	139.971	100	100	Doubtful	false
1280	A0A287AHN5	I3LLB9	A0A287AHN5, I3LLB9	Related Proteins	Uncharacterized protein (A0A287AHN5_PIG)	CENPJ		2.5	94.0152	2	2	0.0231758	0.0012087	147.682	100	100	Doubtful	false
1281	A0A287AHZ3	A0A287BKM2	A0A287AHZ3, A0A287BKM2	Related Proteins	Xin actin binding repeat containing 2 (A0A287AHZ3_PIG)	XIRP2	15	0.69298	94.0645	2	2	0.010426	0.000480461	376.765	100	100	Doubtful	false
1282	A0A287AIA1	A0A287ANL3, A0A287BCJ6, I3LDW0	A0A287AIA1, A0A287ANL3, A0A287BCJ6, I3LDW0	Related Proteins	Centrosomal protein 170 (A0A287AIA1_PIG)	CEP170		2.23295	93.4822	2	2	0.0204035	0.000968367	182.868	100	100	Doubtful	false
1283	A0A287AIA5		A0A287AIA5	Single Protein	Ataxin 7 like 1 (A0A287AIA5_PIG)	ATXN7L1	9	8.07692	67.5	2	2	0.089023	0.0042735	54.8667	100	100	Doubtful	false
1284	A0A287AID8	A0A287AKT9, A0A287BIE7, F1SRW7	A0A287AID8, A0A287AKT9, A0A287BIE7, F1SRW7	Related Proteins	Cilia and flagella associated protein 65 (A0A287AID8_PIG)	CFAP65		1.87041	82.7655	2	2	0.0339338	0.00121065	170.664	100	100	Doubtful	false
1285	A0A287AII0	A0A287AY65	A0A287AII0, A0A287AY65	Related Proteins	Zinc finger protein 546 (A0A287AII0_PIG)	ZNF546		2.9563	100	2	2	0.0404983	0.00192802	92.0183	100	100	Doubtful	false
1286	A0A287AIY9	A0A287ATH1	A0A287AIY9, A0A287ATH1	Related Proteins	Uncharacterized protein (A0A287AIY9_PIG)	ZNF653	2	5.7971	54.1063	2	2	0.0624678	0.00446429	67.9885	100	100	Doubtful	false
1287	A0A287AJ55	F1SQN3, K7GLI4, K7GNQ4	A0A287AJ55, F1SQN3, K7GLI4, K7GNQ4	Related Proteins	Connector enhancer of kinase suppressor of Ras 2 (A0A287AJ55_PIG)	CNKSR2	X	2.47619	83.2381	2	2	0.0357792	0.00171625	119.353	100	100	Doubtful	false
1288	A0A287AJ68	A0A287BAB7, F1RZ13	A0A287AJ68, A0A287BAB7, F1RZ13	Related Proteins	Ankyrin repeat and sterile alpha motif domain containing 1A (A0A287AJ68_PIG)	ANKS1A	7	3.53357	79.1519	2	2	0.0408576	0.00167411	122.848	100	100	Doubtful	false
1289	A0A287AJ85	I3LNE5	A0A287AJ85, I3LNE5	Related Proteins	Uncharacterized protein (A0A287AJ85_PIG)	SNRNP70	6	11.8812	100	2	2	0.165914	0.00742574	23.7909	100	100	Doubtful	false
1290	A0A287AJB7	A0A287AR27	A0A287AJB7, A0A287AR27	Related Proteins	T-box 1 (A0A287AJB7_PIG)	TBX1		5.12821	77.5148	2	2	0.0857111	0.00381679	54.5245	100	100	Doubtful	false
1291	A0A287AJL0	A0A287AZ09, F1RYU9	A0A287AJL0, A0A287AZ09, F1RYU9	Related Proteins	USO1 vesicle transport factor (A0A287AJL0_PIG)	USO1	8	1.83387	74.8652	2	2	0.0531056	0.00216138	103.946	100	100	Doubtful	false
1292	A0A287AJL4	A0A287B8P7, F1RWV6, K7GLG2, K7GQH3	A0A287AJL4, A0A287B8P7, F1RWV6, K7GLG2, K7GQH3	Related Proteins	Ubiquitin specific peptidase 11 (A0A287AJL4_PIG)	USP11	X	4.13943	75.0545	2	2	0.0502111	0.00217707	103.414	100	100	Doubtful	false
1293	A0A287AJN0	F1RPN3, I3LVG3	A0A287AJN0, F1RPN3, I3LVG3	Related Proteins	Solute carrier family 38 member 11 (A0A287AJN0_PIG)	SLC38A11	15	4.31965	45.7883	2	2	0.221677	0.00707547	50.8366	100	100	Doubtful	false
1294	A0A287AJP7	A0A287B8E1, F1SGU9	A0A287AJP7, A0A287B8E1, F1SGU9	Related Proteins	SUMO specific peptidase 1 (A0A287AJP7_PIG)	SENP1	5	2.07668	86.1022	2	2	0.0642092	0.00278293	71.3046	100	100	Doubtful	false
1295	A0A287AJR6		A0A287AJR6	Single Protein	DnaJ heat shock protein family (Hsp40) member C5 (A0A287AJR6_PIG)	DNAJC5		18.6869	82.3232	2	2	0.274275	0.00920245	22.0463	100	100	Doubtful	false
1296	A0A287AJV7	A0A287APT9, A0A287ATH0, I3L7U1	A0A287AJV7, A0A287APT9, A0A287ATH0, I3L7U1	Related Proteins	BSD domain containing 1 (A0A287AJV7_PIG)	BSDC1	6	2.32558	68.1395	2	2	0.132541	0.00511945	47.1429	100	100	Doubtful	false
1297	A0A287AJW3		A0A287AJW3	Single Protein	Shisa like 1 (A0A287AJW3_PIG)	SHISAL1		16.9725	56.422	2	2	0.311134	0.0121951	24.517	100	100	Doubtful	false
1298	A0A287AJX9	F1RQV6, K7GP08	A0A287AJX9, F1RQV6, K7GP08	Related Proteins	Transmembrane protein 63B (A0A287AJX9_PIG)	TMEM63B	7	4.89596	61.3219	2	2	0.0633266	0.00299401	92.847	100	100	Doubtful	false
1299	A0A287AKJ3	F1RQC5	A0A287AKJ3, F1RQC5	Related Proteins	La ribonucleoprotein domain family member 1 (A0A287AKJ3_PIG)	LARP1	16	2.90503	100	2	2	0.0349643	0.00167598	102.738	100	100	Doubtful	false
1300	A0A287AL15	F1S2A0	A0A287AL15, F1S2A0	Related Proteins	Plexin B3 (A0A287AL15_PIG)	PLXNB3	X	2.20075	77.7778	2	2	0.0288349	0.0010352	202.794	100	100	Doubtful	false
1301	A0A287AL45		A0A287AL45	Single Protein	Uncharacterized protein (A0A287AL45_PIG)	FAM107B		25.1572	100	2	2	0.185971	0.00943396	18.6667	100	100	Doubtful	false
1302	A0A287ALY3	F1RWL8	A0A287ALY3, F1RWL8	Related Proteins	SEC31 homolog B, COPII coat complex component (A0A287ALY3_PIG)	SEC31B	4	3.11186	68.4609	2	2	0.0439786	0.00184275	129.457	100	100	Doubtful	false
1303	A0A287ALZ2		A0A287ALZ2	Single Protein	Coiled-coil domain containing 33 (A0A287ALZ2_PIG)	CCDC33	GL893363.2	4.50055	83.8639	2	2	0.0448348	0.0017452	101.178	100	100	Doubtful	false
1304	A0A287AM15		A0A287AM15	Single Protein	Uncharacterized protein (A0A287AM15_PIG)	SYTL2	9	1.30435	97.7174	2	2	0.0202243	0.000741565	203.003	100	100	Doubtful	false
1305	A0A287AM99	A0A287B693, F1S282, K7GP24	A0A287AM99, A0A287B693, F1S282, K7GP24	Related Proteins	TATA-box binding protein associated factor 2 (A0A287AM99_PIG)	TAF2	4	4.06654	81.9778	2	2	0.0384688	0.00169109	123.618	100	100	Doubtful	false
1306	A0A287AMA6	A0A287BKF4, F1RZN9	A0A287AMA6, A0A287BKF4, F1RZN9	Related Proteins	Sorbin and SH3 domain-containing protein 2 (A0A287AMA6_PIG)	SORBS2		6.03217	83.6461	2	2	0.0525003	0.00240385	82.6983	100	100	Doubtful	false
1307	A0A287AMD8	F1RZF6	A0A287AMD8, F1RZF6	Related Proteins	Regulatory factor X7 (A0A287AMD8_PIG)	RFX7	1	1.90616	60.9971	2	2	0.045725	0.00180288	147.017	100	100	Doubtful	false
1308	A0A287AMH2	F1RZB7	A0A287AMH2, F1RZB7	Related Proteins	LEO1 homolog, Paf1/RNA polymerase II complex component (A0A287AMH2_PIG)	LEO1	1	4.04192	82.9341	2	2	0.053725	0.00270758	75.7567	100	100	Doubtful	false
1309	A0A287AMI1	A0A287BIR1, F1RT15, I3LRH6	A0A287AMI1, A0A287BIR1, F1RT15, I3LRH6	Related Proteins	Uncharacterized protein (A0A287AMI1_PIG)	TENM3	15	1.24038	83.4046	2	2	0.0222789	0.000769231	260.048	100	100	Doubtful	false
1310	A0A287AMU9	A0A287ASZ4, A0A287AU72, A0A287B2T7, A0A287BM03	A0A287AMU9, A0A287ASZ4, A0A287AU72, A0A287B2T7, A0A287BM03	Related Proteins	Enah/Vasp-like (A0A287AMU9_PIG)	EVL		8.8729	82.0144	2	2	0.113042	0.00438596	44.3814	100	100	Doubtful	false
1311	A0A287AMY4		A0A287AMY4	Single Protein	Uncharacterized protein (A0A287AMY4_PIG)			6.89655	78.2493	2	2	0.0531056	0.00508475	41.6218	100	100	Doubtful	false
1312	A0A287AN91	A0A287BA54, A0A287BR14, F1SQU2, I3LKK5	A0A287AN91, A0A287BA54, A0A287BR14, F1SQU2, I3LKK5	Related Proteins	SCY1 like pseudokinase 2 (A0A287AN91_PIG)	SCYL2		7.00132	74.9009	2	2	0.0734189	0.0026455	84.0622	100	100	Doubtful	false
1313	A0A287ANB2	F1S1Y9	A0A287ANB2, F1S1Y9	Related Proteins	Sodium channel protein (A0A287ANB2_PIG)	SCN3A	15	1.40465	63.101	2	2	0.0259144	0.000998858	209.875	100	100	Doubtful	false
1314	A0A287ANF9	F1SLQ6	A0A287ANF9, F1SLQ6	Related Proteins	Prostaglandin-endoperoxide synthase 1 (A0A287ANF9_PIG)	PTGS1	1	7.66667	94.6667	2	2	0.0826367	0.00264085	68.9039	100	100	Doubtful	false
1315	A0A287ANI8	A0A287BH58, F1RKB2	A0A287ANI8, A0A287BH58, F1RKB2	Related Proteins	ATP-dependent RNA helicase DDX54 (A0A287ANI8_PIG)	DDX54	14	4.09556	92.719	2	2	0.0313898	0.00184049	97.9826	100	100	Doubtful	false
1316	A0A287ANK1	F1RPJ7	A0A287ANK1, F1RPJ7	Related Proteins	Uracil phosphoribosyltransferase homolog (A0A287ANK1_PIG)	UPRT	X	8.83392	73.8516	2	2	0.185971	0.00717703	31.1436	100	100	Doubtful	false
1317	A0A287ANK4	A0A287BJ22, F1SUQ8	A0A287ANK4, A0A287BJ22, F1SUQ8	Related Proteins	Regulator of chromosome condensation 2 (A0A287ANK4_PIG)	RCC2	6	3.06859	91.5162	2	2	0.0734189	0.00295858	59.2986	100	100	Doubtful	false
1318	A0A287ANK6	F1SK37, I3LBD2	A0A287ANK6, F1SK37, I3LBD2	Related Proteins	Regulatory factor X3 (A0A287ANK6_PIG)	RFX3		3.4713	59.9466	2	2	0.0907767	0.00334076	83.5472	100	100	Doubtful	false
1319	A0A287ANQ4	A0A287B287, F1RQT7	A0A287ANQ4, A0A287B287, F1RQT7	Related Proteins	Alanyl-tRNA synthetase 2, mitochondrial (A0A287ANQ4_PIG)	AARS2	7	4.46521	69.1589	2	2	0.055673	0.00225225	104.588	100	100	Doubtful	false
1320	A0A287ANQ6		A0A287ANQ6	Single Protein	Uncharacterized protein (A0A287ANQ6_PIG)	TRIM52	GL893304.1	9.83146	66.2921	2	2	0.140625	0.00635593	40.7061	100	100	Doubtful	false
1321	A0A287AP22	A0A287AY79, A0A287AYP4, A0A287BD37, F1RUK9, I3LNF1	A0A287AP22, A0A287AY79, A0A287AYP4, A0A287BD37, F1RUK9, I3LNF1	Related Proteins	Family with sequence similarity 208 member B (A0A287AP22_PIG)	FAM208B	10	1.64248	82.9259	2	2	0.0160067	0.000690926	284.12	100	100	Doubtful	false
1322	A0A287AP46	A0A287B8R9, A0A287BD48, F1SDY8	A0A287AP46, A0A287B8R9, A0A287BD48, F1SDY8	Related Proteins	Zinc finger CCCH-type containing 14 (A0A287AP46_PIG)	ZC3H14	7	5.91549	87.6056	2	2	0.0608184	0.00241158	79.7866	100	100	Doubtful	false
1323	A0A287APK5	F1RFH9	A0A287APK5, F1RFH9	Related Proteins	Calcium-transporting ATPase (A0A287APK5_PIG)	ATP2A1	3	3.5	77.1	2	2	0.0461834	0.00194553	110.033	100	100	Doubtful	false
1324	A0A287APS7	I3LGG7, K7GS14	A0A287APS7, I3LGG7, K7GS14	Related Proteins	DNA polymerase (A0A287APS7_PIG)	POLA1		2.66344	93.0993	2	2	0.0218559	0.000975293	186.147	100	100	Doubtful	false
1325	A0A287APZ0		A0A287APZ0	Single Protein	Phosphatase and actin regulator (A0A287APZ0_PIG)	PHACTR1	7	4.98221	76.5125	2	2	0.0633266	0.00348837	63.2393	100	100	Doubtful	false
1326	A0A287AQ17		A0A287AQ17	Single Protein	GIPC PDZ domain containing family member 1 (A0A287AQ17_PIG)	GIPC1		5.92593	91.8519	2	2	0.0985411	0.00403226	43.7155	100	100	Doubtful	false
1327	A0A287AQ30		A0A287AQ30	Single Protein	Leucine rich repeat and fibronectin type III domain containing 4 (A0A287AQ30_PIG)	LRFN4		4.08805	66.195	2	2	0.100694	0.00356295	66.9054	100	100	Doubtful	false
1328	A0A287AQ53	F1RPD0	A0A287AQ53, F1RPD0	Related Proteins	Uncharacterized protein (A0A287AQ53_PIG)			6.19621	100	2	2	0.0771051	0.00258176	66.7485	100	100	Doubtful	false
1329	A0A287AQD6	A0A287AUK8	A0A287AQD6, A0A287AUK8	Related Proteins	Uncharacterized protein (A0A287AQD6_PIG)	MEGF10		4.71429	63.2857	2	2	0.0907767	0.003386	74.7141	100	100	Doubtful	false
1330	F1RK46	A0A287AQQ6, A0A287AU76, A0A287BJ10, K7GSJ7	A0A287AQQ6, A0A287AU76, A0A287BJ10, F1RK46, K7GSJ7	Related Proteins	CREB binding protein (F1RK46_PIG)	CREBBP	3	1.72131	52.6639	2	2	0.0229448	0.00116732	264.219	100	100	Doubtful	false
1331	A0A287AQU3	F1S3Y7	A0A287AQU3, F1S3Y7	Related Proteins	Xanthine dehydrogenase (A0A287AQU3_PIG)	XDH	3	3.04487	72.8365	2	2	0.0341857	0.00165017	137.797	100	100	Doubtful	false
1332	A0A287AQV7		A0A287AQV7	Single Protein	Adhesion G protein-coupled receptor V1 (A0A287AQV7_PIG)	ADGRV1		0.872044	63.7934	2	2	0.011638	0.000394322	653.2	100	100	Doubtful	false
1333	A0A287AR48	F1RK10, O97580	A0A287AR48, F1RK10, O97580	Related Proteins	Succinate--CoA ligase [ADP-forming] subunit beta, mitochondrial (A0A287AR48_PIG)	SUCLA2	11	8.42333	100	2	2	0.0873357	0.00323974	50.2723	100	100	Doubtful	false
1334	M3TYJ4	A0A287AR84	A0A287AR84, M3TYJ4	Related Proteins	DNA helicase (M3TYJ4_PIG)	MCM6		3.65408	93.6663	2	2	0.0461834	0.00173385	92.9722	100	100	Doubtful	false
1335	A0A287AR92	F1SH30, I3LFF7, I3LUL0	A0A287AR92, F1SH30, I3LFF7, I3LUL0	Related Proteins	MDS1 and EVI1 complex locus (A0A287AR92_PIG)	MECOM	13	3.93474	86.4683	2	2	0.0394575	0.00166482	117.053	100	100	Doubtful	false
1336	A0A287ARJ6	F1RG01	A0A287ARJ6, F1RG01	Related Proteins	Cramped chromatin regulator homolog 1 (A0A287ARJ6_PIG)	CRAMP1	3	2.60782	69.2076	2	2	0.0519086	0.00217391	105.182	100	100	Doubtful	false
1337	A0A287ARM9	A0A287B752, F1RV38	A0A287ARM9, A0A287B752, F1RV38	Related Proteins	Zinc finger protein 7 (A0A287ARM9_PIG)	ZNF7	4	5.81222	93.5917	2	2	0.0563541	0.00238854	76.2403	100	100	Doubtful	false
1338	A0A287ARP5		A0A287ARP5	Single Protein	Fer-1 like family member 6 (A0A287ARP5_PIG)	FER1L6		2.17391	84.1848	2	2	0.0212508	0.000968367	207.327	100	100	Doubtful	false
1339	A0A287ARQ5	A0A287AZF7, F1SHJ3	A0A287ARQ5, A0A287AZF7, F1SHJ3	Related Proteins	PR/SET domain 11 (A0A287ARQ5_PIG)	PRDM11		1.8595	85.6405	2	2	0.0412233	0.00180941	111.095	100	100	Doubtful	false
1340	A0A287AS08		A0A287AS08	Single Protein	Src like adaptor 2 (A0A287AS08_PIG)	SLA2		16.8	100	2	2	0.193777	0.006	27.6291	100	100	Doubtful	false
1341	A0A287AS31	F1SV79	A0A287AS31, F1SV79	Related Proteins	CUB and Sushi multiple domains 2 (A0A287AS31_PIG)	CSMD2	6	1.08634	58.6049	2	2	0.0198751	0.000731707	380.173	100	100	Doubtful	false
1342	A0A287AS73	F1RT46	A0A287AS73, F1RT46	Related Proteins	Glutamyl-tRNA(Gln) amidotransferase subunit A, mitochondrial (A0A287AS73_PIG)	QRSL1		4.65116	76.3214	2	2	0.128838	0.00415512	51.0405	100	100	Doubtful	false
1343	A0A287AS95	F1RHL6	A0A287AS95, F1RHL6	Related Proteins	Zinc finger protein 263 (A0A287AS95_PIG)	ZNF263	3	6.14035	95.4678	2	2	0.0600258	0.00229709	77.7834	100	100	Doubtful	false
1344	A0A287ASB3	A0A287BHE1, A0A287BKZ1, F1SPX1	A0A287ASB3, A0A287BHE1, A0A287BKZ1, F1SPX1	Related Proteins	Leucine rich repeats and IQ motif containing 1 (A0A287ASB3_PIG)	LRRIQ1	5	1.63842	87.5706	2	2	0.0178009	0.000967742	203.331	100	100	Doubtful	false
1345	I7GF95	A0A287ASD3, I3L545	A0A287ASD3, I3L545, I7GF95	Related Proteins	Guanine nucleotide binding protein-like 1 (I7GF95_PIG)	GNL1	7	5.60132	93.4102	2	2	0.0616321	0.0026455	68.7036	100	100	Doubtful	false
1346	A0A287ASH8		A0A287ASH8	Single Protein	Calcium dependent secretion activator 2 (A0A287ASH8_PIG)	CADPS2	18	2.48996	87.3092	2	2	0.0316052	0.00137994	142.502	100	100	Doubtful	false
1347	A0A287ASQ6	A0A287B0G8, I3LMX7	A0A287ASQ6, A0A287B0G8, I3LMX7	Related Proteins	Chloride channel protein (A0A287ASQ6_PIG)	CLCN2	13	3.66876	74.7379	2	2	0.0496696	0.00210379	104.122	100	100	Doubtful	false
1348	A0A287ASR0		A0A287ASR0	Single Protein	Uncharacterized protein (A0A287ASR0_PIG)	SLC25A10		9.12281	86.6667	2	2	0.149757	0.00607287	31.2351	100	100	Doubtful	false
1349	A0A287ASW5		A0A287ASW5	Single Protein	Uncharacterized protein (A0A287ASW5_PIG)			13.9423	83.6538	2	2	0.221677	0.00862069	23.4848	100	100	Doubtful	false
1350	A0A287AT14		A0A287AT14	Single Protein	Uncharacterized protein (A0A287AT14_PIG)	ITIH6		1.76523	79.1703	2	2	0.0513302	0.00167224	123.097	100	100	Doubtful	false
1351	A0A287AT78	A2BD05, I3LEU3	A0A287AT78, A2BD05, I3LEU3	Related Proteins	Serine/threonine-protein kinase Nek6 (A0A287AT78_PIG)	NEK6	1	8.91365	91.3649	2	2	0.125336	0.00457317	40.2883	100	100	Doubtful	false
1352	A0A287ATF5	A0A287BNC0, F1SV43	A0A287ATF5, A0A287BNC0, F1SV43	Related Proteins	Glutamate ionotropic receptor kainate type subunit 3 (A0A287ATF5_PIG)	GRIK3	6	2.002	87.4875	2	2	0.0439786	0.00171625	111.099	100	100	Doubtful	false
1353	A0A287ATL7	A0A287B6W8, F1S9D1	A0A287ATL7, A0A287B6W8, F1S9D1	Related Proteins	Apoptotic chromatin condensation inducer 1 (A0A287ATL7_PIG)	ACIN1	7	2.63578	93.3706	2	2	0.0214488	0.00128315	141.396	100	100	Doubtful	false
1354	A0A287ATT0		A0A287ATT0	Single Protein	LEM domain containing 2 (A0A287ATT0_PIG)	LEMD2	7	5.31309	93.5484	2	2	0.0608184	0.0030426	59.906	100	100	Doubtful	false
1355	D3K5N4	A0A287ATX5, F6PWL0	A0A287ATX5, D3K5N4, F6PWL0	Related Proteins	Zinc finger protein, multitype 2 (D3K5N4_PIG)	ZFPM2	4	3.04083	82.1894	2	2	0.0412233	0.00158562	127.586	100	100	Doubtful	false
1356	A0A287ATY2	I3LS68	A0A287ATY2, I3LS68	Related Proteins	Rho guanine nucleotide exchange factor 26 (A0A287ATY2_PIG)	ARHGEF26	13	2.52294	100	2	2	0.0391223	0.00172018	97.8663	100	100	Doubtful	false
1357	A0A287AUE1		A0A287AUE1	Single Protein	Zinc finger protein 407 (A0A287AUE1_PIG)	ZNF407		1.48582	70.1486	2	2	0.0204943	0.000962773	242.364	100	100	Doubtful	false
1358	A0A287AUM7		A0A287AUM7	Single Protein	Phosphodiesterase (A0A287AUM7_PIG)	PDE6B		5.49065	87.3832	2	2	0.0491397	0.00178253	98.5041	100	100	Doubtful	false
1359	A0A287AUR5	I3L6F3	A0A287AUR5, I3L6F3	Related Proteins	Ankyrin repeat and SOCS box containing 10 (A0A287AUR5_PIG)	ASB10	18	10.4575	83.2244	2	2	0.110336	0.0039267	49.5034	100	100	Doubtful	false
1360	A0A287AUV6	A0A287B9G3, A0A287BB30	A0A287AUV6, A0A287B9G3, A0A287BB30	Related Proteins	Periaxin (A0A287AUV6_PIG)	PRX	6	1.47929	87.7219	2	2	0.0265111	0.00126476	142.29	100	100	Doubtful	false
1361	A0A287AV01		A0A287AV01	Single Protein	Neuronal guanine nucleotide exchange factor (A0A287AV01_PIG)	NGEF	15	4.37424	90.644	2	2	0.0435626	0.00201072	93.952	100	100	Doubtful	false
1362	A0A287AVD2		A0A287AVD2	Single Protein	Signal transducer and activator of transcription (A0A287AVD2_PIG)	STAT1	15	4.47958	87.3518	2	2	0.0531056	0.00226244	88.2068	100	100	Doubtful	false
1363	A0A287AVE0		A0A287AVE0	Single Protein	Nodal growth differentiation factor (A0A287AVE0_PIG)	NODAL		11.0759	90.5063	2	2	0.160155	0.00524476	36.5035	100	100	Doubtful	false
1364	A0A287AVN9	I3L8Q6	A0A287AVN9, I3L8Q6	Related Proteins	Zinc finger protein 235 (A0A287AVN9_PIG)	ZNF235	6	4.48179	100	2	2	0.0570521	0.00210084	79.4173	100	100	Doubtful	false
1365	A0A287AVR3	K7GNS9	A0A287AVR3, K7GNS9	Related Proteins	Uncharacterized protein (A0A287AVR3_PIG)	NFKB1	8	2.78087	70.4116	2	2	0.0563541	0.00236967	98.1093	100	100	Doubtful	false
1366	A0A287AVR4		A0A287AVR4	Single Protein	Tyrosine hydroxylase (A0A287AVR4_PIG)	TH		3.52349	94.7987	2	2	0.0670113	0.00265487	66.607	100	100	Doubtful	false
1367	A0A287AVV9	F1RIC0	A0A287AVV9, F1RIC0	Related Proteins	ADAMTS like 3 (A0A287AVV9_PIG)	ADAMTSL3	7	1.52253	86.2972	2	2	0.0276242	0.00105857	182.555	100	100	Doubtful	false
1368	A0A287AW33	F1SJI3	A0A287AW33, F1SJI3	Related Proteins	Uncharacterized protein (A0A287AW33_PIG)			4.81283	86.8093	2	2	0.0857111	0.00308008	61.5106	100	100	Doubtful	false
1369	A0A287AWA8	A0A287B4M3	A0A287AWA8, A0A287B4M3	Related Proteins	Cullin 9 (A0A287AWA8_PIG)	CUL9	7	1.20062	77.072	2	2	0.0202243	0.000753769	287.106	100	100	Doubtful	false
1370	A0A287AWB1		A0A287AWB1	Single Protein	Voltage-dependent L-type calcium channel subunit alpha (A0A287AWB1_PIG)	CACNA1F	X	2.15827	60.6372	2	2	0.0263593	0.00127119	216.646	100	100	Doubtful	false
1371	A0A287AWE1	A0A287B3H7, A0A287BE25, A0A287BGI5, F1RK87	A0A287AWE1, A0A287B3H7, A0A287BE25, A0A287BGI5, F1RK87	Related Proteins	Mahogunin ring finger 1 (A0A287AWE1_PIG)	MGRN1	3	6.66667	70.8571	2	2	0.107757	0.00403226	57.5886	100	100	Doubtful	false
1372	A0A287AWF7	I3L676, I3LC98, I3LFJ8, I3LVQ0	A0A287AWF7, I3L676, I3LC98, I3LFJ8, I3LVQ0	Related Proteins	Kinesin family member 13A (A0A287AWF7_PIG)	KIF13A		1.73857	84.1597	2	2	0.025068	0.00102015	174.565	100	100	Doubtful	false
1373	A0A287AX01	A0A287BHS8, F1RYA1	A0A287AX01, A0A287BHS8, F1RYA1	Related Proteins	Mitogen-activated protein kinase (A0A287AX01_PIG)	MAPK14	7	10.4348	81.1594	2	2	0.136464	0.00535714	39.5362	100	100	Doubtful	false
1374	A0A287AXU0	I3LP72	A0A287AXU0, I3LP72	Related Proteins	Elastin (A0A287AXU0_PIG)	ELN		6.1039	19.6104	2	2	0.136464	0.00993377	66.272	100	100	Doubtful	false
1375	A0A287AXW2	A0A287B7N2, A0A287B8Y8, F1S050, F1S052	A0A287AXW2, A0A287B7N2, A0A287B8Y8, F1S050, F1S052	Related Proteins	SAFB like transcription modulator (A0A287AXW2_PIG)	SLTM		4.23814	89.7074	2	2	0.023774	0.00168729	112.682	100	100	Doubtful	false
1376	A0A287AY92		A0A287AY92	Single Protein	Helicase, POLQ like (A0A287AY92_PIG)	HELQ	8	3.40206	91.5464	2	2	0.0387928	0.00168919	109.08	100	100	Doubtful	false
1377	A0A287AY99		A0A287AY99	Single Protein	Protein argonaute-2 (A0A287AY99_PIG)	AGO2	4	4.88372	87.5581	2	2	0.0471285	0.00199203	97.271	100	100	Doubtful	false
1378	A0A287AYH6	F1RNB0	A0A287AYH6, F1RNB0	Related Proteins	Transcription elongation factor spt6 (A0A287AYH6_PIG)	SUPT6H		1.68434	83.5933	2	2	0.023774	0.0011194	184.669	100	100	Doubtful	false
1379	A0A287AYQ3		A0A287AYQ3	Single Protein	Leucine rich repeat containing 70 (A0A287AYQ3_PIG)	LRRC70		2.85261	87.6387	2	2	0.0771051	0.00271248	71.5224	100	100	Doubtful	false
1380	A0A287AYW3	A0A287BBR9, I3LVL9	A0A287AYW3, A0A287BBR9, I3LVL9	Related Proteins	Poly(U) binding splicing factor 60 (A0A287AYW3_PIG)	PUF60	GL896135.1	4.08859	66.4395	2	2	0.0964782	0.00384615	62.853	100	100	Doubtful	false
1381	A0A287AZ58	F1RJL8	A0A287AZ58, F1RJL8	Related Proteins	Methyltransferase like 27 (A0A287AZ58_PIG)	METTL27	3	10.4478	84.3284	2	2	0.202264	0.00663717	29.2658	100	100	Doubtful	false
1382	A0A287AZ66	A0A287BHP4	A0A287AZ66, A0A287BHP4	Related Proteins	Integrin beta (A0A287AZ66_PIG)	ITGB5		3.375	91.25	2	2	0.0577676	0.00205479	88.2805	100	100	Doubtful	false
1383	A0A287AZI4		A0A287AZI4	Single Protein	Uncharacterized protein (A0A287AZI4_PIG)			4.06435	61.558	2	2	0.0525003	0.00206327	123.122	100	100	Doubtful	false
1384	A0A287AZJ9	A0A287BJB7	A0A287AZJ9, A0A287BJB7	Related Proteins	NEDD8-activating enzyme E1 regulatory subunit (A0A287AZJ9_PIG)	NAE1		9.92509	87.2659	2	2	0.0826367	0.00321888	60.2987	100	100	Doubtful	false
1385	A0A287B0D1	F1S166	A0A287B0D1, F1S166	Related Proteins	Uncharacterized protein (A0A287B0D1_PIG)	UNC45B	12	3.87513	96.5554	2	2	0.0369266	0.00167224	103.487	100	100	Doubtful	false
1386	A0A287B0W3		A0A287B0W3	Single Protein	Uncharacterized protein (A0A287B0W3_PIG)			9.64912	100	2	2	0.165914	0.00657895	25.548	100	100	Doubtful	false
1387	A0A287B0Z0	A0A287B7V0, A0A287BD34, F1SST9	A0A287B0Z0, A0A287B7V0, A0A287BD34, F1SST9	Related Proteins	Phosphoinositide kinase, FYVE-type zinc finger containing (A0A287B0Z0_PIG)	PIKFYVE	15	2.05479	81.7703	2	2	0.0222789	0.000966495	214.028	100	100	Doubtful	false
1388	A0A287B122		A0A287B122	Single Protein	Elongation of very long chain fatty acids protein 1 (A0A287B122_PIG)	ELOVL1	6	7.64331	57.9618	2	2	0.202264	0.00824176	36.0467	100	100	Doubtful	false
1389	Q8HZK2	A0A287B129, A0A287B148, A0A287BND3, F1SN39	A0A287B129, A0A287B148, A0A287BND3, F1SN39, Q8HZK2	Related Proteins	Dual oxidase 2 (DUOX2_PIG)	DUOX2	1	2.13592	78.3819	2	2	0.0316052	0.00123865	175.173	100	100	Doubtful	false
1390	A0A287B170	A0A287B7M2, I3LQS1	A0A287B170, A0A287B7M2, I3LQS1	Related Proteins	Neuronal tyrosine phosphorylated phosphoinositide-3-kinase adaptor 1 (A0A287B170_PIG)	NYAP1	3	4.86891	85.6429	2	2	0.0519086	0.00218659	83.4602	100	100	Doubtful	false
1391	A0A287B1J9	A0A287BJF5	A0A287B1J9, A0A287BJF5	Related Proteins	Neurobeachin (A0A287B1J9_PIG)	NBEA		0.748299	83.0272	2	2	0.0173974	0.000614502	326.745	100	100	Doubtful	false
1392	A0A287B1K1		A0A287B1K1	Single Protein	Gamma-tubulin complex component (A0A287B1K1_PIG)	TUBGCP5	GL893609.2	3.35893	85.8925	2	2	0.0431545	0.00167598	119.864	100	100	Doubtful	false
1393	A0A287B1Q0	F1SAD9	A0A287B1Q0, F1SAD9	Related Proteins	Protein disulfide-isomerase (A0A287B1Q0_PIG)	PDIA4	9	5.52995	100	2	2	0.0570521	0.00230415	73.2782	100	100	Doubtful	false
1394	A0A287B2F6	A0A287BJJ0, F1SN98	A0A287B2F6, A0A287BJJ0, F1SN98	Related Proteins	Ciliogenesis and planar polarity effector 1 (A0A287B2F6_PIG)	CPLANE1		1.05369	89.7642	2	2	0.0211532	0.000838457	226.097	100	100	Doubtful	false
1395	A0A287B382	A0A287BGU1	A0A287B382, A0A287BGU1	Related Proteins	BR serine/threonine kinase 2 (A0A287B382_PIG)	BRSK2		4.58453	95.4155	2	2	0.0513302	0.00225225	77.7171	100	100	Doubtful	false
1396	A0A287B3E9	F1SGN9	A0A287B3E9, F1SGN9	Related Proteins	TERF1 interacting nuclear factor 2 (A0A287B3E9_PIG)	TINF2	7	5.75221	70.1327	2	2	0.105295	0.00473186	49.7763	100	100	Doubtful	false
1397	A0A287B3H4	F1RHF7	A0A287B3H4, F1RHF7	Related Proteins	DIS3 homolog, exosome endoribonuclease and 3'-5' exoribonuclease (A0A287B3H4_PIG)	DIS3	11	5.01044	86.8476	2	2	0.0366329	0.00180288	109.129	100	100	Doubtful	false
1398	A0A287B3X9	F1S129	A0A287B3X9, F1S129	Related Proteins	SEC24 homolog B, COPII coat complex component (A0A287B3X9_PIG)	SEC24B	8	3.02535	44.8078	2	2	0.0600258	0.00273723	132.556	100	100	Doubtful	false
1399	A0A287B423		A0A287B423	Single Protein	Uncharacterized protein (A0A287B423_PIG)	SPESP1		11.3636	90.0568	2	2	0.125336	0.00473186	39.8378	100	100	Doubtful	false
1400	A0A287B4A9		A0A287B4A9	Single Protein	Myeloid leukemia factor 1 (A0A287B4A9_PIG)	MLF1	13	9.41176	87.8431	2	2	0.113042	0.00669643	29.6095	100	100	Doubtful	false
1401	A0A287B4F9	F1S2Z4	A0A287B4F9, F1S2Z4	Related Proteins	Uncharacterized protein (A0A287B4F9_PIG)			2.59459	77.6216	2	2	0.0496696	0.00208914	101.601	100	100	Doubtful	false
1402	Q5S1V9	A0A287B4I8	A0A287B4I8, Q5S1V9	Related Proteins	Interleukin-27 subunit alpha (IL27A_PIG)	IL27		9.20502	86.6109	2	2	0.258925	0.00724638	26.6261	100	100	Doubtful	false
1403	A0A287B4N7	F1SDC1	A0A287B4N7, F1SDC1	Related Proteins	B-cell CLL/lymphoma 9 protein (A0A287B4N7_PIG)	BCL9	4	1.7134	63.4735	2	2	0.0624678	0.00184049	134.032	100	100	Doubtful	false
1404	A0A287B5A5		A0A287B5A5	Single Protein	Uncharacterized protein (A0A287B5A5_PIG)			14.359	100	2	2	0.211528	0.00769231	21.5302	100	100	Doubtful	false
1405	A0A287B5U3		A0A287B5U3	Single Protein	Mitochondrial Rho GTPase (A0A287B5U3_PIG)	RHOT2	3	5.16963	75.9289	2	2	0.0826367	0.00319149	68.3138	100	100	Doubtful	false
1406	A0A287B5W7	A0A287BT78, F1S5G4	A0A287B5W7, A0A287BT78, F1S5G4	Related Proteins	Ly1 antibody reactive (A0A287B5W7_PIG)	LYAR	8	8.88252	100	2	2	0.070069	0.00429799	38.8355	100	100	Doubtful	false
1407	A0A287B685	A0A287BG20, F1RPR2	A0A287B685, A0A287BG20, F1RPR2	Related Proteins	Cap binding complex dependent translation initiation factor (A0A287B685_PIG)	CTIF	1	7.23684	94.9013	2	2	0.0624678	0.00259965	68.6668	100	100	Doubtful	false
1408	A0A287B6A0	F1RSA9	A0A287B6A0, F1RSA9	Related Proteins	FH2 domain containing 1 (A0A287B6A0_PIG)	FHDC1	8	3.1968	89.4106	2	2	0.0352318	0.00167598	108.735	100	100	Doubtful	false
1409	A0A287B6J6		A0A287B6J6	Single Protein	Heat shock protein family A (Hsp70) member 4 (A0A287B6J6_PIG)	HSPA4	2	3.53774	93.9858	2	2	0.0444026	0.00188206	95.3638	100	100	Doubtful	false
1410	A0A287B6V9		A0A287B6V9	Single Protein	ADAM metallopeptidase with thrombospondin type 1 motif 12 (A0A287B6V9_PIG)	ADAMTS12	16	1.60154	75.4644	2	2	0.0210565	0.00127334	174.171	100	100	Doubtful	false
1411	A0A287B772		A0A287B772	Single Protein	Uncharacterized protein (A0A287B772_PIG)			16.8142	100	2	2	0.359356	0.0132743	13.1316	100	100	Doubtful	false
1412	A0A287B7A1	A0A287B8W7	A0A287B7A1, A0A287B8W7	Related Proteins	Nitric oxide synthase 1 adaptor protein (A0A287B7A1_PIG)	NOS1AP		4.38596	71.9298	2	2	0.0642092	0.00304878	74.2169	100	100	Doubtful	false
1413	A0A287B7H0		A0A287B7H0	Single Protein	Solute carrier family 8 member A1 (A0A287B7H0_PIG)	SLC8A1		3.81356	65.0424	2	2	0.0585012	0.002443	105.454	100	100	Doubtful	false
1414	A0A287B7I2	F1RQZ7	A0A287B7I2, F1RQZ7	Related Proteins	ADAM metallopeptidase domain 11 (A0A287B7I2_PIG)	ADAM11	12	3.6036	78.5071	2	2	0.0624678	0.00245902	83.9914	100	100	Doubtful	false
1415	A0A287B7J5	I3LRP1	A0A287B7J5, I3LRP1	Related Proteins	Nuclear autoantigenic sperm protein (A0A287B7J5_PIG)	NASP	GL895352.1	3.99449	77.5482	2	2	0.0734189	0.0026643	77.9486	100	100	Doubtful	false
1416	A0A287B824	A0A287BLX1, F1S7T8	A0A287B824, A0A287BLX1, F1S7T8	Related Proteins	LDL receptor related protein 11 (A0A287B824_PIG)	LRP11	1	15.5963	68.3486	2	2	0.211528	0.00894855	23.4256	100	100	Doubtful	false
1417	A0A287B886	I3L605, I3LNR0	A0A287B886, I3L605, I3LNR0	Related Proteins	TBC1 domain family member 1 (A0A287B886_PIG)	TBC1D1		2.14592	85.3219	2	2	0.0344414	0.00134138	131.544	100	100	Doubtful	false
1418	A0A287B8B1	F1SRB9	A0A287B8B1, F1SRB9	Related Proteins	Uncharacterized protein (A0A287B8B1_PIG)	ST13	5	14.6814	68.4211	2	2	0.0873357	0.00607287	40.7072	100	100	Doubtful	false
1419	A0A287B8H5		A0A287B8H5	Single Protein	SLIT-ROBO Rho GTPase activating protein 3 (A0A287B8H5_PIG)	SRGAP3		1.38376	91.0517	2	2	0.0360593	0.00151976	122.415	100	100	Doubtful	false
1420	A0A287B8Q9	A0A287BEL7, A0A288CFT8, E7CXS1	A0A287B8Q9, A0A287BEL7, A0A288CFT8, E7CXS1	Related Proteins	Very low density lipoprotein receptor (A0A287B8Q9_PIG)	VLDLR	1	5.72852	84.4334	2	2	0.0600258	0.00221239	88.7382	100	100	Doubtful	false
1421	A0A287B8R5	F1STW0	A0A287B8R5, F1STW0	Related Proteins	Grainyhead like transcription factor 3 (A0A287B8R5_PIG)	GRHL3	6	6.14618	88.7043	2	2	0.0633266	0.00280899	67.536	100	100	Doubtful	false
1422	A0A287B8X6	I3L7A3, I3LAI2	A0A287B8X6, I3L7A3, I3LAI2	Related Proteins	Zinc finger protein 236 (A0A287B8X6_PIG)	ZNF236		1.74696	61.7258	2	2	0.025626	0.00128645	206.922	100	100	Doubtful	false
1423	A0A287B999		A0A287B999	Single Protein	Stabilizer of axonemal microtubules 2 (A0A287B999_PIG)	SAXO2	7	6.81319	100	2	2	0.0873357	0.0032967	52.5843	100	100	Doubtful	false
1424	A0A287B9C7	A0A287BIX9, F1SK64	A0A287B9C7, A0A287BIX9, F1SK64	Related Proteins	Roundabout guidance receptor 1 (A0A287B9C7_PIG)	ROBO1		1.18306	70.0498	2	2	0.0313898	0.00133333	175.719	100	100	Doubtful	false
1425	A0A287B9E3	I3LBS5	A0A287B9E3, I3LBS5	Related Proteins	SLIT-ROBO Rho GTPase activating protein 1 (A0A287B9E3_PIG)	SRGAP1	5	3.13364	84.8848	2	2	0.0349643	0.00162866	124.072	100	100	Doubtful	false
1426	A0A287B9G4		A0A287B9G4	Single Protein	NYN domain and retroviral integrase containing (A0A287B9G4_PIG)	NYNRIN		1.66154	83.9385	2	2	0.0301565	0.00109971	178.553	100	100	Doubtful	false
1427	A0A287B9Q0	F1S0H7	A0A287B9Q0, F1S0H7	Related Proteins	Origin recognition complex subunit 4 (A0A287B9Q0_PIG)	ORC4	15	6.90608	100	2	2	0.132541	0.00414365	42.0638	100	100	Doubtful	false
1428	A0A287BA03	F1SFY2, I3LGB9	A0A287BA03, F1SFY2, I3LGB9	Related Proteins	Neuron navigator 2 (A0A287BA03_PIG)	NAV2		1.15655	77.8191	2	2	0.0175969	0.000707714	259.28	100	100	Doubtful	false
1429	A0A287BA65		A0A287BA65	Single Protein	Olfactory receptor (A0A287BA65_PIG)	LOC110259715		8.97436	51.2821	2	2	0.211528	0.009375	35.185	100	100	Doubtful	false
1430	A0A287BBC8	A0A287BK78	A0A287BBC8, A0A287BK78	Related Proteins	ST3 beta-galactoside alpha-2,3-sialyltransferase 5 (A0A287BBC8_PIG)	ST3GAL5		7.69231	91.5385	2	2	0.100694	0.00420168	44.7902	100	100	Doubtful	false
1431	A0A287BBV8	F1S675	A0A287BBV8, F1S675	Related Proteins	Voltage-dependent R-type calcium channel subunit alpha (A0A287BBV8_PIG)	CACNA1E	9	1.6223	73.0033	2	2	0.0170749	0.000854701	271.285	100	100	Doubtful	false
1432	A0A287BC41	F1RFL2	A0A287BC41, F1RFL2	Related Proteins	Lemur tyrosine kinase 2 (A0A287BC41_PIG)	LMTK2	3	2.04082	60.3687	2	2	0.0435626	0.00163577	162.413	100	100	Doubtful	false
1433	A0A287BCL9	I3LJP1	A0A287BCL9, I3LJP1	Related Proteins	Glutamine rich 2 (A0A287BCL9_PIG)	QRICH2	12	1.42776	71.7304	2	2	0.0293869	0.00119427	188.838	100	100	Doubtful	false
1434	A0A287BCZ3	F1RG21	A0A287BCZ3, F1RG21	Related Proteins	Hexosyltransferase (A0A287BCZ3_PIG)	CSGALNACT2	14	8.29876	77.5934	2	2	0.0857111	0.0040107	55.6492	100	100	Doubtful	false
1435	A0A287BD00	F2Z5U4, I3L6D2, Q52NJ2	A0A287BD00, F2Z5U4, I3L6D2, Q52NJ2	Related Proteins	Ras-related protein Rab-1A (A0A287BD00_PIG)	RAB1A		15.8371	100	2	2	0.193777	0.00678733	24.4143	100	100	Doubtful	false
1436	A0A287BDL7	A0A287BLX1, F1S7T8	A0A287BDL7, A0A287BLX1, F1S7T8	Related Proteins	LDL receptor related protein 11 (A0A287BDL7_PIG)	LRP11	1	7.11009	83.0275	2	2	0.113042	0.00368324	46.7413	100	100	Doubtful	false
1437	A0A287BDU7	A0A287BN06	A0A287BDU7, A0A287BN06	Related Proteins	Uncharacterized protein (A0A287BDU7_PIG)	PZP		2.03933	84.3409	2	2	0.0357792	0.00129534	154.243	100	100	Doubtful	false
1438	A0A287BDX0	A0A287BT22, I3LAT0	A0A287BDX0, A0A287BT22, I3LAT0	Related Proteins	Uncharacterized protein (A0A287BDX0_PIG)	RASA4B		3.26087	90.2174	2	2	0.0496696	0.00225904	81.6975	100	100	Doubtful	false
1439	A0A287BE24		A0A287BE24	Single Protein	Uncharacterized protein (A0A287BE24_PIG)	HEATR4		4.22265	93.858	2	2	0.0722672	0.00306748	58.7539	100	100	Doubtful	false
1440	F1SLA0	A0A287BET3, K7GLT8	A0A287BET3, F1SLA0, K7GLT8	Related Proteins	ATP synthase subunit beta (F1SLA0_PIG)	ATP5F1B		5.77778	92	2	2	0.113042	0.00362319	48.6313	100	100	Doubtful	false
1441	A0A287BF87	I3LDU3	A0A287BF87, I3LDU3	Related Proteins	Signal induced proliferation associated 1 like 2 (A0A287BF87_PIG)	SIPA1L2	14	2.46624	82.8538	2	2	0.0241479	0.00106308	187.789	100	100	Doubtful	false
1442	A0A287BF98	F1S7A9	A0A287BF98, F1S7A9	Related Proteins	FGGY carbohydrate kinase domain containing (A0A287BF98_PIG)	FGGY		6.25	77.6515	2	2	0.0985411	0.00365854	57.4812	100	100	Doubtful	false
1443	B5LX40	A0A287BFC3, A0A287BIA8	A0A287BFC3, A0A287BIA8, B5LX40	Related Proteins	Adaptor protein phosphotyrosine interaction PH domain and leucine zipper containing 1 (B5LX40_PIG)	APPL1		5.22599	84.0395	2	2	0.0592537	0.00252101	79.4125	100	100	Doubtful	false
1444	K9J4M9	A0A287BFI2	A0A287BFI2, K9J4M9	Related Proteins	Collectin sub-family member 12 (K9J4M9_PIG)	COLEC12		5.39084	78.5714	2	2	0.0608184	0.0025729	81.2825	100	100	Doubtful	false
1445	A0A287BFI8	I3LN28	A0A287BFI8, I3LN28	Related Proteins	Solute carrier family 35 member A2 (A0A287BFI8_PIG)	SLC35A2	X	7.78589	62.7737	2	2	0.165914	0.00581395	43.0482	100	100	Doubtful	false
1446	A0A287BFP6	D7RA31	A0A287BFP6, D7RA31	Related Proteins	WD repeat domain, phosphoinositide interacting 2 (A0A287BFP6_PIG)	WIPI2	3	8.75	64	2	2	0.140625	0.00585938	43.2806	100	100	Doubtful	false
1447	A0A287BGP1		A0A287BGP1	Single Protein	Uncharacterized protein (A0A287BGP1_PIG)			3.32103	100	2	2	0.0387928	0.00184502	94.2646	100	100	Doubtful	false
1448	A0A287BGQ1	F1RF76	A0A287BGQ1, F1RF76	Related Proteins	Mitofusin 2 (A0A287BGQ1_PIG)	MFN2	6	3.68794	95.0355	2	2	0.054359	0.00199005	80.9091	100	100	Doubtful	false
1449	A0A287BH15		A0A287BH15	Single Protein	Microtubule associated protein 10 (A0A287BH15_PIG)	MAP10	14	4.75113	70.2489	2	2	0.0461834	0.00241546	97.7356	100	100	Doubtful	false
1450	A0A287BH57	F1S4M1	A0A287BH57, F1S4M1	Related Proteins	ArfGAP with RhoGAP domain, ankyrin repeat and PH domain 2 (A0A287BH57_PIG)	ARAP2	8	1.95965	85.5908	2	2	0.0209607	0.0010101	197.236	100	100	Doubtful	false
1451	A0A287BHW0		A0A287BHW0	Single Protein	Uncharacterized protein (A0A287BHW0_PIG)	LOC100518532		8.97436	37.5	2	2	0.232847	0.0128205	35.1372	100	100	Doubtful	false
1452	A0A287BI15	A0A287BKQ6, F1SF94	A0A287BI15, A0A287BKQ6, F1SF94	Related Proteins	Uncharacterized protein (A0A287BI15_PIG)	CCDC30	6	3.99429	100	2	2	0.0381501	0.0021398	81.7681	100	100	Doubtful	false
1453	A0A287BI19	F1S4N0	A0A287BI19, F1S4N0	Related Proteins	Uncharacterized protein (A0A287BI19_PIG)	KLHL12	10	3.82096	82.9694	2	2	0.0585012	0.00197368	102.737	100	100	Doubtful	false
1454	A0A287BI59		A0A287BI59	Single Protein	Uncharacterized protein (A0A287BI59_PIG)			9.83607	81.9672	2	2	0.128838	0.00428571	48.3519	100	100	Doubtful	false
1455	A0A287BIW9	F1S532, I3LKE7	A0A287BIW9, F1S532, I3LKE7	Related Proteins	Coiled-coil domain containing 18 (A0A287BIW9_PIG)	CCDC18		1.71585	93.2052	2	2	0.0205859	0.00110457	169.555	100	100	Doubtful	false
1456	F2Z5U2	A0A287BIY8, A0A287BS71	A0A287BIY8, A0A287BS71, F2Z5U2	Related Proteins	B-cell CLL/lymphoma 11A (F2Z5U2_PIG)	BCL11A	3	3.75162	79.6895	2	2	0.0608184	0.00243506	83.7779	100	100	Doubtful	false
1457	A0A287BJA5		A0A287BJA5	Single Protein	Uncharacterized protein (A0A287BJA5_PIG)			2.20994	100	2	2	0.0372251	0.00184162	84.7155	100	100	Doubtful	false
1458	A0A287BJF6	I3LPA7	A0A287BJF6, I3LPA7	Related Proteins	EGF like repeats and discoidin domains 3 (A0A287BJF6_PIG)	EDIL3		5.625	90.2083	2	2	0.0926009	0.0034642	53.7099	100	100	Doubtful	false
1459	A0A287BJK6	F1SPN9	A0A287BJK6, F1SPN9	Related Proteins	Hyaluronidase (A0A287BJK6_PIG)	HYAL1	13	7.35632	56.092	2	2	0.172102	0.00614754	48.4599	100	100	Doubtful	false
1460	A0A287BJL8		A0A287BJL8	Single Protein	Procollagen-lysine,2-oxoglutarate 5-dioxygenase 2 (A0A287BJL8_PIG)	PLOD2	13	3.11231	82.9499	2	2	0.0592537	0.00244698	85.095	100	100	Doubtful	false
1461	A0A287BJW4		A0A287BJW4	Single Protein	Sorting nexin 19 (A0A287BJW4_PIG)	SNX19	9	2.69461	70.8583	2	2	0.055673	0.00211268	109.863	100	100	Doubtful	false
1462	A0A287BJZ0	F1SB59	A0A287BJZ0, F1SB59	Related Proteins	Fibronectin type III domain containing 1 (A0A287BJZ0_PIG)	FNDC1	1	1.53755	89.8285	2	2	0.0247981	0.000987492	183.936	100	100	Doubtful	false
1463	F1SIC2	A0A287BK19, K7GQZ5	A0A287BK19, F1SIC2, K7GQZ5	Related Proteins	Uncharacterized protein (F1SIC2_PIG)	ACP2	2	9.92908	64.0662	2	2	0.125336	0.00553506	48.4507	100	100	Doubtful	false
1464	A0A287BK46	I3L9G3	A0A287BK46, I3L9G3	Related Proteins	Cholinergic receptor nicotinic beta 1 subunit (A0A287BK46_PIG)	CHRNB1	12	5.78704	65.7407	2	2	0.154782	0.00528169	49.2146	100	100	Doubtful	false
1465	A0A287BKF6	F1RLT1	A0A287BKF6, F1RLT1	Related Proteins	ATP binding cassette subfamily C member 6 (A0A287BKF6_PIG)	ABCC6		3.386	73.6644	2	2	0.0397984	0.00153218	145.649	100	100	Doubtful	false
1466	A0A287BKX8	A0A287BRR9, F1RZB0	A0A287BKX8, A0A287BRR9, F1RZB0	Related Proteins	BAI1 associated protein 2 (A0A287BKX8_PIG)	BAIAP2	12	7.82609	100	2	2	0.0642092	0.0026087	63.1362	100	100	Doubtful	false
1467	A0A287BL15		A0A287BL15	Single Protein	Neurite extension and migration factor (A0A287BL15_PIG)	NEXMIF		1.60615	78.0726	2	2	0.0279596	0.00134168	156.895	100	100	Doubtful	false
1468	A0A287BL34	A0A287BNS6, F1SQI5	A0A287BL34, A0A287BNS6, F1SQI5	Related Proteins	Protein phosphatase 1 regulatory subunit 21 (A0A287BL34_PIG)	PPP1R21	3	4.25824	89.6978	2	2	0.0481131	0.00229709	82.7188	100	100	Doubtful	false
1469	A0A287BL66	F1SGH0	A0A287BL66, F1SGH0	Related Proteins	Protein tyrosine phosphatase, receptor type G (A0A287BL66_PIG)	PTPRG	13	1.5444	85.1737	2	2	0.0372251	0.00120882	144.89	100	100	Doubtful	false
1470	A0A287BLT9	F1RXK4	A0A287BLT9, F1RXK4	Related Proteins	FERM and PDZ domain containing 3 (A0A287BLT9_PIG)	FRMPD3	X	1.875	85.0568	2	2	0.0231758	0.001002	193.035	100	100	Doubtful	false
1471	A0A287BM00	F1SSI5	A0A287BM00, F1SSI5	Related Proteins	Leucine rich repeat containing 9 (A0A287BM00_PIG)	LRRC9		3.5828	94.2675	2	2	0.0305567	0.00126689	144.432	100	100	Doubtful	false
1472	A0A287BMD8	I3LIC8	A0A287BMD8, I3LIC8	Related Proteins	Ras interacting protein 1 (A0A287BMD8_PIG)	RASIP1	6	5	68.3333	2	2	0.0496696	0.00228659	103.294	100	100	Doubtful	false
1473	A0A287BMJ8		A0A287BMJ8	Single Protein	Uncharacterized protein (A0A287BMJ8_PIG)			6.30915	76.6562	2	2	0.149757	0.00617284	35.2984	100	100	Doubtful	false
1474	A0A287BMX3	F1S6B2	A0A287BMX3, F1S6B2	Related Proteins	Zinc finger CCCH-type containing 11A (A0A287BMX3_PIG)	ZC3H11A		3.5309	95.2081	2	2	0.0384688	0.00198675	87.2653	100	100	Doubtful	false
1475	A0A287BNA4	I3LFB5	A0A287BNA4, I3LFB5	Related Proteins	Secretin receptor (A0A287BNA4_PIG)	SCTR		4.85437	67.4757	2	2	0.128838	0.00479616	46.661	100	100	Doubtful	false
1476	A0A287BNM2	F1RZR5	A0A287BNM2, F1RZR5	Related Proteins	Synaptic Ras GTPase activating protein 1 (A0A287BNM2_PIG)	SYNGAP1	7	2.33258	77.5771	2	2	0.0307608	0.0014549	146.714	100	100	Doubtful	false
1477	A0A287BP14		A0A287BP14	Single Protein	Basic helix-loop-helix and HMG-box containing 1 (A0A287BP14_PIG)	BHMG1		7.25953	76.4065	2	2	0.0690192	0.00356295	59.5369	100	100	Doubtful	false
1478	A0A287BP91		A0A287BP91	Single Protein	Uncharacterized protein (A0A287BP91_PIG)	PCDHA11		2.59067	85.6995	2	2	0.0513302	0.00145103	103.531	100	100	Doubtful	false
1479	A0A287BPI5	F1RIW3, I3LH91	A0A287BPI5, F1RIW3, I3LH91	Related Proteins	Palladin, cytoskeletal associated protein (A0A287BPI5_PIG)	PALLD		2.74074	70.8148	2	2	0.0394575	0.00156904	143.935	100	100	Doubtful	false
1480	A0A287BPW4		A0A287BPW4	Single Protein	Uncharacterized protein (A0A287BPW4_PIG)	VARS		2.45642	76.7829	2	2	0.0334411	0.00154799	139.904	100	100	Doubtful	false
1481	A0A287BQ48		A0A287BQ48	Single Protein	ADNP homeobox 2 (A0A287BQ48_PIG)	ADNP2	1	2.07433	62.7485	2	2	0.0448348	0.00206612	125.939	100	100	Doubtful	false
1482	A0A287BQF8		A0A287BQF8	Single Protein	GPRIN family member 3 (A0A287BQF8_PIG)	GPRIN3	8	4.72222	74.3056	2	2	0.0592537	0.00280374	76.0108	100	100	Doubtful	false
1483	A0A287BQL0		A0A287BQL0	Single Protein	Transgelin (A0A287BQL0_PIG)	TAGLN3		11.0553	100	2	2	0.202264	0.00753769	22.5002	100	100	Doubtful	false
1484	A0A287BQM5		A0A287BQM5	Single Protein	Piezo-type mechanosensitive ion channel component (A0A287BQM5_PIG)	PIEZO1		1.24248	73.2265	2	2	0.0204943	0.000821018	281.738	100	100	Doubtful	false
1485	A0A287BQQ6		A0A287BQQ6	Single Protein	Uncharacterized protein (A0A287BQQ6_PIG)			3.02158	75.1079	2	2	0.0293869	0.00143678	149.373	100	100	Doubtful	false
1486	A0A287BR23		A0A287BR23	Single Protein	Uncharacterized protein (A0A287BR23_PIG)			4.52261	100	2	2	0.0857111	0.00376884	42.3787	100	100	Doubtful	false
1487	A0A287BR34		A0A287BR34	Single Protein	Kinesin-like protein (A0A287BR34_PIG)	KIF9		3.53982	94.9431	2	2	0.0461834	0.00199734	89.9739	100	100	Doubtful	false
1488	A0A287BRJ5		A0A287BRJ5	Single Protein	Uncharacterized protein (A0A287BRJ5_PIG)	PCNT		1.05303	90.0715	2	2	0.0125242	0.000626305	297.911	100	100	Doubtful	false
1489	A0A287BRW1	F1RIG2, I3LQG8	A0A287BRW1, F1RIG2, I3LQG8	Related Proteins	Ubiquitination factor E4B (A0A287BRW1_PIG)	UBE4B		2.07394	87.0153	2	2	0.0394575	0.00138169	125.637	100	100	Doubtful	false
1490	A0A287BSF1		A0A287BSF1	Single Protein	Zinc finger BED-type containing 5 (A0A287BSF1_PIG)	ZBED5		6.05187	85.3026	2	2	0.0570521	0.00253378	79.0874	100	100	Doubtful	false
1491	A0A287BSN4	F1SIG1	A0A287BSN4, F1SIG1	Related Proteins	cAMP responsive element binding protein 5 (A0A287BSN4_PIG)	CREB5		8.60215	41.129	2	2	0.165914	0.00980392	41.5101	100	100	Doubtful	false
1492	A0A287BT76	F1RID1	A0A287BT76, F1RID1	Related Proteins	Elongation factor like GTPase 1 (A0A287BT76_PIG)	EFL1		2.058	75.4911	2	2	0.0397984	0.00165221	119.293	100	100	Doubtful	false
1493	A0A287BTF8		A0A287BTF8	Single Protein	RIMS binding protein 2 (A0A287BTF8_PIG)	RIMBP2	14	3.21396	82.5528	2	2	0.0384688	0.00166852	120.098	100	100	Doubtful	false
1494	A0A288CFX3	F1RM99, I3LF74	A0A288CFX3, F1RM99, I3LF74	Related Proteins	Rho related BTB domain containing 2 (A0A288CFX3_PIG)	RHOBTB2		3.44353	77.9614	2	2	0.0633266	0.00265018	82.4243	100	100	Doubtful	false
1495	A0A2C9F348		A0A2C9F348	Single Protein	Spliceosome RNA helicase DDX39B (A0A2C9F348_PIG)	DDX39B	7	7.22433	76.2357	2	2	0.0857111	0.00374065	58.9881	100	100	Doubtful	false
1496	A2BD09	A0A2C9F384	A0A2C9F384, A2BD09	Related Proteins	Olfactomedin-like protein 2A (OLM2A_PIG)	OLFML2A	1	5.07692	93.5385	2	2	0.0585012	0.00246711	72.4816	100	100	Doubtful	false
1497	A5GFX7		A5GFX7	Single Protein	Cathepsin Z (A5GFX7_PIG)	CTSZ	17	7.89474	88.1579	2	2	0.193777	0.00559701	33.7691	100	100	Doubtful	false
1498	A5GFZ9		A5GFZ9	Single Protein	Transcription factor AP-2 gamma (Activating enhancer binding protein 2 gamma) (A5GFZ9_PIG)	TFAP2C	17	8.22222	54	2	2	0.113042	0.00617284	49.0588	100	100	Doubtful	false
1499	B1A9K1		B1A9K1	Single Protein	CDC-like kinase 1 (B1A9K1_PIG)	CLK1		8.26446	91.9421	2	2	0.0592537	0.00337079	57.3235	100	100	Doubtful	false
1500	B2LW77	F1RRJ7	B2LW77, F1RRJ7	Related Proteins	Protein delta homolog 2 (DLK2_PIG)	DLK2		12.7937	79.8956	2	2	0.160155	0.00490196	40.5939	100	100	Doubtful	false
1501	B2ZCZ7		B2ZCZ7	Single Protein	ST6 N-acetylgalactosaminide alpha-2,6-sialyltransferase 4 (B2ZCZ7_PIG)	ST6GALNAC4	1	5.96026	67.2185	2	2	0.160155	0.00738916	34.2651	100	100	Doubtful	false
1502	B7U6F4		B7U6F4	Single Protein	Serine/threonine protein kinase MST4 (B7U6F4_PIG)	STK26	X	7.93269	92.5481	2	2	0.0964782	0.0038961	46.5276	100	100	Doubtful	false
1503	C5G5X7		C5G5X7	Single Protein	Lysophosphatidic acid protein 3 (C5G5X7_PIG)	EDG7		7.34463	68.3616	2	2	0.140625	0.00619835	40.3757	100	100	Doubtful	false
1504	C9DRN1		C9DRN1	Single Protein	Suppressor of cytokine signaling 6 (C9DRN1_PIG)	SOCS6	1	4.48598	81.4953	2	2	0.0784174	0.00344037	59.1986	100	100	Doubtful	false
1505	E1CHH8	I3LVD7	E1CHH8, I3LVD7	Related Proteins	Vertnin (VRTN_PIG)	VRTN	7	5.01433	85.6734	2	2	0.0592537	0.00250836	77.797	100	100	Doubtful	false
1506	F1REX8		F1REX8	Single Protein	Huntingtin interacting protein 1 related (F1REX8_PIG)	HIP1R	14	1.1236	94.5693	2	2	0.0349643	0.00148515	119.676	100	100	Doubtful	false
1507	F1RF61		F1RF61	Single Protein	Dehydrogenase/reductase 3 (F1RF61_PIG)	DHRS3	6	9.27152	76.8212	2	2	0.149757	0.00646552	33.6387	100	100	Doubtful	false
1508	F1RFU7		F1RFU7	Single Protein	Cadherin 11 (F1RFU7_PIG)	CDH11	6	2.76382	76.5075	2	2	0.0690192	0.00246305	87.9529	100	100	Doubtful	false
1509	F1RFV6		F1RFV6	Single Protein	Phospholipase (F1RFV6_PIG)	PLD2	12	3.21543	92.4973	2	2	0.0452755	0.00173812	105.776	100	100	Doubtful	false
1510	F1RFX6		F1RFX6	Single Protein	Potassium channel tetramerization domain containing 19 (F1RFX6_PIG)	KCTD19	6	3.125	96.5517	2	2	0.0502111	0.00167411	105.108	100	100	Doubtful	false
1511	F1RG50		F1RG50	Single Protein	Cytosolic iron-sulfur assembly component 3 (F1RG50_PIG)	CIAO3		9.66387	93.0672	2	2	0.0926009	0.003386	52.5777	100	100	Doubtful	false
1512	F1RGA3		F1RGA3	Single Protein	Syntaxin 1A (F1RGA3_PIG)	STX1A	3	12.8472	100	2	2	0.107757	0.00520833	32.7146	100	100	Doubtful	false
1513	F1RGM6		F1RGM6	Single Protein	Cholinergic receptor nicotinic beta 2 subunit (F1RGM6_PIG)	CHRNB2	4	6.57371	69.3227	2	2	0.107757	0.00431034	56.795	100	100	Doubtful	false
1514	F1RGS8		F1RGS8	Single Protein	Tripartite motif containing 67 (F1RGS8_PIG)	TRIM67		4.71939	85.5867	2	2	0.0660505	0.00223547	83.8943	100	100	Doubtful	false
1515	F1RGT7	F1RGT8	F1RGT7, F1RGT8	Related Proteins	Calpain 15 (F1RGT7_PIG)	CAPN15	3	2.25564	77.7256	2	2	0.0502111	0.00181378	114.099	100	100	Doubtful	false
1516	F1RH10		F1RH10	Single Protein	ZFP62 zinc finger protein (F1RH10_PIG)	ZFP62	2	3.37323	100	2	2	0.0334411	0.00163221	104.478	100	100	Doubtful	false
1517	F1RHB9		F1RHB9	Single Protein	Egl-9 family hypoxia inducible factor 2 (F1RHB9_PIG)	EGLN2	6	9.49868	91.5567	2	2	0.128838	0.00432277	40.6535	100	100	Doubtful	false
1518	F1RIN9		F1RIN9	Single Protein	Protein phosphatase 1 regulatory subunit 15A (F1RIN9_PIG)	PPP1R15A	6	5.50459	71.5596	2	2	0.0771051	0.00320513	71.3612	100	100	Doubtful	false
1519	F1RJ58		F1RJ58	Single Protein	Neurofibromin 1 (F1RJ58_PIG)	NF1	12	1.90208	80.5213	2	2	0.0161753	0.000656168	319.262	100	100	Doubtful	false
1520	F1RJ67		F1RJ67	Single Protein	Protocadherin 8 (F1RJ67_PIG)	PCDH8	11	2.70775	81.606	2	2	0.0471285	0.00171625	112.933	100	100	Doubtful	false
1521	F1RK67		F1RK67	Single Protein	Uncharacterized protein (F1RK67_PIG)	C3H16orf96		2.21932	85.3786	2	2	0.0592537	0.00229358	83.1394	100	100	Doubtful	false
1522	F1RKD3		F1RKD3	Single Protein	Uncharacterized protein (F1RKD3_PIG)	LOC100157987		9.16844	90.6183	2	2	0.0758359	0.00313725	53.5834	100	100	Doubtful	false
1523	F1RKU0	F1RKU1	F1RKU0, F1RKU1	Related Proteins	Acyl-CoA synthetase bubblegum family member 1 (F1RKU0_PIG)	ACSBG1	7	4.87106	72.063	2	2	0.0722672	0.00298211	77.3219	100	100	Doubtful	false
1524	F1RL66		F1RL66	Single Protein	Treacle ribosome biogenesis factor 1 (F1RL66_PIG)	TCOF1	2	1.45879	76.8053	2	2	0.026061	0.0014245	138.219	100	100	Doubtful	false
1525	F1RL74	I3LNG5	F1RL74, I3LNG5	Related Proteins	Calcium/calmodulin dependent protein kinase II alpha (F1RL74_PIG)	CAMK2A		6.33947	86.5031	2	2	0.0797752	0.0035461	55.3122	100	100	Doubtful	false
1526	F1RL89		F1RL89	Single Protein	Phosphodiesterase (F1RL89_PIG)	PDE6A	2	5.1963	87.5289	2	2	0.0466512	0.00175901	100.037	100	100	Doubtful	false
1527	Q8HXL3	F1RLF2	F1RLF2, Q8HXL3	Related Proteins	WD repeat-containing protein 62 (WDR62_PIG)	WDR62	6	1.42764	70.6035	2	2	0.0360593	0.00137868	168.793	100	100	Doubtful	false
1528	F1RLF4		F1RLF4	Single Protein	CAP-Gly domain containing linker protein 3 (F1RLF4_PIG)	CLIP3	6	2.3766	93.9671	2	2	0.0771051	0.00291829	59.6443	100	100	Doubtful	false
1529	F1RLR4		F1RLR4	Single Protein	ERCC excision repair 4, endonuclease catalytic subunit (F1RLR4_PIG)	ERCC4	3	2.66371	91.7869	2	2	0.0423607	0.00181378	102.156	100	100	Doubtful	false
1530	F1RLU7		F1RLU7	Single Protein	Solute carrier family 5 member 4 (F1RLU7_PIG)	SLC5A4		6.67678	54.4765	2	2	0.0985411	0.00417827	72.578	100	100	Doubtful	false
1531	F1RM48		F1RM48	Single Protein	DAP3 binding cell death enhancer 1 (F1RM48_PIG)	DELE1		6.38298	86.8472	2	2	0.0873357	0.00334076	55.9005	100	100	Doubtful	false
1532	F1RMJ9		F1RMJ9	Single Protein	Oxysterol-binding protein (F1RMJ9_PIG)	OSBP	2	4.69716	85.5377	2	2	0.0466512	0.00216763	89.5455	100	100	Doubtful	false
1533	F1RMM8		F1RMM8	Single Protein	Helicase with zinc finger 2 (F1RMM8_PIG)	HELZ2	6	1.52937	82.7251	2	2	0.0154172	0.000630252	321.567	100	100	Doubtful	false
1534	F1RMV0		F1RMV0	Single Protein	Uncharacterized protein (F1RMV0_PIG)	ZNF45		3.49345	100	2	2	0.0513302	0.00218341	78.2849	100	100	Doubtful	false
1535	F1RN68		F1RN68	Single Protein	Carboxypeptidase D (F1RN68_PIG)	CPD	12	1.96507	80.6405	2	2	0.0384688	0.00135379	152.09	100	100	Doubtful	false
1536	F1RNN1		F1RNN1	Single Protein	Uncharacterized protein (F1RNN1_PIG)	FAM216A	14	7.8125	100	2	2	0.140625	0.00585938	29.1855	100	100	Doubtful	false
1537	F1RNU7		F1RNU7	Single Protein	Uncharacterized protein (F1RNU7_PIG)	PDCD2L		5.46448	63.388	2	2	0.165914	0.00646552	40.5368	100	100	Doubtful	false
1538	F1RP02	I3LJE1	F1RP02, I3LJE1	Related Proteins	Uncharacterized protein (F1RP02_PIG)	SHCBP1		6.02056	85.7562	2	2	0.0680004	0.00256849	76.3122	100	100	Doubtful	false
1539	F1RP23		F1RP23	Single Protein	Zic family member 5 (F1RP23_PIG)	ZIC5	11	6.35401	43.8729	2	2	0.0944998	0.0045977	67.9918	100	100	Doubtful	false
1540	F1RPM5		F1RPM5	Single Protein	Methyl-CpG binding domain protein 2 (F1RPM5_PIG)	MBD2	1	9.82801	80.344	2	2	0.0758359	0.00458716	42.7787	100	100	Doubtful	false
1541	F1RQE0		F1RQE0	Single Protein	Chromosome 9 open reading frame 78 (F1RQE0_PIG)	C9orf78	1	8.99654	100	2	2	0.0907767	0.00519031	33.6	100	100	Doubtful	false
1542	F1RQL2		F1RQL2	Single Protein	TTK protein kinase (F1RQL2_PIG)	TTK	1	4.80094	87.0023	2	2	0.0439786	0.00201884	96.4119	100	100	Doubtful	false
1543	F1RQR2		F1RQR2	Single Protein	Menin 1 (F1RQR2_PIG)	MEN1	2	7.54098	87.2131	2	2	0.0722672	0.00281955	67.2775	100	100	Doubtful	false
1544	F1RQU6		F1RQU6	Single Protein	Calpain 11 (F1RQU6_PIG)	CAPN11	7	3.23102	80.1292	2	2	0.0758359	0.00302419	70.324	100	100	Doubtful	false
1545	F1RQW7		F1RQW7	Single Protein	Uncharacterized protein (F1RQW7_PIG)	C2	7	3.63423	71.7468	2	2	0.0577676	0.00245098	94.1982	100	100	Doubtful	false
1546	F1RR15		F1RR15	Single Protein	Zinc fingers and homeoboxes 1 (F1RR15_PIG)	ZHX1	4	4.81651	70.2982	2	2	0.0452755	0.00244698	97.821	100	100	Doubtful	false
1547	F1RR17		F1RR17	Single Protein	Uncharacterized protein (F1RR17_PIG)	WDYHV1	4	14.4928	75.3623	2	2	0.274275	0.00961538	23.8823	100	100	Doubtful	false
1548	F1RR90		F1RR90	Single Protein	Pantothenate kinase 3 (F1RR90_PIG)	PANK3	16	8.91892	91.0811	2	2	0.118872	0.00445104	41.0779	100	100	Doubtful	false
1549	F1RRD4		F1RRD4	Single Protein	Uncharacterized protein (F1RRD4_PIG)	TRANK1		1.26843	87.0758	2	2	0.0119088	0.000590551	333.059	100	100	Doubtful	false
1550	F1RRI2		F1RRI2	Single Protein	FERM domain containing 8 (F1RRI2_PIG)	FRMD8	2	8.24295	76.7896	2	2	0.102943	0.00423729	51.1201	100	100	Doubtful	false
1551	F1RRJ4	F1RRK9	F1RRJ4, F1RRK9	Related Proteins	Exportin 5 (F1RRJ4_PIG)	XPO5		3.83653	85.9049	2	2	0.0401453	0.00145631	135.706	100	100	Doubtful	false
1552	F1RRJ6		F1RRJ6	Single Protein	DNA polymerase eta (F1RRJ6_PIG)	POLH	7	2.90965	79.173	2	2	0.0746078	0.00290135	71.7726	100	100	Doubtful	false
1553	F1RRJ9		F1RRJ9	Single Protein	Uncharacterized protein (F1RRJ9_PIG)	LTBP3	2	3.8432	73.4051	2	2	0.0461834	0.00157068	138.728	100	100	Doubtful	false
1554	F1RRK2		F1RRK2	Single Protein	Signal-induced proliferation-associated 1 (F1RRK2_PIG)	SIPA1		3.61011	69.4946	2	2	0.0466512	0.00194805	118.346	100	100	Doubtful	false
1555	F1RRV3		F1RRV3	Single Protein	Thyroglobulin (F1RRV3_PIG)	TG	4	1.67162	66.9762	2	2	0.0208657	0.000831947	292.843	100	100	Doubtful	false
1556	F1RS31		F1RS31	Single Protein	FRAS1 related extracellular matrix protein 2 (F1RS31_PIG)	FREM2	11	0.819156	73.787	2	2	0.0170118	0.000640478	351.107	100	100	Doubtful	false
1557	F1RSD3		F1RSD3	Single Protein	Golgin, RAB6 interacting (F1RSD3_PIG)	GORAB		5.96206	100	2	2	0.0797752	0.00406504	42.3961	100	100	Doubtful	false
1558	F1RSG0		F1RSG0	Single Protein	Kinesin-like protein (F1RSG0_PIG)	KIF2B	12	5.11696	84.6491	2	2	0.0496696	0.00259067	77.1178	100	100	Doubtful	false
1559	F1RSI7		F1RSI7	Single Protein	Uncharacterized protein (F1RSI7_PIG)	COL22A1		3.09091	80.0909	2	2	0.0476158	0.00170261	104.2	100	100	Doubtful	false
1560	I3LRQ9	F1RT49, K7GPE1, K7GR17	F1RT49, I3LRQ9, K7GPE1, K7GR17	Related Proteins	Crystallin beta-gamma domain containing 1 (I3LRQ9_PIG)	CRYBG1		1.30522	80.9739	2	2	0.0223872	0.000929944	217.616	100	100	Doubtful	false
1561	F1RT97		F1RT97	Single Protein	Spermatogenesis-associated protein 20 (F1RT97_PIG)	SPATA20		2.40811	90.621	2	2	0.0570521	0.0020979	88.4822	100	100	Doubtful	false
1562	Q9TSV7	F1RTG4	F1RTG4, Q9TSV7	Related Proteins	NF-kappa-B inhibitor-like protein 1 (IKBL1_PIG)	NFKBIL1	7	6.57895	100	2	2	0.0841459	0.00394737	43.0044	100	100	Doubtful	false
1563	Q9TSV3	F1RTI5, K7GN33	F1RTI5, K7GN33, Q9TSV3	Related Proteins	Coiled-coil alpha-helical rod protein 1 (Fragment) (CCHCR_PIG)	CCHCR1	7	4.68384	100	2	2	0.0811808	0.00351288	48.6393	100	100	Doubtful	false
1564	F1RU60		F1RU60	Single Protein	Teneurin transmembrane protein 1 (F1RU60_PIG)	TENM1	X	0.940071	75.5973	2	2	0.0210565	0.000777202	285.346	100	100	Doubtful	false
1565	F1RUG2		F1RUG2	Single Protein	FYVE, RhoGEF and PH domain containing 1 (F1RUG2_PIG)	FGD1		2.91667	80.7292	2	2	0.0439786	0.00193548	106.19	100	100	Doubtful	false
1566	F1RUH8	I3L676, I3LC98	F1RUH8, I3L676, I3LC98	Related Proteins	Kinesin family member 13A (F1RUH8_PIG)	KIF13A		1.59607	82.4432	2	2	0.0242752	0.000992802	181.505	100	100	Doubtful	false
1567	F1RUR5	K7GPD0	F1RUR5, K7GPD0	Related Proteins	cAMP responsive element modulator (F1RUR5_PIG)	CREM	10	9.82456	36.4912	2	2	0.140625	0.0144231	31.2309	100	100	Doubtful	false
1568	F1RUR7		F1RUR7	Single Protein	Cullin 2 (F1RUR7_PIG)	CUL2	10	3.6193	86.193	2	2	0.0507645	0.00233281	86.9868	100	100	Doubtful	false
1569	F1RV28		F1RV28	Single Protein	Mitogen-activated protein kinase kinase 6 (F1RV28_PIG)	MAP2K6	12	13.1737	100	2	2	0.122018	0.00449102	37.5122	100	100	Doubtful	false
1570	F1RVL4		F1RVL4	Single Protein	CUB and Sushi multiple domains 1 (F1RVL4_PIG)	CSMD1		1.3241	67.3187	2	2	0.0202243	0.000670541	363.466	100	100	Doubtful	false
1571	F1RVZ4		F1RVZ4	Single Protein	TNF receptor associated factor 2 (F1RVZ4_PIG)	TRAF2	1	6.15385	76.1538	2	2	0.0771051	0.00378788	57.4374	100	100	Doubtful	false
1572	F1RW08		F1RW08	Single Protein	Signal recognition particle subunit SRP68 (F1RW08_PIG)	SRP68	12	4.34084	94.2122	2	2	0.053725	0.00255973	70.2792	100	100	Doubtful	false
1573	F1RW74		F1RW74	Single Protein	Desmoplakin (F1RW74_PIG)	DSP	7	8.23529	100	2	2	0.0670113	0.00441176	39.7799	100	100	Doubtful	false
1574	F1RW87		F1RW87	Single Protein	MINDY lysine 48 deubiquitinase 3 (F1RW87_PIG)	MINDY3	10	8.76404	66.7416	2	2	0.128838	0.00505051	49.6966	100	100	Doubtful	false
1575	F1RW93		F1RW93	Single Protein	Family with sequence similarity 198 member B (F1RW93_PIG)	FAM198B	8	4.62428	87.4759	2	2	0.0734189	0.00330396	57.9362	100	100	Doubtful	false
1576	F1RWA6	I3LAD5	F1RWA6, I3LAD5	Related Proteins	Signal transducing adaptor molecule (F1RWA6_PIG)	STAM		9.69697	82.8283	2	2	0.105295	0.00365854	55.0288	100	100	Doubtful	false
1577	F1RWF8		F1RWF8	Single Protein	Tubulin tyrosine ligase like 6 (F1RWF8_PIG)	TTLL6	12	5.90452	88.8191	2	2	0.0419746	0.00212164	90.6218	100	100	Doubtful	false
1578	F1RXD3		F1RXD3	Single Protein	E3 ubiquitin-protein ligase (F1RXD3_PIG)	WWP1	4	2.58342	85.4682	2	2	0.0481131	0.00157431	105.569	100	100	Doubtful	false
1579	F1RXE3		F1RXE3	Single Protein	Cell division control protein (F1RXE3_PIG)	CDC6	12	3.92857	100	2	2	0.0519086	0.00267857	62.3151	100	100	Doubtful	false
1580	Q9TT35	F1RXM6	F1RXM6, Q9TT35	Related Proteins	Thyroxine-binding globulin (THBG_PIG)	SERPINA7	X	10.6796	75.4854	2	2	0.149757	0.00482315	46.1846	100	100	Doubtful	false
1581	F1RXX9		F1RXX9	Single Protein	PR/SET domain 13 (F1RXX9_PIG)	PRDM13	1	3.38505	85.6135	2	2	0.0633266	0.00247117	74.6558	100	100	Doubtful	false
1582	F1RYR0	K7GSB6	F1RYR0, K7GSB6	Related Proteins	Glutamate ionotropic receptor kainate type subunit 2 (F1RYR0_PIG)	GRIK2	1	5.35506	75.6694	2	2	0.053725	0.00230769	96.9134	100	100	Doubtful	false
1583	F1RYU8		F1RYU8	Single Protein	Serine/threonine-protein phosphatase with EF-hands (F1RYU8_PIG)	PPEF2	8	4.65753	85.2055	2	2	0.053725	0.00241158	83.872	100	100	Doubtful	false
1584	F1RZ03	I3LQZ3	F1RZ03, I3LQZ3	Related Proteins	Mucin 6, oligomeric mucus/gel-forming (F1RZ03_PIG)	MUC6		1.33029	41.011	2	2	0.0401453	0.00139018	271.979	100	100	Doubtful	false
1585	F1RZ69		F1RZ69	Single Protein	Alpha-1,6-mannosylglycoprotein 6-beta-N-acetylglucosaminyltransferase B (F1RZ69_PIG)	MGAT5B	12	2.65152	91.1616	2	2	0.0563541	0.00207756	89.031	100	100	Doubtful	false
1586	F1RZP6	I3LDH9	F1RZP6, I3LDH9	Related Proteins	Uncharacterized protein (F1RZP6_PIG)	CCDC162P		1.89639	91.3043	2	2	0.0189744	0.000759878	247.053	100	100	Doubtful	false
1587	F1RZW1	I3L9E7, I3LGB4	F1RZW1, I3L9E7, I3LGB4	Related Proteins	Tubulointerstitial nephritis antigen (F1RZW1_PIG)	TINAG	7	4.10959	79.4521	2	2	0.102943	0.00431034	50.0096	100	100	Doubtful	false
1588	F1S004		F1S004	Single Protein	Uncharacterized protein (F1S004_PIG)			17.9724	100	2	2	0.132541	0.00691244	24.6739	100	100	Doubtful	false
1589	F1S0P4		F1S0P4	Single Protein	Uncharacterized protein (F1S0P4_PIG)	DNAJC7	12	7.44467	93.5614	2	2	0.0585012	0.00322581	56.4239	100	100	Doubtful	false
1590	F1S0R5		F1S0R5	Single Protein	Uncharacterized protein (F1S0R5_PIG)	FZD6	4	3.93812	78.3404	2	2	0.0616321	0.002693	80.0611	100	100	Doubtful	false
1591	F1S0R7		F1S0R7	Single Protein	NOP2/Sun RNA methyltransferase family member 2 (F1S0R7_PIG)	NSUN2	16	5.39523	84.9435	2	2	0.0513302	0.00123092	89.182	100	100	Doubtful	false
1592	Q865F1	F1S0Z3	F1S0Z3, Q865F1	Related Proteins	Microsomal triglyceride transfer protein large subunit (MTP_PIG)	MTTP	8	3.91499	89.4855	2	2	0.0439786	0.001875	99.7082	100	100	Doubtful	false
1593	F1S1A6		F1S1A6	Single Protein	Uncharacterized protein (F1S1A6_PIG)	B4GALT3	4	7.82828	89.1414	2	2	0.125336	0.00424929	44.3095	100	100	Doubtful	false
1594	F1S1A7		F1S1A7	Single Protein	ADAM metallopeptidase with thrombospondin type 1 motif 4 (F1S1A7_PIG)	ADAMTS4	4	5.16055	81.1927	2	2	0.0577676	0.00211864	93.6677	100	100	Doubtful	false
1595	F1S1C7		F1S1C7	Single Protein	Dual specificity phosphatase 12 (F1S1C7_PIG)	DUSP12		10.7649	78.7535	2	2	0.140625	0.00539568	38.8633	100	100	Doubtful	false
1596	F1S1C8		F1S1C8	Single Protein	Activating transcription factor 6 (F1S1C8_PIG)	ATF6		5.20325	69.7561	2	2	0.0758359	0.0034965	68.5632	100	100	Doubtful	false
1597	F1S1H2		F1S1H2	Single Protein	ETS variant 4 (F1S1H2_PIG)	ETV4	12	2.50522	60.5428	2	2	0.122018	0.00517241	53.351	100	100	Doubtful	false
1598	F1S1L9	I3LE23, K7GS58	F1S1L9, I3LE23, K7GS58	Related Proteins	Cleavage stimulation factor subunit 2 (F1S1L9_PIG)	CSTF2	X	8.04196	75.6993	2	2	0.0926009	0.0034642	60.3983	100	100	Doubtful	false
1599	F1S1M8		F1S1M8	Single Protein	Diaphanous related formin 2 (F1S1M8_PIG)	DIAPH2		1.77903	88.3895	2	2	0.0305567	0.00158898	122.524	100	100	Doubtful	false
1600	F1S2C1	K7GME7, K7GST7	F1S2C1, K7GME7, K7GST7	Related Proteins	Collagen type XI alpha 2 chain (F1S2C1_PIG)	COL11A2	7	3.32126	93.9614	2	2	0.0290166	0.00096401	163.338	100	100	Doubtful	false
1601	F1S2K2		F1S2K2	Single Protein	Uncharacterized protein (F1S2K2_PIG)	UTP15	2	7.33591	87.0656	2	2	0.0690192	0.00332594	58.3496	100	100	Doubtful	false
1602	F1S2Q4		F1S2Q4	Single Protein	NIMA related kinase 9 (F1S2Q4_PIG)	NEK9	7	2.91971	80.1095	2	2	0.0415955	0.00170843	118.703	100	100	Doubtful	false
1603	F1S2V4		F1S2V4	Single Protein	Hes related family bHLH transcription factor with YRPW motif 2 (F1S2V4_PIG)	HEY2	1	8.90208	46.5875	2	2	0.185971	0.00955414	35.7348	100	100	Doubtful	false
1604	F1S2Z9		F1S2Z9	Single Protein	Odr-4 GPCR localization factor homolog (F1S2Z9_PIG)	ODR4		7.26872	82.1586	2	2	0.0985411	0.00402145	50.7868	100	100	Doubtful	false
1605	F1S3C7		F1S3C7	Single Protein	AP-1 complex subunit gamma (F1S3C7_PIG)	AP1G1	6	5.59611	73.4793	2	2	0.0570521	0.00248344	91.3391	100	100	Doubtful	false
1606	F1S3J0		F1S3J0	Single Protein	Uncharacterized protein (F1S3J0_PIG)	ACOT6		8.31354	92.399	2	2	0.115884	0.00385604	46.5499	100	100	Doubtful	false
1607	F1S3U8		F1S3U8	Single Protein	SRY-box 13 (F1S3U8_PIG)	SOX13	9	5.85366	89.5935	2	2	0.0746078	0.00272232	68.1543	100	100	Doubtful	false
1608	F1S408		F1S408	Single Protein	Family with sequence similarity 98 member A (F1S408_PIG)	FAM98A	3	4.61538	77.3077	2	2	0.0826367	0.00373134	55.2903	100	100	Doubtful	false
1609	F1S409		F1S409	Single Protein	SEC23 interacting protein (F1S409_PIG)	SEC23IP	14	5.03018	57.1429	2	2	0.0525003	0.00264085	111.102	100	100	Doubtful	false
1610	F1S425		F1S425	Single Protein	Glutamate metabotropic receptor 6 (F1S425_PIG)	GRM6	2	6.30734	78.4404	2	2	0.0616321	0.00219298	94.4262	100	100	Doubtful	false
1611	F1S455		F1S455	Single Protein	Transmembrane protein 231 (F1S455_PIG)	TMEM231		7.2327	90.2516	2	2	0.172102	0.00522648	36.4151	100	100	Doubtful	false
1612	F1S473		F1S473	Single Protein	Gigaxonin (F1S473_PIG)	GAN		4.0201	92.6298	2	2	0.0758359	0.00271248	67.5797	100	100	Doubtful	false
1613	F1S479		F1S479	Single Protein	Uncharacterized protein (F1S479_PIG)	NDRG3	17	9.04255	74.734	2	2	0.211528	0.00533808	41.2896	100	100	Doubtful	false
1614	F1S4B0	I3LM94	F1S4B0, I3LM94	Related Proteins	SPARC related modular calcium binding 1 (F1S4B0_PIG)	SMOC1		5.97015	77.6119	2	2	0.0964782	0.00480769	44.5207	100	100	Doubtful	false
1615	F1S4K7	I3L759	F1S4K7, I3L759	Related Proteins	Phosphoglucomutase 2 (F1S4K7_PIG)	PGM2		6.57051	88.7821	2	2	0.0690192	0.00270758	69.5997	100	100	Doubtful	false
1616	F1S4V3		F1S4V3	Single Protein	Family with sequence similarity 160 member B1 (F1S4V3_PIG)	FAM160B1	14	2.7451	84.0523	2	2	0.0711511	0.00233281	86.226	100	100	Doubtful	false
1617	F1S4X2		F1S4X2	Single Protein	Centrosomal protein 250 (F1S4X2_PIG)	CEP250		1.02459	94.3033	2	2	0.0138834	0.00065189	279.65	100	100	Doubtful	false
1618	F1S527		F1S527	Single Protein	XK-related protein (F1S527_PIG)	XKR7	17	1.37694	78.8296	2	2	0.0857111	0.00291121	63.9068	100	100	Doubtful	false
1619	F1S540		F1S540	Single Protein	Rho GTPase activating protein 29 (F1S540_PIG)	ARHGAP29		2.38095	88.7302	2	2	0.0286555	0.00134168	141.158	100	100	Doubtful	false
1620	P00690	F1S574, I3LSA5	F1S574, I3LSA5, P00690	Related and Unrelated Proteins	Pancreatic alpha-amylase (AMYP_PIG)	AMY2		8.02348	79.6477	2	2	0.102943	0.0036855	57.0497	100	100	Doubtful	false
1621	F1S5J1	I3LIC2	F1S5J1, I3LIC2	Related Proteins	Leucine rich pentatricopeptide repeat containing (F1S5J1_PIG)	LRPPRC	3	2.72597	92.8264	2	2	0.0266646	0.0011592	158.671	100	100	Doubtful	false
1622	F1S5V0		F1S5V0	Single Protein	Ubiquitin specific peptidase 10 (F1S5V0_PIG)	USP10		3.35404	80.6211	2	2	0.0660505	0.00231125	86.6708	100	100	Doubtful	false
1623	F1S5Y8		F1S5Y8	Single Protein	WD repeat domain 47 (F1S5Y8_PIG)	WDR47	4	3.80435	75.4348	2	2	0.055673	0.00216138	102.203	100	100	Doubtful	false
1624	I3LT03	F1S6H7	F1S6H7, I3LT03	Related Proteins	Origin recognition complex subunit 1 (I3LT03_PIG)	ORC1		2.54925	95.365	2	2	0.0391223	0.0018226	97.7332	100	100	Doubtful	false
1625	F1S6Q1		F1S6Q1	Single Protein	Uncharacterized protein (F1S6Q1_PIG)	NDUFA13	2	10.6918	100	2	2	0.245197	0.00943396	18.4823	100	100	Doubtful	false
1626	F1S6Z2	K7GQJ8	F1S6Z2, K7GQJ8	Related Proteins	RALBP1 associated Eps domain containing 1 (F1S6Z2_PIG)	REPS1	1	5.66038	80.1258	2	2	0.0680004	0.00235479	86.6763	100	100	Doubtful	false
1627	F1S7S2		F1S7S2	Single Protein	Zinc finger CCCH-type containing 12D (F1S7S2_PIG)	ZC3H12D	1	6.90335	85.9961	2	2	0.0797752	0.00344037	56.0323	100	100	Doubtful	false
1628	F1S7T4		F1S7T4	Single Protein	Large tumor suppressor kinase 1 (F1S7T4_PIG)	LATS1		1.95209	71.3398	2	2	0.0387928	0.00186567	126.856	100	100	Doubtful	false
1629	F1S832		F1S832	Single Protein	Uncharacterized protein (F1S832_PIG)			4.98339	94.6844	2	2	0.070069	0.00263158	66.9765	100	100	Doubtful	false
1630	F1S842	F1S843	F1S842, F1S843	Related Proteins	Programmed cell death 11 (F1S842_PIG)	PDCD11		1.44	83.6267	2	2	0.0180098	0.000956633	209.287	100	100	Doubtful	false
1631	F1S8V9		F1S8V9	Single Protein	ATP binding cassette subfamily C member 2 (F1S8V9_PIG)	ABCC2	14	3.29381	73.386	2	2	0.0299604	0.0013465	170.586	100	100	Doubtful	false
1632	F1S8Y8		F1S8Y8	Single Protein	Ribosomal RNA processing 12 homolog (F1S8Y8_PIG)	RRP12	14	1.31274	88.2625	2	2	0.0274595	0.00131234	143.208	100	100	Doubtful	false
1633	F1S9C8		F1S9C8	Single Protein	Cadherin 24 (F1S9C8_PIG)	CDH24	7	7.04225	68.758	2	2	0.0811808	0.0027933	83.7442	100	100	Doubtful	false
1634	F1SA16		F1SA16	Single Protein	ELAV-like protein (F1SA16_PIG)	ELAVL3	2	6.26703	74.6594	2	2	0.132541	0.00547445	39.5364	100	100	Doubtful	false
1635	F1SAZ0		F1SAZ0	Single Protein	Sperm associated antigen 17 (F1SAZ0_PIG)	SPAG17	4	0.798122	78.216	2	2	0.0177324	0.00090036	240.728	100	100	Doubtful	false
1636	F1SAZ8		F1SAZ8	Single Protein	Zinc finger protein 697 (F1SAZ8_PIG)	ZNF697	4	3.79747	78.3002	2	2	0.0784174	0.0034642	60.979	100	100	Doubtful	false
1637	F1SB05		F1SB05	Single Protein	ADAM metallopeptidase domain 30 (F1SB05_PIG)	ADAM30	4	2.33838	81.8432	2	2	0.0651169	0.00252101	81.804	100	100	Doubtful	false
1638	F1SBB3		F1SBB3	Single Protein	Laminin subunit alpha 3 (F1SBB3_PIG)	LAMA3		0.657698	79.1629	2	2	0.0141392	0.000566465	367.757	100	100	Doubtful	false
1639	F1SBT6		F1SBT6	Single Protein	KH-type splicing regulatory protein (F1SBT6_PIG)	KHSRP	2	4.54545	67.9063	2	2	0.0826367	0.0030426	74.2814	100	100	Doubtful	false
1640	F1SC17	I3LU48	F1SC17, I3LU48	Related Proteins	Zinc finger protein 71 (F1SC17_PIG)	ZNF71	6	5.6	86.2	2	2	0.0857111	0.00348028	55.3147	100	100	Doubtful	false
1641	F1SC89		F1SC89	Single Protein	Kinesin family member 11 (F1SC89_PIG)	KIF11	14	3.68272	92.4457	2	2	0.0355034	0.00153218	119.326	100	100	Doubtful	false
1642	F1SCV4		F1SCV4	Single Protein	Kinase non-catalytic C-lobe domain containing 1 (F1SCV4_PIG)	KNDC1	14	1.3466	75.3513	2	2	0.0276242	0.0011655	186.341	100	100	Doubtful	false
1643	F1SCZ6		F1SCZ6	Single Protein	Multiple inositol-polyphosphate phosphatase 1 (F1SCZ6_PIG)	MINPP1	14	5.36082	80.2062	2	2	0.0811808	0.00385604	55.0494	100	100	Doubtful	false
1644	F1SD06		F1SD06	Single Protein	Protocadherin related 15 (F1SD06_PIG)	PCDH15	14	2.31307	70.6832	2	2	0.0303553	0.00114155	205.836	100	100	Doubtful	false
1645	F1SD59	K7GM13, K7GP04	F1SD59, K7GM13, K7GP04	Related Proteins	Uncharacterized protein (F1SD59_PIG)	IL27RA	2	4.67446	75.793	2	2	0.118872	0.00330396	66.1717	100	100	Doubtful	false
1646	F1SDA6		F1SDA6	Single Protein	Potassium two pore domain channel subfamily K member 13 (F1SDA6_PIG)	KCNK13	7	4.87805	72.6829	2	2	0.125336	0.00503356	45.7089	100	100	Doubtful	false
1647	F1SDC8		F1SDC8	Single Protein	Nuclear receptor corepressor 1 (F1SDC8_PIG)	NCOR1	12	1.00376	84.7762	2	2	0.0169492	0.00074001	260.642	100	100	Doubtful	false
1648	F1SDL7		F1SDL7	Single Protein	ASXL transcriptional regulator 2 (F1SDL7_PIG)	ASXL2		2.13731	86.5285	2	2	0.0276242	0.00112275	164.998	100	100	Doubtful	false
1649	F1SDR7		F1SDR7	Single Protein	Uncharacterized protein (F1SDR7_PIG)	YWHAB	17	10.5691	100	2	2	0.160155	0.00609756	28.0948	100	100	Doubtful	false
1650	F1SDX3	F1SDX4, I3LRQ6	F1SDX3, F1SDX4, I3LRQ6	Related Proteins	Ral GTPase activating protein non-catalytic beta subunit (F1SDX3_PIG)	RALGAPB		2.8169	76.1234	2	2	0.0344414	0.00132159	166.268	100	100	Doubtful	false
1651	F1SDY7		F1SDY7	Single Protein	Echinoderm microtubule associated protein like 5 (F1SDY7_PIG)	EML5	7	2.24719	88.3555	2	2	0.0208657	0.000867052	218.188	100	100	Doubtful	false
1652	F1SE30		F1SE30	Single Protein	Ankyrin 1 (F1SE30_PIG)	ANK1	17	2.80112	91.6667	2	2	0.0297667	0.00114591	156.009	100	100	Doubtful	false
1653	F1SE65		F1SE65	Single Protein	Sec1 family domain containing 2 (F1SE65_PIG)	SCFD2		6.48464	74.744	2	2	0.0964782	0.00342466	64.1002	100	100	Doubtful	false
1654	F1SE89		F1SE89	Single Protein	Nuclear transcription factor, X-box binding 1 (F1SE89_PIG)	NFX1		2.82847	96.6241	2	2	0.032045	0.00141643	121.61	100	100	Doubtful	false
1655	F1SE91		F1SE91	Single Protein	Nucleolar protein 6 (F1SE91_PIG)	NOL6	10	2.27074	62.8821	2	2	0.0423607	0.00208333	127.614	100	100	Doubtful	false
1656	F1SEF3		F1SEF3	Single Protein	Chromosome 2 open reading frame 16 (F1SEF3_PIG)	C2orf16	3	1.11167	96.2102	2	2	0.0170118	0.000787815	221.07	100	100	Doubtful	false
1657	F1SFR7		F1SFR7	Single Protein	Kelch repeat and BTB domain containing 8 (F1SFR7_PIG)	KBTBD8	13	7.65391	100	2	2	0.0746078	0.00249584	68.756	100	100	Doubtful	false
1658	F1SFW4		F1SFW4	Single Protein	Integrator complex subunit 3 (F1SFW4_PIG)	INTS3	4	2.01923	85.6731	2	2	0.0431545	0.0016835	117.778	100	100	Doubtful	false
1659	F1SGE0		F1SGE0	Single Protein	GLI pathogenesis related 1 (F1SGE0_PIG)	GLIPR1	5	8.17844	87.3606	2	2	0.178769	0.00638298	30.4413	100	100	Doubtful	false
1660	F1SGM4		F1SGM4	Single Protein	Coiled-coil domain containing 34 (F1SGM4_PIG)	CCDC34	2	8.99183	82.2888	2	2	0.070069	0.00496689	42.1634	100	100	Doubtful	false
1661	F1SGP1		F1SGP1	Single Protein	Doublecortin domain containing 1 (F1SGP1_PIG)	DCDC1	2	2.44313	89.722	2	2	0.0301565	0.00140845	133.416	100	100	Doubtful	false
1662	F1SGR7		F1SGR7	Single Protein	KH and NYN domain containing (F1SGR7_PIG)	KHNYN	7	5.73152	92.911	2	2	0.0570521	0.00243506	73.9006	100	100	Doubtful	false
1663	F1SH46		F1SH46	Single Protein	SLIT and NTRK like family member 3 (F1SH46_PIG)	SLITRK3	13	3.06748	68.7117	2	2	0.0550081	0.00223214	109.302	100	100	Doubtful	false
1664	F1SHC9		F1SHC9	Single Protein	FAST kinase domains 2 (F1SHC9_PIG)	FASTKD2	15	4.209	93.4688	2	2	0.0585012	0.00232919	78.1585	100	100	Doubtful	false
1665	F1SHN7		F1SHN7	Single Protein	Uncharacterized protein (F1SHN7_PIG)	LRRK2	5	0.950495	88	2	2	0.016643	0.000675068	285.039	100	100	Doubtful	false
1666	F1SHQ0		F1SHQ0	Single Protein	Uncharacterized protein (F1SHQ0_PIG)			10.8262	100	2	2	0.0964782	0.0042735	40.7088	100	100	Doubtful	false
1667	F1SHV8		F1SHV8	Single Protein	Ubiquitin protein ligase E3C (F1SHV8_PIG)	UBE3C		2.02952	88.7454	2	2	0.0404983	0.00155925	123.398	100	100	Doubtful	false
1668	I3LCM7	F1SI12, I3L6X1	F1SI12, I3L6X1, I3LCM7	Related Proteins	MIS18 binding protein 1 (I3LCM7_PIG)	MIS18BP1		2.54958	100	2	2	0.0279596	0.00141643	120.397	100	100	Doubtful	false
1669	F1SI57		F1SI57	Single Protein	Transglutaminase 7 (F1SI57_PIG)	TGM7	1	0.991501	72.0963	2	2	0.070069	0.00294695	79.4533	100	100	Doubtful	false
1670	F1SIE3		F1SIE3	Single Protein	Coiled-coil domain containing 33 (F1SIE3_PIG)	CCDC33	GL893363.2	5.43046	85.4305	2	2	0.053725	0.00206718	84.3801	100	100	Doubtful	false
1671	F1SIV9		F1SIV9	Single Protein	5'-nucleotidase domain containing 2 (F1SIV9_PIG)	NT5DC2	13	4.66786	77.9174	2	2	0.0771051	0.00345622	64.2484	100	100	Doubtful	false
1672	F1SJ50		F1SJ50	Single Protein	Ribonuclease P and MRP subunit p25 (F1SJ50_PIG)	RPP25	7	12.6761	85.446	2	2	0.172102	0.00824176	22.6517	100	100	Doubtful	false
1673	F1SJ87		F1SJ87	Single Protein	Leucine rich repeat and Ig domain containing 1 (F1SJ87_PIG)	LINGO1	7	4.67742	75.8065	2	2	0.0734189	0.00319149	69.7163	100	100	Doubtful	false
1674	F1SJ92	K7GM54	F1SJ92, K7GM54	Related Proteins	Proline-serine-threonine phosphatase interacting protein 1 (F1SJ92_PIG)	PSTPIP1	7	4.11622	91.2833	2	2	0.0841459	0.00353669	47.1914	100	100	Doubtful	false
1675	F1SJB6		F1SJB6	Single Protein	Transmembrane channel-like protein (F1SJB6_PIG)	TMC1	1	7.50988	74.8353	2	2	0.0519086	0.00264085	87.4123	100	100	Doubtful	false
1676	F1SJY5		F1SJY5	Single Protein	CREB3 regulatory factor (F1SJY5_PIG)	CREBRF	16	5.00782	81.6901	2	2	0.0660505	0.00287356	72.0412	100	100	Doubtful	false
1677	F1SK81		F1SK81	Single Protein	IQ motif and Sec7 domain 3 (F1SK81_PIG)	IQSEC3	5	2.88889	76.4444	2	2	0.0502111	0.00218023	97.3446	100	100	Doubtful	false
1678	F1SKB1	K7GKN3, K7GMZ8	F1SKB1, K7GKN3, K7GMZ8	Related Proteins	Ceruloplasmin (F1SKB1_PIG)	CP	13	4.34783	84.9214	2	2	0.0427539	0.00163399	123.775	100	100	Doubtful	false
1679	F1SKJ1		F1SKJ1	Single Protein	Myosin heavy chain 9 (F1SKJ1_PIG)	MYH9	5	1.43076	96.1676	2	2	0.0140959	0.000664187	226.084	100	100	Doubtful	false
1680	F1SKQ0		F1SKQ0	Single Protein	DEAD-box helicase 17 (F1SKQ0_PIG)	DDX17	5	3.62776	76.0252	2	2	0.0563541	0.00311203	70.536	100	100	Doubtful	false
1681	F1SKQ7		F1SKQ7	Single Protein	Golgin A1 (F1SKQ7_PIG)	GOLGA1		6.45586	100	2	2	0.045725	0.00197628	86.6035	100	100	Doubtful	false
1682	F1SKZ4		F1SKZ4	Single Protein	Cell cycle control protein (F1SKZ4_PIG)	LOC100524713		11.9534	63.2653	2	2	0.136464	0.00691244	38.7297	100	100	Doubtful	false
1683	F1SLF2		F1SLF2	Single Protein	Sideroflexin (F1SLF2_PIG)	SFXN5		9.11765	64.4118	2	2	0.185971	0.00684932	37.1668	100	100	Doubtful	false
1684	F1SLW8		F1SLW8	Single Protein	Uncharacterized protein (F1SLW8_PIG)	A2ML1	5	3.20796	82.5221	2	2	0.0660505	0.00201072	100.441	100	100	Doubtful	false
1685	F1SM26		F1SM26	Single Protein	Maestro heat like repeat family member 2A (F1SM26_PIG)	MROH2A	15	1.9059	89.3985	2	2	0.026061	0.000999334	190.174	100	100	Doubtful	false
1686	F1SMI2		F1SMI2	Single Protein	Tripartite motif containing 32 (F1SMI2_PIG)	TRIM32	1	7.20859	87.8834	2	2	0.0660505	0.0026178	71.7923	100	100	Doubtful	false
1687	F1SMZ7		F1SMZ7	Single Protein	Uncharacterized protein (F1SMZ7_PIG)	HSPD1	15	4.18848	100	2	2	0.0651169	0.0026178	60.8685	100	100	Doubtful	false
1688	F1SN51		F1SN51	Single Protein	Inositol polyphosphate-1-phosphatase (F1SN51_PIG)	INPP1	15	6.46766	78.8557	2	2	0.118872	0.00473186	44.4727	100	100	Doubtful	false
1689	F1SN78		F1SN78	Single Protein	LIF receptor alpha (F1SN78_PIG)	LIFR	16	2.82051	85.1282	2	2	0.0412233	0.00150602	131.916	100	100	Doubtful	false
1690	F1SNQ7		F1SNQ7	Single Protein	Amyloid beta precursor protein binding family A member 2 (F1SNQ7_PIG)	APBA2		6.6778	50.7513	2	2	0.107757	0.00493421	65.776	100	100	Doubtful	false
1691	F1SP07		F1SP07	Single Protein	Uncharacterized protein (F1SP07_PIG)	AKAP2		7.07071	88.8889	2	2	0.089023	0.00426136	43.903	100	100	Doubtful	false
1692	F1SPI5		F1SPI5	Single Protein	FYVE, RhoGEF and PH domain containing 5 (F1SPI5_PIG)	FGD5		1.2008	72.2482	2	2	0.032045	0.00138504	163.505	100	100	Doubtful	false
1693	F1SPV3		F1SPV3	Single Protein	Nuclear receptor subfamily 0 group B member 1 (F1SPV3_PIG)	NR0B1	X	8.16327	85.7143	2	2	0.105295	0.00357143	54.323	100	100	Doubtful	false
1694	F1SPZ5		F1SPZ5	Single Protein	Calcium-transporting ATPase (F1SPZ5_PIG)	ATP2B1		3.79225	82.1105	2	2	0.0344414	0.00150602	133.705	100	100	Doubtful	false
1695	F1SQZ8		F1SQZ8	Single Protein	Pyridine nucleotide-disulphide oxidoreductase domain 1 (F1SQZ8_PIG)	PYROXD1	5	3.35689	73.4982	2	2	0.0758359	0.00360577	62.8859	100	100	Doubtful	false
1696	F1SR31		F1SR31	Single Protein	THUMP domain containing 3 (F1SR31_PIG)	THUMPD3		5.5666	78.7276	2	2	0.070069	0.00378788	56.5527	100	100	Doubtful	false
1697	F1SR99		F1SR99	Single Protein	Voltage-dependent T-type calcium channel subunit alpha (F1SR99_PIG)	CACNA1I	5	1.54515	60.3573	2	2	0.025068	0.0012	229.098	100	100	Doubtful	false
1698	F1SRC7		F1SRC7	Single Protein	Uncharacterized protein (F1SRC7_PIG)	EXOSC7	13	10.3093	100	2	2	0.154782	0.00515464	31.8371	100	100	Doubtful	false
1699	F1SRH8	K7GKU6	F1SRH8, K7GKU6	Related Proteins	Uncharacterized protein (F1SRH8_PIG)	GPM6B	X	8.52459	40.3279	2	2	0.29155	0.0121951	33.4323	100	100	Doubtful	false
1700	F1SRI3		F1SRI3	Single Protein	EGF like domain multiple 6 (F1SRI3_PIG)	EGFL6	X	5.78358	100	2	2	0.0624678	0.00279851	59.5672	100	100	Doubtful	false
1701	F1SRT6		F1SRT6	Single Protein	EPH receptor B6 (F1SRT6_PIG)	EPHB6	18	3.18091	68.2903	2	2	0.0577676	0.00218341	108.744	100	100	Doubtful	false
1702	F1SRZ9		F1SRZ9	Single Protein	Uncharacterized protein (F1SRZ9_PIG)	CATIP		5.77889	83.4171	2	2	0.113042	0.00451807	44.7048	100	100	Doubtful	false
1703	F1SSB7		F1SSB7	Single Protein	Zinc finger protein 282 (F1SSB7_PIG)	ZNF282	18	3.96927	80.0256	2	2	0.0577676	0.00213333	84.7319	100	100	Doubtful	false
1704	F1SSE9		F1SSE9	Single Protein	Polypeptide N-acetylgalactosaminyltransferase (F1SSE9_PIG)	GALNT12	1	7.58621	94.6552	2	2	0.0592537	0.00273224	67.1922	100	100	Doubtful	false
1705	F1SSK5		F1SSK5	Single Protein	AT-rich interaction domain 4A (F1SSK5_PIG)	ARID4A	1	1.95465	91.2432	2	2	0.0234114	0.00128535	144.725	100	100	Doubtful	false
1706	F1ST22		F1ST22	Single Protein	Dynein axonemal heavy chain 2 (F1ST22_PIG)	DNAH2		0.733272	88.6801	2	2	0.00932785	0.000387597	499.565	100	100	Doubtful	false
1707	F1ST43		F1ST43	Single Protein	Acyl-CoA dehydrogenase very long chain (F1ST43_PIG)	ACADVL		2.91411	84.3558	2	2	0.070069	0.00272727	70.2822	100	100	Doubtful	false
1708	F1STE1		F1STE1	Single Protein	KIAA1211 like (F1STE1_PIG)	KIAA1211L		3.73832	85.9813	2	2	0.0381501	0.00181159	102.168	100	100	Doubtful	false
1709	F1STS5		F1STS5	Single Protein	Coiled-coil domain containing 81 (F1STS5_PIG)	CCDC81	9	5	100	2	2	0.0476158	0.0025	70.0083	100	100	Doubtful	false
1710	F1STW5		F1STW5	Single Protein	Teneurin transmembrane protein 4 (F1STW5_PIG)	TENM4	9	1.45149	73.1856	2	2	0.0205859	0.000782881	289.831	100	100	Doubtful	false
1711	F1STY8		F1STY8	Single Protein	Uncharacterized protein (F1STY8_PIG)	RSF1	9	1.54062	89.916	2	2	0.0198751	0.00116822	161.76	100	100	Doubtful	false
1712	F1SU41		F1SU41	Single Protein	Zinc finger SWIM-type containing 8 (F1SU41_PIG)	ZSWIM8	14	1.54799	71.001	2	2	0.0279596	0.00109012	208.176	100	100	Doubtful	false
1713	F1SUA7		F1SUA7	Single Protein	Uncharacterized protein (F1SUA7_PIG)	CDH23		1.34288	59.0868	2	2	0.0192923	0.000757576	369.277	100	100	Doubtful	false
1714	F1SUB5		F1SUB5	Single Protein	ADAM metallopeptidase with thrombospondin type 1 motif 14 (F1SUB5_PIG)	ADAMTS14	14	3.17181	80.1762	2	2	0.0408576	0.00164835	125.579	100	100	Doubtful	false
1715	F1SUP8		F1SUP8	Single Protein	Ring finger protein 169 (F1SUP8_PIG)	RNF169		4.09605	87.9944	2	2	0.0431545	0.0024077	76.8126	100	100	Doubtful	false
1716	F1SV40		F1SV40	Single Protein	Splicing factor 3a subunit 3 (F1SV40_PIG)	SF3A3	6	4.99002	93.8124	2	2	0.0670113	0.00319149	58.8553	100	100	Doubtful	false
1717	F1SVC8	I3LET5	F1SVC8, I3LET5	Related Proteins	Lysine demethylase 3A (F1SVC8_PIG)	KDM3A	3	3.06604	92.6887	2	2	0.0329624	0.00127226	141.243	100	100	Doubtful	false
1718	F2Z501		F2Z501	Single Protein	Uncharacterized protein (F2Z501_PIG)	TMED2	14	12.5654	100	2	2	0.245197	0.0078534	21.6607	100	100	Doubtful	false
1719	F2Z521	Q9GL51	F2Z521, Q9GL51	Related Proteins	Platelet-activating factor acetylhydrolase IB subunit alpha (F2Z521_PIG)	PAFAH1B1	12	10.4878	100	2	2	0.0907767	0.00365854	46.6401	100	100	Doubtful	false
1720	F2Z545		F2Z545	Single Protein	Elongin C (F2Z545_PIG)	ELOC	4	28.5714	100	2	2	0.584893	0.0133929	12.465	100	100	Doubtful	false
1721	F2Z559		F2Z559	Single Protein	Uncharacterized protein (F2Z559_PIG)			37.6623	100	2	2	0.29155	0.0194805	8.82176	100	100	Doubtful	false
1722	F2Z5N6		F2Z5N6	Single Protein	Serine/threonine-protein phosphatase (F2Z5N6_PIG)	PPP6C	1	7.54098	86.8852	2	2	0.149757	0.00503145	35.1215	100	100	Doubtful	false
1723	F6PWV7		F6PWV7	Single Protein	Uncharacterized protein (F6PWV7_PIG)	TAP2	7	4.63576	65.0331	2	2	0.0771051	0.00305499	83.2468	100	100	Doubtful	false
1724	F6PXC7		F6PXC7	Single Protein	Uncharacterized protein (F6PXC7_PIG)	NOTCH4	7	1.70597	44.5058	2	2	0.0408576	0.00169109	207.937	100	100	Doubtful	false
1725	F6Q2U8		F6Q2U8	Single Protein	ZFP64 zinc finger protein (F6Q2U8_PIG)	ZFP64	17	3.38733	60.5302	2	2	0.0660505	0.00364964	74.3337	100	100	Doubtful	false
1726	I3L578		I3L578	Single Protein	Acid sensing ion channel subunit 3 (I3L578_PIG)	ASIC3	18	4.71698	71.5094	2	2	0.102943	0.00395778	58.5332	100	100	Doubtful	false
1727	I3L5I2		I3L5I2	Single Protein	Embigin (I3L5I2_PIG)	EMB	16	7.63723	90.6921	2	2	0.105295	0.00394737	46.3507	100	100	Doubtful	false
1728	I3L6T4		I3L6T4	Single Protein	Fem-1 homolog B (I3L6T4_PIG)	FEM1B	1	5.26316	85.8054	2	2	0.0746078	0.0027881	70.2477	100	100	Doubtful	false
1729	I3L6Y1		I3L6Y1	Single Protein	Uncharacterized protein (I3L6Y1_PIG)	TLE6	2	6.49351	75.974	2	2	0.132541	0.0042735	51.0462	100	100	Doubtful	false
1730	I3L788		I3L788	Single Protein	Trafficking protein particle complex 12 (I3L788_PIG)	TRAPPC12	3	5.18807	65.3696	2	2	0.0784174	0.00297619	82.0603	100	100	Doubtful	false
1731	I3L8B4		I3L8B4	Single Protein	Uncharacterized protein (I3L8B4_PIG)	PCDHA11		3.92562	74.0702	2	2	0.0531056	0.00167364	103.52	100	100	Doubtful	false
1732	I3L8P6		I3L8P6	Single Protein	Uncharacterized protein (I3L8P6_PIG)	PRPSAP2		16.0714	100	2	2	0.221677	0.00892857	18.2532	100	100	Doubtful	false
1733	I3L8U6		I3L8U6	Single Protein	Tudor domain containing 6 (I3L8U6_PIG)	TDRD6	7	1.65641	86.4647	2	2	0.0213493	0.000821018	236.879	100	100	Doubtful	false
1734	I3L9J9		I3L9J9	Single Protein	Uncharacterized protein (I3L9J9_PIG)	MEFV	3	5.21978	95.3297	2	2	0.055673	0.00192123	81.1987	100	100	Doubtful	false
1735	I3L9P5		I3L9P5	Single Protein	Fc receptor like A (I3L9P5_PIG)	FCRLA		10.1523	74.3655	2	2	0.136464	0.00511945	43.261	100	100	Doubtful	false
1736	I3L9W0		I3L9W0	Single Protein	RBBP8 N-terminal like (I3L9W0_PIG)	RBBP8NL	17	4.7541	82.2951	2	2	0.0690192	0.00298805	65.101	100	100	Doubtful	false
1737	I3L9W8		I3L9W8	Single Protein	Uncharacterized protein (I3L9W8_PIG)	ELAC2		3.18627	91.1765	2	2	0.0563541	0.00201613	90.0263	100	100	Doubtful	false
1738	I3L9X6		I3L9X6	Single Protein	Death domain containing 1 (I3L9X6_PIG)	DTHD1	8	1.85185	88.1264	2	2	0.045725	0.00185414	104.098	100	100	Doubtful	false
1739	I3LA29		I3LA29	Single Protein	Uncharacterized protein (I3LA29_PIG)			4.46735	74.9141	2	2	0.232847	0.00688073	33.0313	100	100	Doubtful	false
1740	I3LA57		I3LA57	Single Protein	Uncharacterized protein (I3LA57_PIG)	CYP3A22		5.36779	78.9264	2	2	0.0758359	0.00377834	57.455	100	100	Doubtful	false
1741	I3LAF2		I3LAF2	Single Protein	Zinc finger protein 24 (I3LAF2_PIG)	ZNF24	6	10.5978	91.5761	2	2	0.107757	0.00445104	42.0251	100	100	Doubtful	false
1742	I3LAK9		I3LAK9	Single Protein	ADAM metallopeptidase with thrombospondin type 1 motif 2 (I3LAK9_PIG)	ADAMTS2	2	2.31788	82.6987	2	2	0.0378367	0.0015015	133.894	100	100	Doubtful	false
1743	I3LBJ3		I3LBJ3	Single Protein	tRNA (guanine-N(7)-)-methyltransferase non-catalytic subunit WDR4 (I3LBJ3_PIG)	WDR4	13	8.89423	91.8269	2	2	0.0964782	0.0039267	46.243	100	100	Doubtful	false
1744	I3LBM3		I3LBM3	Single Protein	Zinc finger protein 329 (I3LBM3_PIG)	ZNF329	6	7.63501	100	2	2	0.0680004	0.0027933	61.0585	100	100	Doubtful	false
1745	I3LC39		I3LC39	Single Protein	Chromosome transmission fidelity factor 18 (I3LC39_PIG)	CHTF18	3	4.67091	80.5732	2	2	0.045725	0.00197628	103.206	100	100	Doubtful	false
1746	I3LC84		I3LC84	Single Protein	Sulfotransferase (I3LC84_PIG)	SULT1C4	3	13.2258	87.4194	2	2	0.136464	0.00553506	36.2379	100	100	Doubtful	false
1747	I3LCI2		I3LCI2	Single Protein	Pyruvate dehydrogenase E1 component subunit alpha (I3LCI2_PIG)	PDHA1	X	7.94872	83.3333	2	2	0.0944998	0.00461538	43.3366	100	100	Doubtful	false
1748	I3LCW0		I3LCW0	Single Protein	Nucleoporin NUP53 (I3LCW0_PIG)	NUP35		14.3731	57.1865	2	2	0.193777	0.00802139	35.0266	100	100	Doubtful	false
1749	I3LDH6		I3LDH6	Single Protein	Lipoxygenase homology domains 1 (I3LDH6_PIG)	LOXHD1		2.02997	88.2552	2	2	0.0176644	0.000821468	235.532	100	100	Doubtful	false
1750	I3LDI4		I3LDI4	Single Protein	WD repeat domain 90 (I3LDI4_PIG)	WDR90	3	0.882029	74.4212	2	2	0.0303553	0.00111111	194.109	100	100	Doubtful	false
1751	I3LDT1		I3LDT1	Single Protein	CD3e molecule associated protein (I3LDT1_PIG)	CD3EAP	GL895036.1	7.25806	64.7177	2	2	0.0633266	0.0046729	54.162	100	100	Doubtful	false
1752	I3LE56	I3LJK1	I3LE56, I3LJK1	Related Proteins	ALS2 C-terminal like (I3LE56_PIG)	ALS2CL	13	4.50122	85.1582	2	2	0.0592537	0.00214286	92.5105	100	100	Doubtful	false
1753	I3LEH8		I3LEH8	Single Protein	Kinesin family member 19 (I3LEH8_PIG)	KIF19	12	2.1978	100	2	2	0.0327281	0.0014985	111.995	100	100	Doubtful	false
1754	I3LEJ3		I3LEJ3	Single Protein	RNA binding motif protein 20 (I3LEJ3_PIG)	RBM20	14	2.80036	71.093	2	2	0.0408576	0.00190597	121.37	100	100	Doubtful	false
1755	I3LEY1		I3LEY1	Single Protein	Zinc finger protein 454 (I3LEY1_PIG)	ZNF454	2	6.26186	100	2	2	0.0690192	0.0028463	60.5118	100	100	Doubtful	false
1756	I3LF44		I3LF44	Single Protein	Uncharacterized protein (I3LF44_PIG)	CPPED1	3	11.8211	80.8307	2	2	0.149757	0.00592885	35.3586	100	100	Doubtful	false
1757	I3LFK8		I3LFK8	Single Protein	RAB11 family interacting protein 5 (I3LFK8_PIG)	RAB11FIP5		3.67534	89.8928	2	2	0.0577676	0.00255537	70.0138	100	100	Doubtful	false
1758	I3LGA5	I3LSJ5	I3LGA5, I3LSJ5	Related Proteins	Echinoderm microtubule associated protein like 6 (I3LGA5_PIG)	EML6	3	1.4248	91.029	2	2	0.0213493	0.000869565	211.106	100	100	Doubtful	false
1759	I3LH35		I3LH35	Single Protein	Spermatogenesis and centriole associated 1 like (I3LH35_PIG)	SPATC1L	13	6.97674	86.6279	2	2	0.110336	0.00503356	37.8967	100	100	Doubtful	false
1760	I3LJ87		I3LJ87	Single Protein	Uncharacterized protein (I3LJ87_PIG)	RPS2		13.6519	100	2	2	0.100694	0.00511945	31.1976	100	100	Doubtful	false
1761	I3LJ89		I3LJ89	Single Protein	Anion exchange protein (I3LJ89_PIG)	SLC4A3	GL893264.1	1.24481	77.2614	2	2	0.0387928	0.00161117	133.2	100	100	Doubtful	false
1762	I3LJR4		I3LJR4	Single Protein	DNA-directed RNA polymerase subunit (I3LJR4_PIG)	POLR2A		2.0929	74.2215	2	2	0.024022	0.00103164	215.73	100	100	Doubtful	false
1763	I3LK62		I3LK62	Single Protein	Aldehyde dehydrogenase 1 family member A2 (I3LK62_PIG)	ALDH1A2		3.861	75.2896	2	2	0.0907767	0.00384615	56.6149	100	100	Doubtful	false
1764	I3LKN8		I3LKN8	Single Protein	NLR family pyrin domain containing 13 (I3LKN8_PIG)	NLRP13	6	2.48016	88.6905	2	2	0.045725	0.00167785	115.673	100	100	Doubtful	false
1765	I3LLE2		I3LLE2	Single Protein	BRD4 interacting chromatin remodeling complex associated protein (I3LLE2_PIG)	BICRA	6	2.96143	41.8733	2	2	0.0690192	0.00246711	147.025	100	100	Doubtful	false
1766	I3LMH3		I3LMH3	Single Protein	Integrator complex subunit 5 (I3LMH3_PIG)	INTS5	2	3.67063	63.7897	2	2	0.0660505	0.00233281	106.786	100	100	Doubtful	false
1767	I3LMQ3		I3LMQ3	Single Protein	DS cell adhesion molecule like 1 (I3LMQ3_PIG)	DSCAML1		2.36546	88.6458	2	2	0.0266646	0.00100067	184.876	100	100	Doubtful	false
1768	I3LNF8		I3LNF8	Single Protein	Leucine zipper protein 1 (I3LNF8_PIG)	LUZP1	6	2.70522	97.1082	2	2	0.0276242	0.00144092	119.699	100	100	Doubtful	false
1769	I3LNG4		I3LNG4	Single Protein	Scavenger receptor class F member 1 (I3LNG4_PIG)	SCARF1	12	2.3015	73.3026	2	2	0.0690192	0.00235479	90.6106	100	100	Doubtful	false
1770	I3LNI1		I3LNI1	Single Protein	Slingshot protein phosphatase 3 (I3LNI1_PIG)	SSH3	2	6.50289	70.6647	2	2	0.0784174	0.00306748	75.5679	100	100	Doubtful	false
1771	I3LP30		I3LP30	Single Protein	Coiled-coil domain containing 175 (I3LP30_PIG)	CCDC175	1	2.82392	92.5249	2	2	0.045725	0.002693	70.9864	100	100	Doubtful	false
1772	I3LR04		I3LR04	Single Protein	Zinc finger and BTB domain containing 7C (I3LR04_PIG)	ZBTB7C	1	9.5315	69.4669	2	2	0.0841459	0.00348837	69.0329	100	100	Doubtful	false
1773	I3LR65		I3LR65	Single Protein	Uncharacterized protein (I3LR65_PIG)	VWDE	9	3.55556	74.3704	2	2	0.0427539	0.00149402	151.586	100	100	Doubtful	false
1774	I3LRC4		I3LRC4	Single Protein	Tyrosine--tRNA ligase (I3LRC4_PIG)	YARS2		10.0418	92.2594	2	2	0.0873357	0.00340136	53.0038	100	100	Doubtful	false
1775	I3LRF1		I3LRF1	Single Protein	Uncharacterized protein (I3LRF1_PIG)	BUB1		3.05273	76.0407	2	2	0.0461834	0.00182482	122.167	100	100	Doubtful	false
1776	I3LRH7		I3LRH7	Single Protein	Desmocollin 3 (I3LRH7_PIG)	DSC3	JH118612.1	4.54002	83.3931	2	2	0.0507645	0.002149	93.152	100	100	Doubtful	false
1777	I3LRT6		I3LRT6	Single Protein	Peptidylprolyl isomerase (I3LRT6_PIG)	FKBP9	18	5.74913	67.5958	2	2	0.0985411	0.00386598	63.3666	100	100	Doubtful	false
1778	I3LS61		I3LS61	Single Protein	Fidgetin like 1 (I3LS61_PIG)	FIGNL1	9	5.33333	94.6667	2	2	0.0660505	0.00234742	73.2588	100	100	Doubtful	false
1779	I3LSH1		I3LSH1	Single Protein	Period circadian regulator 3 (I3LSH1_PIG)	PER3	GL893685.1	3.81818	69.8182	2	2	0.048621	0.00195312	118.939	100	100	Doubtful	false
1780	I3LSZ5		I3LSZ5	Single Protein	Uridine phosphorylase (I3LSZ5_PIG)	UPP1	GL894763.1	11.0032	86.7314	2	2	0.178769	0.00559701	33.5208	100	100	Doubtful	false
1781	I3LU11		I3LU11	Single Protein	PHD and ring finger domains 1 (I3LU11_PIG)	PHRF1	2	1.76506	72.0633	2	2	0.0208657	0.00126689	175.392	100	100	Doubtful	false
1782	Q08094	I3LUJ5	I3LUJ5, Q08094	Related Proteins	Calponin-2 (Fragment) (CNN2_PIG)	CNN2	2	8.10811	87.5	2	2	0.160155	0.00579151	32.0096	100	100	Doubtful	false
1783	I3LUL2		I3LUL2	Single Protein	Zinc finger protein 768 (I3LUL2_PIG)	ZNF768	3	4.09982	80.5704	2	2	0.0797752	0.00331858	62.1086	100	100	Doubtful	false
1784	I3LUR3		I3LUR3	Single Protein	Cation-transporting ATPase (I3LUR3_PIG)	ATP13A5	13	2.6251	71.6161	2	2	0.0435626	0.00171821	137.206	100	100	Doubtful	false
1785	I3LUS3		I3LUS3	Single Protein	Tyrosine-protein phosphatase non-receptor type (I3LUS3_PIG)	PTPN3		3.4632	83.3333	2	2	0.0461834	0.00194805	104.843	100	100	Doubtful	false
1786	I3LUW7		I3LUW7	Single Protein	NOP2/Sun RNA methyltransferase family member 3 (I3LUW7_PIG)	NSUN3	13	13.0564	100	2	2	0.107757	0.00445104	38.2168	100	100	Doubtful	false
1787	I3LUX2		I3LUX2	Single Protein	2-hydroxyacyl-CoA lyase 1 (I3LUX2_PIG)	HACL1		8.89831	91.9492	2	2	0.113042	0.00345622	51.9114	100	100	Doubtful	false
1788	I3LUZ7		I3LUZ7	Single Protein	Serine/threonine/tyrosine interacting like 1 (I3LUZ7_PIG)	STYXL1	GL894019.2	7.66773	100	2	2	0.149757	0.00479233	35.515	100	100	Doubtful	false
1789	I3LVT2		I3LVT2	Single Protein	SHC binding and spindle associated 1 like (I3LVT2_PIG)	SHCBP1L		3.82848	70.291	2	2	0.0642092	0.00326797	72.5229	100	100	Doubtful	false
1790	K7GM20		K7GM20	Single Protein	Uncharacterized protein (K7GM20_PIG)	KLF4	1	5.76132	49.5885	2	2	0.115884	0.00622407	51.8836	100	100	Doubtful	false
1791	K7GM78		K7GM78	Single Protein	Septin 4 (K7GM78_PIG)	2004-09-01	12	5.67686	80.786	2	2	0.0758359	0.00405405	53.1159	100	100	Doubtful	false
1792	K7GP76		K7GP76	Single Protein	RALBP1 associated Eps domain containing 2 (K7GP76_PIG)	REPS2	X	4.78395	79.4753	2	2	0.0722672	0.00291262	70.4827	100	100	Doubtful	false
1793	K7GPC8	K7GSZ4	K7GPC8, K7GSZ4	Related Proteins	Leukocyte receptor cluster member 8 (K7GPC8_PIG)	LENG8	6	3.52201	76.1006	2	2	0.0502111	0.00247934	87.5669	100	100	Doubtful	false
1794	K7GR63		K7GR63	Single Protein	Serine/threonine kinase 4 (K7GR63_PIG)	STK4	17	8.82957	81.5195	2	2	0.0841459	0.00377834	55.5117	100	100	Doubtful	false
1795	K7GSU4		K7GSU4	Single Protein	EF-hand domain containing 2 (K7GSU4_PIG)	EFHC2	X	3.47594	100	2	2	0.0431545	0.00200535	87.0741	100	100	Doubtful	false
1796	O77735		O77735	Single Protein	Secretory carrier-associated membrane protein 1 (SCAM1_PIG)	SCAMP1	2	5.91716	71.3018	2	2	0.193777	0.00622407	37.8948	100	100	Doubtful	false
1797	O97716		O97716	Single Protein	Thyroid hormone receptor alpha (THA_PIG)	THRA	12	3.95257	85.5731	2	2	0.0722672	0.0034642	56.2291	100	100	Doubtful	false
1798	P05027		P05027	Single Protein	Sodium/potassium-transporting ATPase subunit beta-1 (AT1B1_PIG)	ATP1B1	4	14.5215	87.7888	2	2	0.118872	0.0056391	35.1358	100	100	Doubtful	false
1799	P35750		P35750	Single Protein	Calpain-1 catalytic subunit (CAN1_PIG)	CAPN1	2	4.62185	90.3361	2	2	0.054359	0.00232558	81.6871	100	100	Doubtful	false
1800	P50133		P50133	Single Protein	Parathyroid hormone/parathyroid hormone-related peptide receptor (PTH1R_PIG)	PTH1R	13	6.15385	64.4444	2	2	0.0907767	0.00353669	65.6394	100	100	Doubtful	false
1801	Q0PM28		Q0PM28	Single Protein	Pigment epithelium-derived factor (Q0PM28_PIG)	SERPINF1	JH118861.1	4.60048	89.1041	2	2	0.107757	0.00407609	45.599	100	100	Doubtful	false
1802	Q1AG08		Q1AG08	Single Protein	Calsarcin 1 (Q1AG08_PIG)	MYOZ2		7.57576	100	2	2	0.145048	0.00568182	29.9181	100	100	Doubtful	false
1803	Q28833		Q28833	Single Protein	von Willebrand factor (Fragment) (VWF_PIG)	VWF		1.04754	79.1297	2	2	0.0218559	0.000678887	272.215	100	100	Doubtful	false
1804	Q2V0W3	V5Q0U7	Q2V0W3, V5Q0U7	Related Proteins	Constitutive androstane receptor (Q2V0W3_PIG)	CAR		10.0575	85.3448	2	2	0.122018	0.00505051	39.7825	100	100	Doubtful	false
1805	Q6KBX4		Q6KBX4	Single Protein	Glycine receptor beta (Q6KBX4_PIG)	GLRB		4.62777	86.9215	2	2	0.0841459	0.00347222	56.1021	100	100	Doubtful	false
1806	Q767K6		Q767K6	Single Protein	Pre-mRNA-splicing factor ATP-dependent RNA helicase DHX16 (DHX16_PIG)	DHX16	7	2.58373	87.6555	2	2	0.0301565	0.00163755	119.573	100	100	Doubtful	false
1807	Q9BDC3		Q9BDC3	Single Protein	p27Kip1 (Q9BDC3_PIG)	p27Kip1		10.6061	100	2	2	0.202264	0.00757576	22.1878	100	100	Doubtful	false
1808	F1RXA9	F1RXB3	F1RXA9, F1RXB3	Related Proteins	Mediator complex subunit 24 (F1RXA9_PIG)	MED24		2.19479	80.1097	1	16	0.0324972	0.0273973	81.0274	100	100	Doubtful	false
1809	A0A286ZV92		A0A286ZV92	Single Protein	Uncharacterized protein (A0A286ZV92_PIG)			1.04322	64.8286	1	8	0.0366329	0.0183908	75.0421	100	100	Doubtful	false
1810	A0A286ZMC2	A0A286ZYH9, A0A287AUU1, F1S535	A0A286ZMC2, A0A286ZYH9, A0A287AUU1, F1S535	Related Proteins	Formin binding protein 1 like (A0A286ZMC2_PIG)	FNBP1L	4	2.5	93.1667	1	7	0.0259144	0.0125224	69.3592	100	100	Doubtful	false
1811	A0A287AMV5		A0A287AMV5	Single Protein	Polyribonucleotide nucleotidyltransferase 1 (A0A287AMV5_PIG)	PNPT1		1.14796	83.1633	1	7	0.0247981	0.0107362	85.9568	100	100	Doubtful	false
1812	F1RZW2		F1RZW2	Single Protein	Family with sequence similarity 83 member B (F1RZW2_PIG)	FAM83B	7	1.78042	80.8111	1	7	0.0184425	0.00856793	114.408	100	100	Doubtful	false
1813	A0A287A060		A0A287A060	Single Protein	Leucine rich repeats and guanylate kinase domain containing (A0A287A060_PIG)	LRGUK	18	1.04987	91.3386	1	6	0.0274595	0.00862069	86.6214	100	100	Doubtful	false

## Sheet: Methylated trypsin
	Accession	Other Protein(s) (alphabetical order)	Complete Protein Group (alphabetical order)	Protein Inference Class	Description	Gene Name	Chromosome	Sequence Coverage (%)	Observable Coverage (%)	#Validated Peptides	#Validated Spectra	emPAI	NSAF	MW (kDa)	Score	Confidence	Validation	Starred
1	P00761	A0A287B5W2, TRYP_PIG	A0A287B5W2, P00761, TRYP_PIG	Related and Unrelated Proteins	Trypsin (TRYP_PIG)			78.7879	81.3853	100	649	4.64159e+06	0.529409	24.3938	100	100	Doubtful	false
2	A0A287B5P2	F1SGG6	A0A287B5P2, F1SGG6	Related Proteins	Keratin 5 (A0A287B5P2_PIG)	KRT5	5	18.5764	75.5208	20	38	0.988417	0.00936492	61.3215	100	100	Doubtful	false
3	F1SGG3	K2C1_HUMAN	F1SGG3, K2C1_HUMAN	Related Proteins	Keratin 1 (F1SGG3_PIG)	KRT1	5	13.9423	75.1603	18	43	0.910953	0.0158542	64.8348	100	100	Doubtful	false
4	A0A287AZL3	A0A287BH52	A0A287AZL3, A0A287BH52	Related Proteins	Keratin 5 (A0A287AZL3_PIG)	KRT5	5	13.4513	79.115	16	32	0.705627	0.00465858	60.4183	100	100	Doubtful	false
5	A0A287AEL2	A0A287AK58, A0A287BSX6	A0A287AEL2, A0A287AK58, A0A287BSX6	Related Proteins	Keratin 14 (A0A287AEL2_PIG)	KRT14	12	25.0973	86.965	15	26	0.813931	0.00628242	55.9578	100	100	Doubtful	false
6	I3LDS3	K1C10_HUMAN	I3LDS3, K1C10_HUMAN	Related Proteins	Keratin 10 (I3LDS3_PIG)	KRT10	12	15.4639	69.0722	14	42	0.957342	0.026375	58.9449	100	100	Doubtful	false
7	I3LJ52		I3LJ52	Single Protein	Uncharacterized protein (I3LJ52_PIG)	CTRB2		33.4601	61.597	14	37	5.66085	0.0543994	27.5008	100	100	Doubtful	false
8	A0A287AK58	A0A287BCS1	A0A287AK58, A0A287BCS1	Related Proteins	Keratin 14 (A0A287AK58_PIG)	KRT14	12	24.9004	88.247	14	25	0.760411	0.00553945	54.763	100	100	Doubtful	false
9	A0A287BA49	A0A287BH52, F1SGG6	A0A287BA49, A0A287BH52, F1SGG6	Related Proteins	Keratin 5 (A0A287BA49_PIG)	KRT5	5	11.2847	75.5208	13	29	0.553018	0.00442753	61.2686	100	100	Doubtful	false
10	A0A287AEL2	A0A287BF12, A0A287BN15	A0A287AEL2, A0A287BF12, A0A287BN15	Related Proteins	Keratin 14 (A0A287AEL2_PIG)	KRT14	12	19.0661	86.965	12	23	0.610262	0.00665883	55.9578	100	100	Doubtful	false
11	C6L245		C6L245	Single Protein	Putative trypsinogen (C6L245_PIG)	try		31.5789	53.8462	11	32	6.01704	0.0802028	26.1607	100	100	Doubtful	false
12	A0A287A2X0	I3LLY8	A0A287A2X0, I3LLY8	Related Proteins	Keratin 79 (A0A287A2X0_PIG)	KRT79	5	9.39227	77.1639	11	27	0.494869	0.00455562	58.6326	100	100	Doubtful	false
13	A0A287BHY5	K22E_HUMAN	A0A287BHY5, K22E_HUMAN	Related Proteins	Uncharacterized protein (A0A287BHY5_PIG)	KRT2	5	7.04225	87.3239	9	25	0.375503	0.0113794	65.6229	100	100	Doubtful	false
14	F1SGG3	I3LDM6, K22E_HUMAN	F1SGG3, I3LDM6, K22E_HUMAN	Related Proteins	Keratin 1 (F1SGG3_PIG)	KRT1	5	4.48718	75.1603	8	18	0.333521	0.00413652	64.8348	100	100	Doubtful	false
15	I3LHI7		I3LHI7	Single Protein	Uncharacterized protein (I3LHI7_PIG)	LOC100621820		23.5741	48.289	8	16	2.41455	0.0501051	27.7096	100	100	Doubtful	false
16	A0A287AAA1	A0A287AXI4, A0A287B464, A0A287BIQ1, F1RP77	A0A287AAA1, A0A287AXI4, A0A287B464, A0A287BIQ1, F1RP77	Related Proteins	MYC binding protein 2, E3 ubiquitin protein ligase (A0A287AAA1_PIG)	MYCBP2	11	2.8995	79.1803	8	15	0.0392056	0.00175785	504.534	100	100	Doubtful	false
17	A0A287A2M3		A0A287A2M3	Single Protein	Dystonin (A0A287A2M3_PIG)	DST	7	1.69797	87.1881	8	12	0.0204715	0.000558354	870.585	100	100	Doubtful	false
18	A0A286ZZS4	A0A287A193, A0A287A2A6, A0A287AC65, A0A287AR99, A0A287AYQ0, A0A287AZ51, I3LNU2	A0A286ZZS4, A0A287A193, A0A287A2A6, A0A287AC65, A0A287AR99, A0A287AYQ0, A0A287AZ51, I3LNU2	Related Proteins	ATP binding cassette subfamily A member 7 (A0A286ZZS4_PIG)	ABCA7	2	5.69773	73.6359	8	9	0.102943	0.00200078	226.637	100	100	Doubtful	false
19	A0A287APM4	A0A287ATD0, F1SGG6, F1SGI7	A0A287APM4, A0A287ATD0, F1SGG6, F1SGI7	Related Proteins	Keratin 75 (A0A287APM4_PIG)	KRT75	5	7.76515	72.1591	7	13	0.271972	0.00418442	57.392	100	100	Doubtful	false
20	A0A287AID5	A0A287APV8, F1RFK3, I3LTJ6	A0A287AID5, A0A287APV8, F1RFK3, I3LTJ6	Related Proteins	Transformation/transcription domain associated protein (A0A287AID5_PIG)	TRRAP	3	2.54744	90.72	7	7	0.0410135	0.000742939	435.392	100	100	Doubtful	false
21	A0A287ASS8	F1RX69	A0A287ASS8, F1RX69	Related Proteins	Testis expressed 15, meiosis and synapsis associated (A0A287ASS8_PIG)	TEX15	15	2.55461	79.4891	6	12	0.0458768	0.00253843	305.683	100	100	Doubtful	false
22	F1RQB2		F1RQB2	Single Protein	FAT atypical cadherin 2 (F1RQB2_PIG)	FAT2	16	1.64848	71.4651	6	9	0.0422312	0.00122915	473.843	100	100	Doubtful	false
23	F1SB67		F1SB67	Single Protein	Insulin-like growth factor II receptor (F1SB67_PIG)	IGF2R	1	3.65756	84.2042	6	9	0.0582546	0.00180589	273.134	100	100	Doubtful	false
24	A0A286ZN11	A0A286ZUC4, A0A287AC46, A0A287BNM0, F1SRA3	A0A286ZN11, A0A286ZUC4, A0A287AC46, A0A287BNM0, F1SRA3	Related Proteins	Trinucleotide repeat containing 6B (A0A286ZN11_PIG)	TNRC6B		7.55915	65.2048	6	8	0.104499	0.00252212	183.238	100	100	Doubtful	false
25	A0A286ZSM0		A0A286ZSM0	Single Protein	Phosphoinositide phospholipase C (A0A286ZSM0_PIG)	PLCE1	14	3.66834	82.4623	6	8	0.0686762	0.00189925	223.132	100	100	Doubtful	false
26	A0A287A5S9	A0A287B879	A0A287A5S9, A0A287B879	Related Proteins	Uncharacterized protein (A0A287A5S9_PIG)	LOC100524773		4.24901	82.8063	6	8	0.0718913	0.00176014	224.136	100	100	Doubtful	false
27	A0A287A9N9	A0A287AS98, A0A287AXY0, F1RSE6	A0A287A9N9, A0A287AS98, A0A287AXY0, F1RSE6	Related Proteins	Protein kinase, DNA-activated, catalytic subunit (A0A287A9N9_PIG)	PRKDC	4	2.06662	89.3995	6	8	0.0302225	0.00102892	462.265	100	100	Doubtful	false
28	I3LF70		I3LF70	Single Protein	Uncharacterized protein (I3LF70_PIG)	MKI67	14	3.08507	97.9433	6	8	0.0281878	0.00111093	345.163	100	100	Doubtful	false
29	F1SSK1		F1SSK1	Single Protein	KIAA0586 (F1SSK1_PIG)	KIAA0586		5.58923	74.0067	6	6	0.0896	0.0022293	163.787	100	100	Doubtful	false
30	F1SLL6		F1SLL6	Single Protein	Mtr4 exosome RNA helicase (F1SLL6_PIG)	MTREX		1.91939	85.3167	5	14	0.0911358	0.00808024	117.782	100	100	Doubtful	false
31	A0A287APM4	A0A287ATD0, F1SGI7, K2C1_HUMAN	A0A287APM4, A0A287ATD0, F1SGI7, K2C1_HUMAN	Related Proteins	Keratin 75 (A0A287APM4_PIG)	KRT75	5	5.49242	72.1591	5	11	0.187482	0.00672007	57.392	100	100	Doubtful	false
32	A0A286ZVQ5		A0A286ZVQ5	Single Protein	Keratin 24 (A0A286ZVQ5_PIG)	KRT24		16.1836	83.5749	5	10	0.277565	0.00481979	46.4835	100	100	Doubtful	false
33	F1RXF8		F1RXF8	Single Protein	Keratin 24 (F1RXF8_PIG)	KRT24		9.55166	76.9981	5	10	0.237635	0.00422189	53.8022	100	100	Doubtful	false
34	F1SIU1		F1SIU1	Single Protein	NADPH oxidase 5 (F1SIU1_PIG)	NOX5		5.88235	75.7196	5	9	0.176041	0.00928375	90.0728	100	100	Doubtful	false
35	F1ST22		F1ST22	Single Protein	Dynein axonemal heavy chain 2 (F1ST22_PIG)	DNAH2		1.94775	88.6801	5	8	0.023483	0.000977606	499.565	100	100	Doubtful	false
36	A0A286ZIX1		A0A286ZIX1	Single Protein	Keratin 71 (A0A286ZIX1_PIG)	KRT71		8.94942	78.9883	5	7	0.193777	0.00295747	55.7832	100	100	Doubtful	false
37	A0A286ZKT4	A0A287AGS9, A0A287AH92, A0A287AM18	A0A286ZKT4, A0A287AGS9, A0A287AH92, A0A287AM18	Related Proteins	ALMS1, centrosome and basal body associated protein (A0A286ZKT4_PIG)	ALMS1		1.51905	86.6324	5	7	0.0285489	0.000804784	474.536	100	100	Doubtful	false
38	A0A286ZVT8	A0A287A1R9, F1SM39	A0A286ZVT8, A0A287A1R9, F1SM39	Related Proteins	Alpha kinase 2 (A0A286ZVT8_PIG)	ALPK2	1	3.68196	79.0288	5	7	0.0731856	0.00221697	200.812	100	100	Doubtful	false
39	A0A286ZY51	A0A287A8F3, A0A287AA10, A0A287BMW8, F1S8Y9	A0A286ZY51, A0A287A8F3, A0A287AA10, A0A287BMW8, F1S8Y9	Related Proteins	Uncharacterized protein (A0A286ZY51_PIG)	LOC100627422		3.99761	86.8138	5	7	0.0539768	0.00294387	182.527	100	100	Doubtful	false
40	A0A287A1T6	A0A287A838, A0A287AH58, F1RS99	A0A287A1T6, A0A287A838, A0A287AH58, F1RS99	Related Proteins	Collagen type VI alpha 5 chain (A0A287A1T6_PIG)	COL6A5	13	3.05603	90.6055	5	7	0.0529834	0.00267541	193.221	100	100	Doubtful	false
41	A0A287AE78	A0A287BIQ9, F1S6H5	A0A287AE78, A0A287BIQ9, F1S6H5	Related Proteins	Zinc finger FYVE domain-containing protein (A0A287AE78_PIG)	ZFYVE9	6	4.19986	74.2216	5	7	0.111403	0.00287805	150.948	100	100	Doubtful	false
42	F1S2K6		F1S2K6	Single Protein	Translin associated factor X interacting protein 1 (F1S2K6_PIG)	TSNAXIP1	6	12.5	94.382	5	7	0.123324	0.00438988	83.2985	100	100	Doubtful	false
43	F1SDV2		F1SDV2	Single Protein	Uncharacterized protein (F1SDV2_PIG)	LOC100522401		4.93927	90.5263	5	7	0.0781514	0.00316041	135.31	100	100	Doubtful	false
44	A0A287A159	K7GRX6	A0A287A159, K7GRX6	Related Proteins	NHS actin remodeling regulator (A0A287A159_PIG)	NHS	X	6.88202	72.191	5	6	0.0786852	0.0031939	153.271	100	100	Doubtful	false
45	A0A287AAW9	A0A287AEE7, A0A287ANT7, A0A287BQH3	A0A287AAW9, A0A287AEE7, A0A287ANT7, A0A287BQH3	Related Proteins	RB transcriptional corepressor like 1 (A0A287AAW9_PIG)	RBL1	17	8.82061	81.8632	5	6	0.102485	0.00336965	113.402	100	100	Doubtful	false
46	A0A287AG48	A0A287ASI0	A0A287AG48, A0A287ASI0	Related Proteins	Keratin 7 (A0A287AG48_PIG)	KRT7		7.47863	100	5	6	0.200508	0.00296415	51.8277	100	100	Doubtful	false
47	A0A287AQ64		A0A287AQ64	Single Protein	Uncharacterized protein (A0A287AQ64_PIG)	RYR3		1.61057	84.6996	5	6	0.022922	0.000800423	548.75	100	100	Doubtful	false
48	A0A287ARQ2	A0A287AUN1, A0A287BA01, A0A287BGU3, F1RVJ2	A0A287ARQ2, A0A287AUN1, A0A287BA01, A0A287BGU3, F1RVJ2	Related Proteins	KIAA1217 (A0A287ARQ2_PIG)	KIAA1217	10	4.00829	84.6579	5	6	0.070932	0.00227211	156.412	100	100	Doubtful	false
49	A0A287BN18	A0A287BPU2	A0A287BN18, A0A287BPU2	Related Proteins	Nebulin (A0A287BN18_PIG)	NEB		1.2385	100	5	6	0.0127885	0.000492451	654.479	100	100	Doubtful	false
50	K7GT30		K7GT30	Single Protein	ATRX, chromatin remodeler (K7GT30_PIG)	ATRX		3.87097	93.0521	5	6	0.0329624	0.00139556	227.721	100	100	Doubtful	false
51	A0A286ZI05		A0A286ZI05	Single Protein	Uncharacterized protein (A0A286ZI05_PIG)	IGFN1		4.19136	84.9704	5	5	0.0513302	0.000890534	234.983	100	100	Doubtful	false
52	A0A286ZJG4	A0A287ACH5, A0A287AXZ4, A0A287BMU7, F1RLV2	A0A286ZJG4, A0A287ACH5, A0A287AXZ4, A0A287BMU7, F1RLV2	Related Proteins	Uncharacterized protein (A0A286ZJG4_PIG)	DEPDC5	14	6.05075	83.7996	5	5	0.0741277	0.00177277	173.33	100	100	Doubtful	false
53	A0A286ZYF1	A0A287A337, A0A287A4A3, A0A287ATK3, F1RQM9	A0A286ZYF1, A0A287A337, A0A287A4A3, A0A287ATK3, F1RQM9	Related Proteins	KIAA1109 (A0A286ZYF1_PIG)	KIAA1109	8	1.99471	75.1679	5	5	0.0242241	0.000618287	545.198	100	100	Doubtful	false
54	A0A286ZZ03		A0A286ZZ03	Single Protein	Uncharacterized protein (A0A286ZZ03_PIG)	IGFN1		3.61718	83.3459	5	5	0.0479129	0.000808003	268.376	100	100	Doubtful	false
55	A0A287AHZ3	A0A287BKM2	A0A287AHZ3, A0A287BKM2	Related Proteins	Xin actin binding repeat containing 2 (A0A287AHZ3_PIG)	XIRP2	15	2.04881	94.0645	5	5	0.0262691	0.000731369	376.765	100	100	Doubtful	false
56	A0A287AUI5	F1S146	A0A287AUI5, F1S146	Related Proteins	Ankyrin 2 (A0A287AUI5_PIG)	ANK2	8	2.71447	84.379	5	5	0.0287628	0.000692969	426.983	100	100	Doubtful	false
57	A0A287BGI9		A0A287BGI9	Single Protein	Ankyrin repeat domain 11 (A0A287BGI9_PIG)	ANKRD11		2.33554	77.4231	5	5	0.0275251	0.00114798	282.608	100	100	Doubtful	false
58	F1CK17	F1SRY1	F1CK17, F1SRY1	Related Proteins	Tyrosine-protein kinase receptor (F1CK17_PIG)	IGF1R	1	6.14484	81.7849	5	5	0.0863536	0.00204234	154.856	100	100	Doubtful	false
59	F1RJ58		F1RJ58	Single Protein	Neurofibromin 1 (F1RJ58_PIG)	NF1	12	2.92356	80.5213	5	5	0.0409302	0.000998833	319.262	100	100	Doubtful	false
60	F1RQW9	F1RQX0	F1RQW9, F1RQX0	Related Proteins	Uncharacterized protein (F1RQW9_PIG)	EHMT2	7	7.22789	82.483	5	5	0.0911358	0.00235395	128.811	100	100	Doubtful	false
61	F1RRK1		F1RRK1	Single Protein	Pecanex 3 (F1RRK1_PIG)	PCNX3	2	2.60955	72.6736	5	5	0.0727235	0.00154697	220.85	100	100	Doubtful	false
62	K7GPE1	F1RT49	F1RT49, K7GPE1	Related Proteins	Crystallin beta-gamma domain containing 1 (K7GPE1_PIG)	CRYBG1		3.00716	79.7613	5	5	0.053725	0.00136645	228.841	100	100	Doubtful	false
63	F1SQ16		F1SQ16	Single Protein	Golgin B1 (F1SQ16_PIG)	GOLGB1	13	2.27343	96.9892	5	5	0.0248516	0.00072326	375.438	100	100	Doubtful	false
64	I3LC88		I3LC88	Single Protein	Uncharacterized protein (I3LC88_PIG)			3.78641	90.9709	5	5	0.052262	0.00121843	233.867	100	100	Doubtful	false
65	I3LFN0		I3LFN0	Single Protein	BRCA2, DNA repair associated (I3LFN0_PIG)	BRCA2		2.0224	89.8569	5	5	0.0293494	0.000790628	360.51	100	100	Doubtful	false
66	I3LQZ4		I3LQZ4	Single Protein	Non-specific serine/threonine protein kinase (I3LQZ4_PIG)	MARK3		9.54151	96.1586	5	5	0.102485	0.00280437	90.1037	100	100	Doubtful	false
67	A0A287A588	A0A287ACD9, A0A287AHP2, A0A287BKG0, A0A287BLU5, A0A287BMT7, F1RU74, F1RU75	A0A287A588, A0A287ACD9, A0A287AHP2, A0A287BKG0, A0A287BLU5, A0A287BMT7, F1RU74, F1RU75	Related Proteins	Kelch like family member 13 (A0A287A588_PIG)	KLHL13		5.97015	100	4	18	0.149757	0.0189552	75.6196	100	100	Doubtful	false
68	A0A286ZZG6	A0A287BEC5, F1RUS5	A0A286ZZG6, A0A287BEC5, F1RUS5	Related Proteins	Transmembrane serine protease 11A (A0A286ZZG6_PIG)	TMPRSS11A	8	6.41026	77.5641	4	17	0.251875	0.0215914	34.8318	100	100	Doubtful	false
69	A0A075B7J0		A0A075B7J0	Single Protein	Uncharacterized protein (A0A075B7J0_PIG)			21.4286	53.0612	4	15	5.30957	0.174679	10.2429	100	100	Doubtful	false
70	A0A287ALS7		A0A287ALS7	Single Protein	Uncharacterized protein (A0A287ALS7_PIG)			17.5	46.6667	4	14	5.30957	0.135417	12.4611	100	100	Doubtful	false
71	F1S3H0		F1S3H0	Single Protein	Lin-52 DREAM MuvB core complex component (F1S3H0_PIG)	LIN52	7	14.6552	100	4	11	0.930698	0.0567529	12.9626	100	100	Doubtful	false
72	A0A287A7V0		A0A287A7V0	Single Protein	Zinc finger protein 469 (A0A287A7V0_PIG)	ZNF469		1.88927	68.5647	4	10	0.0256975	0.00290216	395.443	100	100	Doubtful	false
73	A0A287AP17	A0A287BKZ8, A0A287BRM5, F1SEM9	A0A287AP17, A0A287BKZ8, A0A287BRM5, F1SEM9	Related Proteins	Suppressor of glucose, autophagy associated 1 (A0A287AP17_PIG)	SOGA1	17	3.04375	88.9664	4	10	0.0450541	0.00504871	173.623	100	100	Doubtful	false
74	A0A286ZSI5	A0A287AQE8, F1SG77, I3LPN5	A0A286ZSI5, A0A287AQE8, F1SG77, I3LPN5	Related Proteins	Inositol 1,4,5-trisphosphate receptor type 2 (A0A286ZSI5_PIG)	ITPR2		2.37262	83.7028	4	9	0.032383	0.00236214	293.721	100	100	Doubtful	false
75	A0A287AS06	A0A287B509	A0A287AS06, A0A287B509	Related Proteins	Proline rich coiled-coil 2B (A0A287AS06_PIG)	PRRC2B	1	2.09728	78.5364	4	9	0.0364878	0.00250947	242.869	100	100	Doubtful	false
76	A0A286ZJF1	A0A286ZQ69, A0A287APC1	A0A286ZJF1, A0A286ZQ69, A0A287APC1	Related Proteins	Voltage-dependent N-type calcium channel subunit alpha (A0A286ZJF1_PIG)	CACNA1B		2.15889	79.0155	4	8	0.0364878	0.00255009	259.241	100	100	Doubtful	false
77	A0A286ZLZ9	F1SV65	A0A286ZLZ9, F1SV65	Related Proteins	Claspin (A0A286ZLZ9_PIG)	CLSPN		5.20833	82.6637	4	8	0.0507645	0.00367537	152.575	100	100	Doubtful	false
78	A0A286ZJM8	I3LNT6	A0A286ZJM8, I3LNT6	Related Proteins	Keratin 77 (A0A286ZJM8_PIG)	KRT77	5	7.15532	88.8307	4	7	0.130663	0.00238194	63.2565	100	100	Doubtful	false
79	A0A287B7K6		A0A287B7K6	Single Protein	Keratin 78 (A0A287B7K6_PIG)	KRT78		7.46528	81.7708	4	7	0.132541	0.00257411	62.5691	100	100	Doubtful	false
80	F1RYK6		F1RYK6	Single Protein	Otogelin like (F1RYK6_PIG)	OTOGL	5	2.75109	82.7074	4	7	0.0499389	0.00215593	256.672	100	100	Doubtful	false
81	F1SB27	I3LFX3	F1SB27, I3LFX3	Related Proteins	T cell lymphoma invasion and metastasis 2 (F1SB27_PIG)	TIAM2		3.16901	81.7488	4	7	0.0464161	0.0036492	189.097	100	100	Doubtful	false
82	F1SSS4		F1SSS4	Single Protein	Unc-80 homolog, NALCN channel complex subunit (F1SSS4_PIG)	UNC80	15	1.35135	79.1155	4	7	0.0273779	0.00126165	362.617	100	100	Doubtful	false
83	I3LQZ3		I3LQZ3	Single Protein	Mucin 6, oligomeric mucus/gel-forming (I3LQZ3_PIG)	MUC6		3.41746	61.5668	4	7	0.0898913	0.00377171	200.087	100	100	Doubtful	false
84	A0A286ZQY1		A0A286ZQY1	Single Protein	Dynein axonemal heavy chain 5 (A0A286ZQY1_PIG)	DNAH5		1.25923	85.736	4	6	0.017267	0.000780788	527.608	100	100	Doubtful	false
85	A0A286ZSX8	A0A286ZVI7, A0A287B446, A0A287BNK8, F1RTQ8	A0A286ZSX8, A0A286ZVI7, A0A287B446, A0A287BNK8, F1RTQ8	Related Proteins	Capping protein regulator and myosin 1 linker 1 (A0A286ZSX8_PIG)	CARMIL1	7	3.93013	86.5357	4	6	0.0553386	0.00259322	151.41	100	100	Doubtful	false
86	A0A286ZVE6	A0A287A0T1, A0A287A1Q6, A0A287AFH8, A0A287AI09, A0A287AZD3, A0A287BAD8, I3LR88	A0A286ZVE6, A0A287A0T1, A0A287A1Q6, A0A287AFH8, A0A287AI09, A0A287AZD3, A0A287BAD8, I3LR88	Related Proteins	LIM domain 7 (A0A286ZVE6_PIG)	LMO7		3.91791	89.8632	4	6	0.0427539	0.00213379	182.114	100	100	Doubtful	false
87	A0A286ZWC8	A0A286ZYW1, A0A287A7Z8, A0A287APN6, A0A287B172, A0A287B3H8, A0A287BJ09	A0A286ZWC8, A0A286ZYW1, A0A287A7Z8, A0A287APN6, A0A287B172, A0A287B3H8, A0A287BJ09	Related Proteins	Polybromo 1 (A0A286ZWC8_PIG)	PBRM1		4.00243	87.3863	4	6	0.0406771	0.00213972	188.746	100	100	Doubtful	false
88	A0A287A5R6	A0A287A686, A0A287AJ01, A0A287AR72, A0A287AVY9, A0A287AZ64, A0A287BN98, I3LTY2	A0A287A5R6, A0A287A686, A0A287AJ01, A0A287AR72, A0A287AVY9, A0A287AZ64, A0A287BN98, I3LTY2	Related Proteins	Dedicator of cytokinesis 9 (A0A287A5R6_PIG)	DOCK9	11	2.09607	91.441	4	6	0.0334411	0.00171124	258.602	100	100	Doubtful	false
89	A0A287APH7	A0A287ACW6, A0A287BAT2, F1RX17	A0A287ACW6, A0A287APH7, A0A287BAT2, F1RX17	Related Proteins	Ubiquitin specific peptidase 9 X-linked (A0A287APH7_PIG)	USP9X	X	1.86067	79.4461	4	6	0.0397984	0.00145243	261.983	100	100	Doubtful	false
90	A0A287AKP0		A0A287AKP0	Single Protein	MIA SH3 domain ER export factor 3 (A0A287AKP0_PIG)	MIA3	10	2.92494	79.2494	4	6	0.048621	0.00249536	197.457	100	100	Doubtful	false
91	A0A287BK52		A0A287BK52	Single Protein	SURP and G-patch domain containing 1 (A0A287BK52_PIG)	SUGP1		6.63507	94.1548	4	6	0.111673	0.00685123	71.6612	100	100	Doubtful	false
92	F1S0V3		F1S0V3	Single Protein	Annexin (F1S0V3_PIG)	ANXA6	16	5.50595	95.3869	4	6	0.104106	0.00559022	75.7506	100	100	Doubtful	false
93	F1S4A7		F1S4A7	Single Protein	Uncharacterized protein (F1S4A7_PIG)	LOC110255249		9.58904	79.589	4	6	0.142802	0.00444636	81.4263	100	100	Doubtful	false
94	F1SEU3	F1SEU4	F1SEU3, F1SEU4	Related Proteins	DLC1 Rho GTPase activating protein (F1SEU3_PIG)	DLC1		4.05759	87.3037	4	6	0.0528012	0.00306097	170.916	100	100	Doubtful	false
95	F1SPG9		F1SPG9	Single Protein	Extended synaptotagmin 1 (F1SPG9_PIG)	ESYT1	5	7.31939	77.9468	4	6	0.0826367	0.00376016	117.218	100	100	Doubtful	false
96	I3L5Y2	I3LCT7	I3L5Y2, I3LCT7	Related Proteins	BAH domain and coiled-coil containing 1 (I3L5Y2_PIG)	BAHCC1	12	2.69426	74.7755	4	6	0.0308639	0.00213229	270.773	100	100	Doubtful	false
97	I3L5Y3		I3L5Y3	Single Protein	Uncharacterized protein (I3L5Y3_PIG)	LY75	15	3.13589	83.856	4	6	0.0519086	0.00190443	197.982	100	100	Doubtful	false
98	I3L5Z9	I3LBR7	I3L5Z9, I3LBR7	Related Proteins	Zinc finger NFX1-type containing 1 (I3L5Z9_PIG)	ZNFX1		1.29803	92.731	4	6	0.0389568	0.00153975	220.871	100	100	Doubtful	false
99	K7GPC8	K7GSZ4	K7GPC8, K7GSZ4	Related Proteins	Leukocyte receptor cluster member 8 (K7GPC8_PIG)	LENG8	6	7.79874	76.1006	4	6	0.102943	0.00534435	87.5669	100	100	Doubtful	false
100	K7GS03		K7GS03	Single Protein	LDL receptor related protein 1 (K7GS03_PIG)	LRP1		1.47545	84.2325	4	6	0.0216504	0.0008061	504.357	100	100	Doubtful	false
101	A0A286ZKV7	A0A286ZMH4, A0A286ZWV5, A0A287AZQ0	A0A286ZKV7, A0A286ZMH4, A0A286ZWV5, A0A287AZQ0	Related Proteins	WNK lysine deficient protein kinase 2 (A0A286ZKV7_PIG)	WNK2		3.32717	54.2976	4	5	0.0540401	0.00198582	228.289	100	100	Doubtful	false
102	A0A286ZV78		A0A286ZV78	Single Protein	BTB domain containing 8 (A0A286ZV78_PIG)	BTBD8		3.42312	83.9506	4	5	0.0454991	0.00206105	195.419	100	100	Doubtful	false
103	A0A286ZVP3	A0A287A2F1, F1RTS7	A0A286ZVP3, A0A287A2F1, F1RTS7	Related Proteins	Regulating synaptic membrane exocytosis 1 (A0A286ZVP3_PIG)	RIMS1	1	3.31457	93.9962	4	5	0.0384688	0.00155245	177.523	100	100	Doubtful	false
104	A0A286ZZU1	A0A287AV84, A0A287BBI2, A0A287BKV0	A0A286ZZU1, A0A287AV84, A0A287BBI2, A0A287BKV0	Related Proteins	Tumor protein p53 binding protein 1 (A0A286ZZU1_PIG)	TP53BP1		3.26256	77.0585	4	5	0.0567009	0.00207213	209.049	100	100	Doubtful	false
105	A0A287A7L1	A0A287AQ29, I3LBL1	A0A287A7L1, A0A287AQ29, I3LBL1	Related Proteins	BRCA1 interacting protein C-terminal helicase 1 (A0A287A7L1_PIG)	BRIP1		4.9789	87.4262	4	5	0.0690192	0.00225225	133.394	100	100	Doubtful	false
106	A0A287AG13	F1SCV9	A0A287AG13, F1SCV9	Related Proteins	Apolipoprotein B (A0A287AG13_PIG)	APOB		1.18084	87.0107	4	5	0.0189744	0.000586412	516.937	100	100	Doubtful	false
107	A0A287AG90	A0A287B4Z1, F1S3L7	A0A287AG90, A0A287B4Z1, F1S3L7	Related Proteins	Signal induced proliferation associated 1 like 1 (A0A287AG90_PIG)	SIPA1L1	7	3.65088	88.0776	4	5	0.0450541	0.00167314	193.42	100	100	Doubtful	false
108	A0A287AH52	A0A287BF64	A0A287AH52, A0A287BF64	Related Proteins	Uncharacterized protein (A0A287AH52_PIG)	MUC5B		1.29358	45.604	4	5	0.0381501	0.00148237	473.466	100	100	Doubtful	false
109	A0A287AIQ4	A0A287BM45, F1SG34	A0A287AIQ4, A0A287BM45, F1SG34	Related Proteins	Adenosine deaminase, RNA specific B1 (A0A287AIQ4_PIG)	ADARB1	13	5.34979	83.1276	4	5	0.120425	0.00426293	78.9906	100	100	Doubtful	false
110	A0A287B9S1	A0A287AZL2, F1S4X7	A0A287AZL2, A0A287B9S1, F1S4X7	Related Proteins	Myosin heavy chain 7B (A0A287B9S1_PIG)	MYH7B	17	1.3809	92.9229	4	5	0.0332	0.00190918	198.079	100	100	Doubtful	false
111	A0A287AZL3	A0A287B5P2, KRHB4_HUMAN	A0A287AZL3, A0A287B5P2, KRHB4_HUMAN	Related Proteins	Keratin 5 (A0A287AZL3_PIG)	KRT5	5	4.42478	79.115	4	5	0.142802	0.00288485	60.4183	100	100	Doubtful	false
112	A0A287B6R5		A0A287B6R5	Single Protein	Usherin (A0A287B6R5_PIG)	USH2A		1.1583	66.0425	4	5	0.0238355	0.00075514	568.265	100	100	Doubtful	false
113	A0A287B9E3	I3LBS5	A0A287B9E3, I3LBS5	Related Proteins	SLIT-ROBO Rho GTPase activating protein 1 (A0A287B9E3_PIG)	SRGAP1	5	4.51613	84.8848	4	5	0.0711511	0.00262396	124.072	100	100	Doubtful	false
114	A0A287B9Y8	F1SJF2	A0A287B9Y8, F1SJF2	Related Proteins	Cortactin binding protein 2 (A0A287B9Y8_PIG)	CTTNBP2	18	2.43902	79.2073	4	5	0.0528012	0.00179625	178.541	100	100	Doubtful	false
115	F1RY22		F1RY22	Single Protein	Midasin (F1RY22_PIG)	MDN1		1.14531	85.5225	4	5	0.0156797	0.000645184	629.647	100	100	Doubtful	false
116	F1S431		F1S431	Single Protein	Uncharacterized protein (F1S431_PIG)	AARS	6	5.42231	89.8853	4	5	0.0907767	0.00270688	105.658	100	100	Doubtful	false
117	F1S6H2		F1S6H2	Single Protein	ST3 beta-galactoside alpha-2,3-sialyltransferase 4 (F1S6H2_PIG)	ST3GAL4	9	11.7048	91.6031	4	5	0.182299	0.00648148	45.0405	100	100	Doubtful	false
118	F1SS26		F1SS26	Single Protein	Uncharacterized protein (F1SS26_PIG)	THBS1	1	6.83761	84.8718	4	5	0.0857111	0.00260154	129.463	100	100	Doubtful	false
119	F2Z5A8		F2Z5A8	Single Protein	Structural maintenance of chromosomes protein (F2Z5A8_PIG)	SMC1A	X	4.23729	94.453	4	5	0.0404983	0.00190321	150.414	100	100	Doubtful	false
120	I3LDH6		I3LDH6	Single Protein	Lipoxygenase homology domains 1 (I3LDH6_PIG)	LOXHD1		3.23828	88.2552	4	5	0.0356407	0.00132348	235.532	100	100	Doubtful	false
121	I3LTW9		I3LTW9	Single Protein	Uncharacterized protein (I3LTW9_PIG)	KMT2D	5	1.0712	54.7574	4	5	0.027875	0.00118271	505.568	100	100	Doubtful	false
122	A0A286ZIK7		A0A286ZIK7	Single Protein	Rap guanine nucleotide exchange factor 5 (A0A286ZIK7_PIG)	RAPGEF5	9	5.54299	90.4977	4	4	0.0857111	0.00260417	101.411	100	100	Doubtful	false
123	A0A286ZJS3	A0A287A8P6, A0A287AC84, F1S0U6	A0A286ZJS3, A0A287A8P6, A0A287AC84, F1S0U6	Related Proteins	Senataxin (A0A286ZJS3_PIG)	SETX	1	2.86267	93.4236	4	4	0.0270562	0.000862664	290.133	100	100	Doubtful	false
124	A0A286ZJW7		A0A286ZJW7	Single Protein	LDL receptor related protein 8 (A0A286ZJW7_PIG)	LRP8	6	6.51042	87.6302	4	4	0.122018	0.00309559	85.1815	100	100	Doubtful	false
125	A0A286ZK47	A0A287B6S4	A0A286ZK47, A0A287B6S4	Related Proteins	Uncharacterized protein (A0A286ZK47_PIG)	LOC100626097		1.17925	88.1781	4	4	0.0116823	0.000348267	763.614	100	100	Doubtful	false
126	A0A286ZKG0	A0A287AG82, A0A287ASE2, A0A287BL88	A0A286ZKG0, A0A287AG82, A0A287ASE2, A0A287BL88	Related Proteins	Uncharacterized protein (A0A286ZKG0_PIG)	PATJ		2.41343	82.2141	4	4	0.0525003	0.0013295	206.437	100	100	Doubtful	false
127	A0A286ZL47	A0A286ZQI5, A0A287ASJ8, A0A287AUP7, F1SFM2, F1SFM3	A0A286ZL47, A0A286ZQI5, A0A287ASJ8, A0A287AUP7, F1SFM2, F1SFM3	Related Proteins	Cell adhesion molecule L1 like (A0A286ZL47_PIG)	CHL1	13	6.32035	73.5065	4	4	0.0857111	0.00245387	129.165	100	100	Doubtful	false
128	A0A286ZR94	A0A287ASK1, F1SKI0	A0A286ZR94, A0A287ASK1, F1SKI0	Related Proteins	Myosin-11 (A0A286ZR94_PIG)	MYH11		2.56556	92.7594	4	4	0.0328448	0.00128048	202.555	100	100	Doubtful	false
129	A0A286ZWZ3	F1RLV6	A0A286ZWZ3, F1RLV6	Related Proteins	Eukaryotic translation initiation factor 4E nuclear import factor 1 (A0A286ZWZ3_PIG)	EIF4ENIF1	14	6.95742	66.3551	4	4	0.0849213	0.0032603	105.593	100	100	Doubtful	false
130	A0A286ZX72	A0A287ACM2, A0A287B3D3, A0A287BL53, F1RGY4, K7GMG9	A0A286ZX72, A0A287ACM2, A0A287B3D3, A0A287BL53, F1RGY4, K7GMG9	Related Proteins	Lysosomal trafficking regulator (A0A286ZX72_PIG)	LYST	14	1.74966	79.3001	4	4	0.0259144	0.000707174	418.633	100	100	Doubtful	false
131	A0A287A113	F1SA60	A0A287A113, F1SA60	Related Proteins	Spectrin beta chain (A0A287A113_PIG)	SPTB	7	3.20513	96.7521	4	4	0.0305567	0.0009202	269.731	100	100	Doubtful	false
132	A0A287A1U0	F1S5Z7	A0A287A1U0, F1S5Z7	Related Proteins	Sortilin (A0A287A1U0_PIG)	SORT1	4	6.17801	73.6126	4	4	0.105295	0.00296349	104.908	100	100	Doubtful	false
133	A0A287A3U4	F1SFZ6	A0A287A3U4, F1SFZ6	Related Proteins	Anoctamin (A0A287A3U4_PIG)	ANO3	2	6.61914	85.7434	4	4	0.0833845	0.00247427	114.882	100	100	Doubtful	false
134	A0A287A7B6	A0A287AD10, A0A287AHX6, A0A287BAA1, I3LAN0	A0A287A7B6, A0A287AD10, A0A287AHX6, A0A287BAA1, I3LAN0	Related Proteins	Zinc finger E-box binding homeobox 2 (A0A287A7B6_PIG)	ZEB2	15	3.37727	83.6079	4	4	0.0680004	0.00200328	136.461	100	100	Doubtful	false
135	A0A287A901	A0A287AZ60, A0A287BKR8, A0A287BMP5, A0A287BSV7, F1RFF0	A0A287A901, A0A287AZ60, A0A287BKR8, A0A287BMP5, A0A287BSV7, F1RFF0	Related Proteins	Myotubularin related protein 3 (A0A287A901_PIG)	MTMR3	14	5.4513	86.1483	4	4	0.0873357	0.00216113	124.672	100	100	Doubtful	false
136	A0A287A950	A0A287B5H2	A0A287A950, A0A287B5H2	Related Proteins	Retinoic acid induced 1 (A0A287A950_PIG)	RAI1		3.36215	78.5783	4	4	0.0412233	0.00127343	218.278	100	100	Doubtful	false
137	A0A287ACM6	A0A287AQL3, A0A287AQT8, A0A287BSG1, I3LA35, I3LJ33	A0A287ACM6, A0A287AQL3, A0A287AQT8, A0A287BSG1, I3LA35, I3LJ33	Related Proteins	Calcium voltage-gated channel auxiliary subunit alpha2delta 3 (A0A287ACM6_PIG)	CACNA2D3		5.06912	74.6544	4	4	0.0833845	0.00251029	122.358	100	100	Doubtful	false
138	A0A287ADW4		A0A287ADW4	Single Protein	Forkhead box F1 (A0A287ADW4_PIG)	FOXF1		17.9669	47.7541	4	4	0.406527	0.0103135	44.5575	100	100	Doubtful	false
139	A0A287AEG2		A0A287AEG2	Single Protein	DDB1 and CUL4 associated factor 1 (A0A287AEG2_PIG)	DCAF1	13	3.10954	85.7244	4	4	0.0651169	0.0017175	158.566	100	100	Doubtful	false
140	A0A287AGR9	A0A287B842, A0A287BIR8	A0A287AGR9, A0A287B842, A0A287BIR8	Related Proteins	Euchromatic histone lysine methyltransferase 1 (A0A287AGR9_PIG)	EHMT1		4.38247	83.1873	4	4	0.068506	0.00199553	136.077	100	100	Doubtful	false
141	A0A287AMK3		A0A287AMK3	Single Protein	Coiled-coil domain containing 187 (A0A287AMK3_PIG)	CCDC187		4.72813	93.3806	4	4	0.0620471	0.00141451	136.432	100	100	Doubtful	false
142	A0A287ANB2	F1S1Y9	A0A287ANB2, F1S1Y9	Related Proteins	Sodium channel protein (A0A287ANB2_PIG)	SCN3A	15	3.56564	63.101	4	4	0.0525003	0.00164098	209.875	100	100	Doubtful	false
143	A0A287AQA7		A0A287AQA7	Single Protein	Coiled-coil domain containing 187 (A0A287AQA7_PIG)	CCDC187		5.74257	91.6832	4	4	0.0797752	0.00181014	108.858	100	100	Doubtful	false
144	A0A287AVB6		A0A287AVB6	Single Protein	PEAK1 related, kinase-activating pseudokinase 1 (A0A287AVB6_PIG)	PRAG1	GL892882.1	6.0241	77.7969	4	4	0.0898913	0.00230457	123.995	100	100	Doubtful	false
145	A0A287AWU6	F1SGG4, F1SGI5	A0A287AWU6, F1SGG4, F1SGI5	Related and Unrelated Proteins	Keratin 73 (A0A287AWU6_PIG)	KRT73		5	85.3704	4	4	0.157423	0.00243337	58.9037	100	100	Doubtful	false
146	A0A287B3E0	A0A287BRI3, F1SF00, I3LUI3	A0A287B3E0, A0A287BRI3, F1SF00, I3LUI3	Related Proteins	Uncharacterized protein (A0A287B3E0_PIG)	SRGAP2	9	4.70127	83.7414	4	4	0.0752169	0.00243665	115.501	100	100	Doubtful	false
147	A0A287B6S5	I3LK59	A0A287B6S5, I3LK59	Related Proteins	Enolase 1 (A0A287B6S5_PIG)	ENO1	6	5.52995	100	4	4	0.189794	0.0046851	47.4023	100	100	Doubtful	false
148	A0A287BLD1	F1RRJ9	A0A287BLD1, F1RRJ9	Related Proteins	Uncharacterized protein (A0A287BLD1_PIG)	LTBP3	2	5.33033	74.024	4	4	0.0881713	0.00211291	141.972	100	100	Doubtful	false
149	A0A287BQF8		A0A287BQF8	Single Protein	GPRIN family member 3 (A0A287BQF8_PIG)	GPRIN3	8	10.8333	74.3056	4	4	0.122018	0.00389408	76.0108	100	100	Doubtful	false
150	F1REX8		F1REX8	Single Protein	Huntingtin interacting protein 1 related (F1REX8_PIG)	HIP1R	14	6.27341	94.5693	4	4	0.0711511	0.00206271	119.676	100	100	Doubtful	false
151	F1RS45		F1RS45	Single Protein	DNA topoisomerase 2 (F1RS45_PIG)	TOP2B	13	4.15375	92.2505	4	4	0.0389568	0.00140009	181.736	100	100	Doubtful	false
152	F1RSL5		F1RSL5	Single Protein	Endoplasmic reticulum to nucleus signaling 1 (F1RSL5_PIG)	ERN1	12	7.81089	73.2785	4	4	0.100694	0.00292193	109.291	100	100	Doubtful	false
153	F1RWK5		F1RWK5	Single Protein	Zinc finger homeobox 4 (F1RWK5_PIG)	ZFHX4	4	1.74467	66.602	4	4	0.0277909	0.000866251	397.054	100	100	Doubtful	false
154	F1RYS0	K7GLL6, K7GQI3	F1RYS0, K7GLL6, K7GQI3	Related Proteins	Fraser extracellular matrix complex subunit 1 (F1RYS0_PIG)	FRAS1	8	1.56368	68.7768	4	4	0.0300581	0.000763965	435.692	100	100	Doubtful	false
155	F1RZA6		F1RZA6	Single Protein	Ring finger protein 213 (F1RZA6_PIG)	RNF213		0.895219	90.4985	4	4	0.0168254	0.000468375	555.233	100	100	Doubtful	false
156	F1S0Y1		F1S0Y1	Single Protein	Hemicentin 2 (F1S0Y1_PIG)	HMCN2	1	1.2253	70.7905	4	4	0.024022	0.000581612	539.627	100	100	Doubtful	false
157	F1S397		F1S397	Single Protein	Zinc finger homeobox 3 (F1S397_PIG)	ZFHX3	6	1.90758	60.532	4	4	0.0280447	0.000924693	405.764	100	100	Doubtful	false
158	F1S539		F1S539	Single Protein	ATP binding cassette subfamily A member 4 (F1S539_PIG)	ABCA4	4	2.84483	75.6034	4	4	0.0450541	0.00118776	259.535	100	100	Doubtful	false
159	F1S7X0		F1S7X0	Single Protein	Uncharacterized protein (F1S7X0_PIG)			6.19748	89.0756	4	4	0.0833845	0.00245676	108.516	100	100	Doubtful	false
160	F1SL22	K7GNN0	F1SL22, K7GNN0	Related Proteins	von Willebrand factor (F1SL22_PIG)	VWF		2.72109	77.7211	4	4	0.0383088	0.000911743	321.782	100	100	Doubtful	false
161	F1SMX9		F1SMX9	Single Protein	Cadherin 7 (F1SMX9_PIG)	CDH7	1	6.6242	71.465	4	4	0.134474	0.00371361	86.9623	100	100	Doubtful	false
162	F1SPK1		F1SPK1	Single Protein	Plexin D1 (F1SPK1_PIG)	PLXND1	13	3.75708	80.9573	4	4	0.0510458	0.00132443	213.935	100	100	Doubtful	false
163	F1SR93		F1SR93	Single Protein	Leucine rich repeat kinase 1 (F1SR93_PIG)	LRRK1		3.37469	85.7568	4	4	0.0454991	0.00120563	225.479	100	100	Doubtful	false
164	F1SUA7		F1SUA7	Single Protein	Uncharacterized protein (F1SUA7_PIG)	CDH23		1.61146	59.0868	4	4	0.0389568	0.00105219	369.277	100	100	Doubtful	false
165	F1SUR6		F1SUR6	Single Protein	C2 calcium dependent domain containing 3 (F1SUR6_PIG)	C2CD3	9	2.6805	76.1349	4	4	0.0415955	0.00118304	252.199	100	100	Doubtful	false
166	K7GMT0		K7GMT0	Single Protein	GRB2 associated binding protein 1 (K7GMT0_PIG)	GAB1	8	10.1449	74.3478	4	4	0.154782	0.00406108	76.1325	100	100	Doubtful	false
167	Q29121		Q29121	Single Protein	Polypeptide N-acetylgalactosaminyltransferase 1 (GALT1_PIG)	GALNT1	6	9.66011	94.4544	4	4	0.142802	0.00394571	64.0774	100	100	Doubtful	false
168	A0A287AY05		A0A287AY05	Single Protein	Uncharacterized protein (A0A287AY05_PIG)	RAB40C		9.60854	100	3	15	0.218188	0.0474496	31.3279	100	100	Doubtful	false
169	A0A286ZSZ9		A0A286ZSZ9	Single Protein	Ephrin A5 (A0A286ZSZ9_PIG)	EFNA5		22.807	100	3	12	0.350314	0.0219298	26.3399	100	100	Doubtful	false
170	F1SCI4		F1SCI4	Single Protein	Uncharacterized protein (F1SCI4_PIG)	AKAP13		1.97183	83.662	3	10	0.033768	0.00575196	159.937	100	100	Doubtful	false
171	P12263	K7GL28	K7GL28, P12263	Related Proteins	Coagulation factor VIII (FA8_PIG)	F8	X	1.40647	87.7637	3	10	0.0310372	0.00302707	239.155	100	100	Doubtful	false
172	A0A286ZQ51	A0A286ZXR0, A0A286ZY73, A0A287A4C1, A0A287AWT5, F1S394, K7GN13, K7GQ11	A0A286ZQ51, A0A286ZXR0, A0A286ZY73, A0A287A4C1, A0A287AWT5, F1S394, K7GN13, K7GQ11	Related Proteins	Nuclear factor of activated T cells 5 (A0A286ZQ51_PIG)	NFAT5	6	3.26158	35.9426	3	9	0.0913767	0.00877193	165.957	100	100	Doubtful	false
173	A0A287A0H6	A0A287AC35, F1RQ49	A0A287A0H6, A0A287AC35, F1RQ49	Related Proteins	AF4/FMR2 family member 2 (A0A287A0H6_PIG)	AFF2	X	1.40296	72.0966	3	9	0.0513302	0.00576577	140.504	100	100	Doubtful	false
174	A0A287A9I4	A0A287AIE8, A0A287ANM5, A0A287APM1, I3LFJ5	A0A287A9I4, A0A287AIE8, A0A287ANM5, A0A287APM1, I3LFJ5	Related Proteins	SURP and G-patch domain containing 2 (A0A287A9I4_PIG)	SUGP2	2	2.42764	79.085	3	8	0.0513302	0.00413223	118.448	100	100	Doubtful	false
175	I3LBA6		I3LBA6	Single Protein	Transglutaminase 3 (I3LBA6_PIG)	TGM3		4.5273	95.2064	3	8	0.0826367	0.00955711	84.0948	100	100	Doubtful	false
176	A0A0U2ETD0		A0A0U2ETD0	Single Protein	Emerin (A0A0U2ETD0_PIG)	EMD		10	85.3846	3	7	0.304321	0.0262763	29.2191	100	100	Doubtful	false
177	A0A286ZWN6	A0A287A1M4	A0A286ZWN6, A0A287A1M4	Related Proteins	Uncharacterized protein (A0A286ZWN6_PIG)			16.5385	66.5385	3	7	0.412538	0.0231214	27.4838	100	100	Doubtful	false
178	A0A286ZYN0	F1S0K2, I3LDS3, K1C15_SHEEP	A0A286ZYN0, F1S0K2, I3LDS3, K1C15_SHEEP	Related Proteins	Keratin 15 (A0A286ZYN0_PIG)	KRT15	12	7.78032	85.8124	3	7	0.154782	0.00670707	46.7382	100	100	Doubtful	false
179	A0A287AG09	I3L6V1	A0A287AG09, I3L6V1	Related Proteins	Coiled-coil domain containing 181 (A0A287AG09_PIG)	CCDC181	4	7.82779	93.1507	3	7	0.0788648	0.00735294	59.7411	100	100	Doubtful	false
180	A0A287AS47	A0A288CFZ4	A0A287AS47, A0A288CFZ4	Related Proteins	LIM homeobox 8 (A0A287AS47_PIG)	LHX8	6	8.3815	74.5665	3	7	0.183507	0.0226098	38.1155	100	100	Doubtful	false
181	A0A287BH48		A0A287BH48	Single Protein	PITPNM family member 3 (A0A287BH48_PIG)	PITPNM3	12	4.87805	79.6468	3	7	0.0525003	0.00404787	129.721	100	100	Doubtful	false
182	F1RKR0		F1RKR0	Single Protein	Protein phosphatase 1 regulatory subunit 32 (F1RKR0_PIG)	PPP1R32	2	9.92908	100	3	7	0.165914	0.0102443	47.2394	100	100	Doubtful	false
183	A0A286ZI15	F1RFE4, I3L8I9	A0A286ZI15, F1RFE4, I3L8I9	Related Proteins	Uncharacterized protein (A0A286ZI15_PIG)	AQP8		6.46388	22.0532	3	6	0.539927	0.0833333	27.5916	100	100	Doubtful	false
184	A0A286ZLC4		A0A286ZLC4	Single Protein	Serine/arginine repetitive matrix 3 (A0A286ZLC4_PIG)	SRRM3		4.34783	89.2977	3	6	0.0577676	0.00811486	64.8595	100	100	Doubtful	false
185	A0A287A9V3	A0A287AW46	A0A287A9V3, A0A287AW46	Related Proteins	WD repeat domain 81 (A0A287A9V3_PIG)	WDR81		2.67156	72.7082	3	6	0.0446898	0.00228146	208.079	100	100	Doubtful	false
186	A0A287AUT1	A0A287BLW6	A0A287AUT1, A0A287BLW6	Related Proteins	Plexin B2 (A0A287AUT1_PIG)	PLXNB2		2.89776	84.6364	3	6	0.0378367	0.00215332	203.19	100	100	Doubtful	false
187	F1RQH8	I3L6Y7, I3LTD5	F1RQH8, I3L6Y7, I3LTD5	Related Proteins	WD repeat domain 33 (F1RQH8_PIG)	WDR33	15	3.74251	70.8084	3	6	0.0484505	0.00458069	145.709	100	100	Doubtful	false
188	F1RVQ6		F1RVQ6	Single Protein	Kinesin-like protein (F1RVQ6_PIG)			6.94789	100	3	6	0.158323	0.0107527	45.5743	100	100	Doubtful	false
189	F1SGG1		F1SGG1	Single Protein	Keratin 18 (F1SGG1_PIG)	KRT18	5	5.43735	92.6714	3	6	0.136464	0.00612245	47.3892	100	100	Doubtful	false
190	F1SVC8	I3LET5	F1SVC8, I3LET5	Related Proteins	Lysine demethylase 3A (F1SVC8_PIG)	KDM3A	3	3.3805	92.6887	3	6	0.0498488	0.00325134	141.243	100	100	Doubtful	false
191	A0A286ZIE7	A0A286ZKF9, F1SGF6	A0A286ZIE7, A0A286ZKF9, F1SGF6	Related Proteins	Uncharacterized protein (A0A286ZIE7_PIG)	CADPS		2.75093	87.9554	3	5	0.0432897	0.00324035	151.862	100	100	Doubtful	false
192	A0A286ZJ18	A0A286ZJ93, A0A286ZT35, A0A287AES8, A0A287AJW5, A0A287APF0, I3LGS3	A0A286ZJ18, A0A286ZJ93, A0A286ZT35, A0A287AES8, A0A287AJW5, A0A287APF0, I3LGS3	Related Proteins	Plexin A4 (A0A286ZJ18_PIG)	PLXNA4	JH118757.1	3.97163	73.2624	3	5	0.0494917	0.00371087	158.323	100	100	Doubtful	false
193	E3US74	A0A286ZJM5	A0A286ZJM5, E3US74	Related Proteins	HECT, C2 and WW domain containing E3 ubiquitin protein ligase 2 (E3US74_PIG)	HECW2		2.85896	68.4244	3	5	0.0468092	0.00263076	175.974	100	100	Doubtful	false
194	A0A286ZL87	A0A287A1A2, A0A287A4G9, F1SSW5, F1SSW6	A0A286ZL87, A0A287A1A2, A0A287A4G9, F1SSW5, F1SSW6	Related Proteins	MGA, MAX dimerization protein (A0A286ZL87_PIG)	MGA		1.291	75.4361	3	5	0.0216166	0.00101758	313.104	100	100	Doubtful	false
195	A0A286ZL87	A0A287BGG2, F1SSW6	A0A286ZL87, A0A287BGG2, F1SSW6	Related Proteins	MGA, MAX dimerization protein (A0A286ZL87_PIG)	MGA		1.11654	75.4361	3	5	0.0216166	0.00101758	313.104	100	100	Doubtful	false
196	A0A286ZRL3	A0A286ZNX1, A0A287AJ02, A0A287BFX1, F1SHE6	A0A286ZNX1, A0A286ZRL3, A0A287AJ02, A0A287BFX1, F1SHE6	Related Proteins	Uncharacterized protein (A0A286ZRL3_PIG)	NBEAL1		0.990732	84.9792	3	5	0.0224599	0.00106556	356.325	100	100	Doubtful	false
197	A0A286ZPZ5	A0A287B4U2, A0A287BR17, F1RHG1	A0A286ZPZ5, A0A287B4U2, A0A287BR17, F1RHG1	Related Proteins	Clustered mitochondria protein homolog (A0A286ZPZ5_PIG)	CLUH	12	3.48406	89.3254	3	5	0.0494917	0.00235131	150.732	100	100	Doubtful	false
198	A0A286ZQ85	F1RYI8	A0A286ZQ85, F1RYI8	Related Proteins	Uncharacterized protein (A0A286ZQ85_PIG)	COL3A1	15	5.78512	88.2645	3	5	0.0673378	0.00358926	113.482	100	100	Doubtful	false
199	A0A286ZQE1	F1SAH0	A0A286ZQE1, F1SAH0	Related Proteins	Cbl proto-oncogene (A0A286ZQE1_PIG)	CBL	9	4.59519	79.8687	3	5	0.0867874	0.00456621	100.602	100	100	Doubtful	false
200	A0A286ZRD9	A0A287AIX3, A0A287B3M7, A0A287BFC1	A0A286ZRD9, A0A287AIX3, A0A287B3M7, A0A287BFC1	Related Proteins	Histone-lysine N-methyltransferase (A0A286ZRD9_PIG)	KMT2A		1.63852	74.6912	3	5	0.0139676	0.000956238	430.96	100	100	Doubtful	false
201	A0A286ZTE3	F1S1Z7	A0A286ZTE3, F1S1Z7	Related Proteins	DNA polymerase iota (A0A286ZTE3_PIG)	POLI	1	7.06667	90.5333	3	5	0.0826367	0.00490918	83.7918	100	100	Doubtful	false
202	A0A287A146	A0A287BFY3, I3LQB4	A0A287A146, A0A287BFY3, I3LQB4	Related Proteins	F-box protein 25 (A0A287A146_PIG)	FBXO25	GL894993.1	8.17439	82.2888	3	5	0.165914	0.0107616	43.1027	100	100	Doubtful	false
203	A0A287A375	F1SRR8	A0A287A375, F1SRR8	Related Proteins	Maltase-glucoamylase 2 (putative) (A0A287A375_PIG)	MGAM2		3.71981	60.9179	3	5	0.0494917	0.00303992	232.286	100	100	Doubtful	false
204	A0A287A3N7	A0A287A762, A0A287AAK0, A0A287AFA2, A0A287BIY7, F1RS89	A0A287A3N7, A0A287A762, A0A287AAK0, A0A287AFA2, A0A287BIY7, F1RS89	Related Proteins	LPS responsive beige-like anchor protein (A0A287A3N7_PIG)	LRBA		1.57199	78.921	3	5	0.0276795	0.00128263	311.005	100	100	Doubtful	false
205	F1SBK1	A0A287A671, A0A287AAS5, A0A287AF58	A0A287A671, A0A287AAS5, A0A287AF58, F1SBK1	Related Proteins	Delta-like protein (F1SBK1_PIG)	JAG1	17	4.4335	71.757	3	5	0.0666879	0.00305111	133.706	100	100	Doubtful	false
206	A0A287A6F5		A0A287A6F5	Single Protein	Zinc binding alcohol dehydrogenase domain containing 2 (A0A287A6F5_PIG)	ZADH2		9.28382	100	3	5	0.199354	0.010168	40.4392	100	100	Doubtful	false
207	A0A287A9E0	A0A287AN21, F1SV20, I3L5F1, Q6PQD5	A0A287A9E0, A0A287AN21, F1SV20, I3L5F1, Q6PQD5	Related Proteins	Serine-protein kinase ATM (A0A287A9E0_PIG)	ATM	9	1.38327	93.8934	3	5	0.0205859	0.00137741	339.332	100	100	Doubtful	false
208	A0A287AA81	A0A287AZD1, A0A287BK15, F1SCU6	A0A287AA81, A0A287AZD1, A0A287BK15, F1SCU6	Related Proteins	Pumilio RNA binding family member 2 (A0A287AA81_PIG)	PUM2	3	5.40265	56.473	3	5	0.0938582	0.00451264	105.736	100	100	Doubtful	false
209	A0A287AB40	A0A287AGD6, A0A287BCF6, A0A287BJM9, F1S6X9	A0A287AB40, A0A287AGD6, A0A287BCF6, A0A287BJM9, F1S6X9	Related Proteins	NHS like 1 (A0A287AB40_PIG)	NHSL1	1	3.12102	72.2293	3	5	0.044119	0.00249853	166.923	100	100	Doubtful	false
210	A0A287AFN6	F1SKX8	A0A287AFN6, F1SKX8	Related Proteins	Filamin A interacting protein 1 like (A0A287AFN6_PIG)	FILIP1L	13	2.94861	96.7987	3	5	0.0376306	0.00333623	136.037	100	100	Doubtful	false
211	A0A287AJ00	A0A287BFQ3	A0A287AJ00, A0A287BFQ3	Related Proteins	Delta-like protein (A0A287AJ00_PIG)	DLL4	1	8.52459	61.9672	3	5	0.148154	0.00749559	66.5558	100	100	Doubtful	false
212	A0A287AK57		A0A287AK57	Single Protein	Cancer antigen 1 (A0A287AK57_PIG)	CAGE1		5.38117	82.7354	3	5	0.0624678	0.00361337	101.841	100	100	Doubtful	false
213	A0A287AM15		A0A287AM15	Single Protein	Uncharacterized protein (A0A287AM15_PIG)	SYTL2	9	1.95652	97.7174	3	5	0.0304893	0.00185391	203.003	100	100	Doubtful	false
214	A0A287AQ97	A0A287BC87	A0A287AQ97, A0A287BC87	Related Proteins	Armadillo repeat containing X-linked 4 (A0A287AQ97_PIG)	ARMCX4		1.45903	65.1702	3	5	0.0313186	0.00181783	275.348	100	100	Doubtful	false
215	A0A287ARF1	A0A287B0P2, A0A287BM33, F1SQJ5	A0A287ARF1, A0A287B0P2, A0A287BM33, F1SQJ5	Related Proteins	Endoplasmic reticulum lectin 1 (A0A287ARF1_PIG)	ERLEC1	3	12.0482	92.5301	3	5	0.158323	0.00737847	47.6515	100	100	Doubtful	false
216	A0A287AZV9	F1SI67	A0A287AZV9, F1SI67	Related Proteins	Shugoshin 2 (A0A287AZV9_PIG)	SGO2	15	3.51494	91.2127	3	5	0.0395705	0.003693	129.109	100	100	Doubtful	false
217	A0A287B1K5	F1S7C4	A0A287B1K5, F1S7C4	Related Proteins	Cation-transporting ATPase (A0A287B1K5_PIG)	ATP13A1	2	5.24126	77.371	3	5	0.0624678	0.00268817	132.671	100	100	Doubtful	false
218	A0A287B8F6	F1S8V8	A0A287B8F6, F1S8V8	Related Proteins	Dynamin binding protein (A0A287B8F6_PIG)	DNMBP	14	1.78571	94.7066	3	5	0.0424909	0.00258137	175.301	100	100	Doubtful	false
219	A0A287BGF1	F1SRR5, I3LTM2	A0A287BGF1, F1SRR5, I3LTM2	Related Proteins	Spectrin repeat containing nuclear envelope protein 2 (A0A287BGF1_PIG)	SYNE2	1	0.345821	90.7205	3	5	0.00806462	0.000608852	799.457	100	100	Doubtful	false
220	A6M928	I3LLD5	A6M928, I3LLD5	Related Proteins	Eukaryotic translation initiation factor 4A isoform 1 (A6M928_PIG)	EIF4A1	12	11.8227	91.3793	3	5	0.151395	0.0101078	46.1246	100	100	Doubtful	false
221	C3VVV8		C3VVV8	Single Protein	Prothymosin alpha (C3VVV8_PIG)	PTMA		33.6364	48.1818	3	5	0.873817	0.0628931	12.0649	100	100	Doubtful	false
222	F1RGM4		F1RGM4	Single Protein	Src homology 2 domain containing E (F1RGM4_PIG)	SHE	4	9.28854	93.4783	3	5	0.106924	0.00704722	55.0519	100	100	Doubtful	false
223	F1RYK8		F1RYK8	Single Protein	Fibrous sheath interacting protein 2 (F1RYK8_PIG)	FSIP2		0.934441	86.369	3	5	0.00859654	0.000486576	760.608	100	100	Doubtful	false
224	F1S697		F1S697	Single Protein	Centrosomal protein 350 (F1S697_PIG)	CEP350		1.09114	91.335	3	5	0.0157153	0.00134692	350.455	100	100	Doubtful	false
225	F1SAZ0		F1SAZ0	Single Protein	Sperm associated antigen 17 (F1SAZ0_PIG)	SPAG17	4	1.59624	78.216	3	5	0.0267161	0.00230092	240.728	100	100	Doubtful	false
226	F1SD06		F1SD06	Single Protein	Protocadherin related 15 (F1SD06_PIG)	PCDH15	14	1.99032	70.6832	3	5	0.0458768	0.0029173	205.836	100	100	Doubtful	false
227	F1SER9		F1SER9	Single Protein	Uncharacterized protein (F1SER9_PIG)	FAT1	17	1.11232	71.5376	3	5	0.0185415	0.00101626	505.932	100	100	Doubtful	false
228	F1SH90		F1SH90	Single Protein	Voltage-dependent L-type calcium channel subunit alpha (F1SH90_PIG)	CACNA1D		2.26142	73.1343	3	5	0.0313186	0.00237065	250.411	100	100	Doubtful	false
229	F1SK01		F1SK01	Single Protein	Zinc finger protein 710 (F1SK01_PIG)	ZNF710	7	2.23325	70.8437	3	5	0.0926009	0.00554583	89.6878	100	100	Doubtful	false
230	F1SRL4		F1SRL4	Single Protein	Cadherin 10 (F1SRL4_PIG)	CDH10	16	7.74112	76.9036	3	5	0.0926009	0.00632563	88.3205	100	100	Doubtful	false
231	F1SSJ8		F1SSJ8	Single Protein	Dishevelled associated activator of morphogenesis 1 (F1SSJ8_PIG)	DAAM1	1	2.20994	89.4107	3	5	0.044119	0.00394782	124.242	100	100	Doubtful	false
232	I3L8N0		I3L8N0	Single Protein	T-complex 11 like 1 (I3L8N0_PIG)	TCP11L1	2	10.4126	93.7132	3	5	0.136464	0.00803634	56.7325	100	100	Doubtful	false
233	I3LC38		I3LC38	Single Protein	SRSF protein kinase 3 (I3LC38_PIG)	SRPK3	X	8.79865	73.9425	3	5	0.112126	0.00572082	64.1081	100	100	Doubtful	false
234	I3LI05		I3LI05	Single Protein	Serrate, RNA effector molecule (I3LI05_PIG)	SRRT	3	5.65111	81.2039	3	5	0.0582546	0.00579929	92.7726	100	100	Doubtful	false
235	Q767L8	K7GND6	K7GND6, Q767L8	Related Proteins	Mediator of DNA damage checkpoint protein 1 (MDC1_PIG)	MDC1	7	1.07738	77.8648	3	5	0.0344414	0.0024109	217.785	100	100	Doubtful	false
236	K7GT58		K7GT58	Single Protein	Uncharacterized protein (K7GT58_PIG)	TACC2	14	3.3	80.3	3	5	0.0592537	0.00311333	108.965	100	100	Doubtful	false
237	P04404		P04404	Single Protein	Chromogranin-A (Fragment) (CMGA_PIG)	CHGA	7	8.52018	100	3	5	0.128838	0.00747384	49.2928	100	100	Doubtful	false
238	A0A286ZIV0	A0A287AV51, A0A287BA22, F1S9J8	A0A286ZIV0, A0A287AV51, A0A287BA22, F1S9J8	Related Proteins	Myelin transcription factor 1 like (A0A286ZIV0_PIG)	MYT1L	3	2.97463	88.7139	3	4	0.0505787	0.0017094	125.436	100	100	Doubtful	false
239	A0A286ZIV0	A0A287BA22, A0A287BJU4, F1S9J8	A0A286ZIV0, A0A287BA22, A0A287BJU4, F1S9J8	Related Proteins	Myelin transcription factor 1 like (A0A286ZIV0_PIG)	MYT1L	3	3.49956	88.7139	3	4	0.0505787	0.0017094	125.436	100	100	Doubtful	false
240	A0A286ZJ09		A0A286ZJ09	Single Protein	Spectrin beta chain (A0A286ZJ09_PIG)	SPTBN4		1.98908	93.4087	3	4	0.0212836	0.000974252	288.228	100	100	Doubtful	false
241	A0A286ZJ69		A0A286ZJ69	Single Protein	Zinc finger homeobox 2 (A0A286ZJ69_PIG)	ZFHX2		1.67641	68.3821	3	4	0.0331204	0.00161536	271.225	100	100	Doubtful	false
242	A0A286ZJI5	A0A286ZZP0, A0A287AC49, A0A287AD52, F1S7Z8	A0A286ZJI5, A0A286ZZP0, A0A287AC49, A0A287AD52, F1S7Z8	Related Proteins	Dedicator of cytokinesis 7 (A0A286ZJI5_PIG)	DOCK7		2.30435	86.4783	3	4	0.0265111	0.00117312	260.198	100	100	Doubtful	false
243	A0A286ZJQ4	A0A287BL20, F1SK12	A0A286ZJQ4, A0A287BL20, F1SK12	Related Proteins	Microtubule associated protein 1B (A0A286ZJQ4_PIG)	MAP1B	16	2.36542	78.6705	3	4	0.0263091	0.00112321	268.164	100	100	Doubtful	false
244	A0A286ZK31	A0A287A580, A0A287ADV3, A0A287B1Y9, A0A287BHT3, F1RPN4, I3LHJ6	A0A286ZK31, A0A287A580, A0A287ADV3, A0A287B1Y9, A0A287BHT3, F1RPN4, I3LHJ6	Related Proteins	Cordon-bleu WH2 repeat protein like 1 (A0A286ZK31_PIG)	COBLL1		4.51327	96.9912	3	4	0.0568175	0.00212895	123.782	100	100	Doubtful	false
245	A0A286ZKR6	A0A287AR57	A0A286ZKR6, A0A287AR57	Related Proteins	Eyes absent homolog (A0A286ZKR6_PIG)	EYA4		8.27922	50.974	3	4	0.174269	0.00690021	66.9394	100	100	Doubtful	false
246	A0A287ARF2	A0A286ZLW3, A0A287BIS1, A0A287BS03, F1RVK3	A0A286ZLW3, A0A287ARF2, A0A287BIS1, A0A287BS03, F1RVK3	Related Proteins	Acyl-CoA-binding domain-containing protein 5 (A0A287ARF2_PIG)	ACBD5	10	6.48536	62.3431	3	4	0.145048	0.00782998	53.4677	100	100	Doubtful	false
247	A0A286ZNN1	I3LFN8	A0A286ZNN1, I3LFN8	Related Proteins	Plakophilin 3 (A0A286ZNN1_PIG)	PKP3	2	5.48112	85.7491	3	4	0.0715193	0.00331439	89.2409	100	100	Doubtful	false
248	A0A286ZNY7	A0A286ZWT2, A0A287A6K9, A0A287AIJ1, A0A287BCC9, A0A287BLK9, F1SDV1	A0A286ZNY7, A0A286ZWT2, A0A287A6K9, A0A287AIJ1, A0A287BCC9, A0A287BLK9, F1SDV1	Related Proteins	Chromodomain helicase DNA binding protein 6 (A0A286ZNY7_PIG)	CHD6		2.11268	85.7672	3	4	0.0197614	0.000864304	302.97	100	100	Doubtful	false
249	A0A286ZPG4	A0A287AHQ3, A0A287BGW3, A0A287BLE0, F1SGJ3	A0A286ZPG4, A0A287AHQ3, A0A287BGW3, A0A287BLE0, F1SGJ3	Related Proteins	Filamin B (A0A286ZPG4_PIG)	FLNB		2.06976	84.0935	3	4	0.0285962	0.00106351	278.759	100	100	Doubtful	false
250	A0A286ZQ50	A0A287A749, F1SN95	A0A286ZQ50, A0A287A749, F1SN95	Related Proteins	Nucleoporin 155 (A0A286ZQ50_PIG)	NUP155	16	4.33839	73.3189	3	4	0.0597662	0.00213675	154.3	100	100	Doubtful	false
251	A0A286ZQH1	A0A287ALM9, A0A287BCK9, A0A287BEB3, A0A287BM58, F1SN63	A0A286ZQH1, A0A287ALM9, A0A287BCK9, A0A287BEB3, A0A287BM58, F1SN63	Related Proteins	Myelin expression factor 2 (A0A286ZQH1_PIG)	MYEF2	1	9.90099	75.8416	3	4	0.105295	0.00565709	54.4641	100	100	Doubtful	false
252	A0A286ZSC6	F1RVR2	A0A286ZSC6, F1RVR2	Related Proteins	Dynein axonemal heavy chain 8 (A0A286ZSC6_PIG)	DNAH8	7	1.62089	86.8978	3	4	0.0135831	0.000734024	508.783	100	100	Doubtful	false
253	A0A286ZSJ0	A0A287A8R7, A0A287BGA2, A0A287BSJ8, F1SN75	A0A286ZSJ0, A0A287A8R7, A0A287BGA2, A0A287BSJ8, F1SN75	Related Proteins	RPTOR independent companion of MTOR complex 2 (A0A286ZSJ0_PIG)	RICTOR	16	2.194	88.9723	3	4	0.0366329	0.00183863	194.525	100	100	Doubtful	false
254	A0A286ZTQ9	A0A287AI86, F1RNR2	A0A286ZTQ9, A0A287AI86, F1RNR2	Related Proteins	SET domain containing 1B (A0A286ZTQ9_PIG)	SETD1B	14	1.70068	66.78	3	4	0.0432897	0.00240521	191.79	100	100	Doubtful	false
255	A0A286ZVC4	A0A287BQK7, F1SLX4	A0A286ZVC4, A0A287BQK7, F1SLX4	Related Proteins	Protein tyrosine phosphatase, receptor type Z1 (A0A286ZVC4_PIG)	PTPRZ1	18	2.15239	66.2505	3	4	0.0438391	0.00184102	254.889	100	100	Doubtful	false
256	A0A286ZVZ8		A0A286ZVZ8	Single Protein	Uncharacterized protein (A0A286ZVZ8_PIG)	AKAP2		3.08333	77.0833	3	4	0.0525003	0.00243243	132.218	100	100	Doubtful	false
257	A0A286ZX10	A0A287AYW1, A0A287B7Q8, F1SI41	A0A286ZX10, A0A287AYW1, A0A287B7Q8, F1SI41	Related Proteins	Uncharacterized protein (A0A286ZX10_PIG)	STARD9		2.17315	82.6148	3	4	0.0239387	0.000989959	310.272	100	100	Doubtful	false
258	A0A286ZYB2	A0A287A3A4, A0A287BQW0	A0A286ZYB2, A0A287A3A4, A0A287BQW0	Related Proteins	Inositol hexakisphosphate and diphosphoinositol-pentakisphosphate kinase (A0A286ZYB2_PIG)	PPIP5K1	1	4.96032	66.2037	3	4	0.0509516	0.0021645	167.876	100	100	Doubtful	false
259	A0A287A1E4		A0A287A1E4	Single Protein	ATP-dependent 6-phosphofructokinase (A0A287A1E4_PIG)	PFKM	5	4.57355	81.953	3	4	0.0746078	0.0042735	88.9293	100	100	Doubtful	false
260	A0A287A2Q4	A0A287B520, I3LAA1, I3LT00	A0A287A2Q4, A0A287B520, I3LAA1, I3LT00	Related Proteins	Centriolar coiled-coil protein 110 (A0A287A2Q4_PIG)	CCP110		5.85859	94.5455	3	4	0.0517144	0.00249288	110.795	100	100	Doubtful	false
261	A0A287A377	F1S098, I3LRA3	A0A287A377, F1S098, I3LRA3	Related Proteins	HECT and RLD domain containing E3 ubiquitin protein ligase family member 1 (A0A287A377_PIG)	HERC1	1	0.471215	75.251	3	4	0.0154344	0.000635266	533.963	100	100	Doubtful	false
262	A0A287A4R4	I3LD00	A0A287A4R4, I3LD00	Related Proteins	Zinc finger protein 646 (A0A287A4R4_PIG)	ZNF646	3	2.6287	80.1752	3	4	0.0360593	0.00159381	198.366	100	100	Doubtful	false
263	A0A287A6J8	A0A287B5Q0	A0A287A6J8, A0A287B5Q0	Related Proteins	DEAH-box helicase 35 (A0A287A6J8_PIG)	DHX35	17	7.75862	90.5172	3	4	0.0926009	0.00343915	78.0735	100	100	Doubtful	false
264	A0A287A736		A0A287A736	Single Protein	Uncharacterized protein (A0A287A736_PIG)	KLK15	6	10.5727	74.0088	3	4	0.350314	0.0093254	24.7902	100	100	Doubtful	false
265	A0A287A7X6	A0A287B0R3, A0A287BD91, F1REW5	A0A287A7X6, A0A287B0R3, A0A287BD91, F1REW5	Related Proteins	CAP-Gly domain containing linker protein 1 (A0A287A7X6_PIG)	CLIP1	14	3.43619	95.021	3	4	0.0341014	0.00172202	160.201	100	100	Doubtful	false
266	A0A287AAT1	F1RL46, I3LEU7	A0A287AAT1, F1RL46, I3LEU7	Related Proteins	Uncharacterized protein (A0A287AAT1_PIG)	CIT	14	1.99897	94.9257	3	4	0.0257214	0.0012599	222.79	100	100	Doubtful	false
267	A0A287ABQ3	A0A287ACG2, A0A287B1M6, A0A287B2A1, A0A287B868, A0A287BHH0, F1S513	A0A287ABQ3, A0A287ACG2, A0A287B1M6, A0A287B2A1, A0A287B868, A0A287BHH0, F1S513	Related Proteins	DNA methyltransferase 3 beta (A0A287ABQ3_PIG)	DNMT3B	17	4.76758	87.1275	3	4	0.0642092	0.00319197	94.5206	100	100	Doubtful	false
268	A0A287ABY9	A0A287ANF4, A0A287APB6, I3LA19	A0A287ABY9, A0A287ANF4, A0A287APB6, I3LA19	Related Proteins	TOG array regulator of axonemal microtubules 1 (A0A287ABY9_PIG)	TOGARAM1	1	2.01681	88.3473	3	4	0.0334411	0.00160643	196.59	100	100	Doubtful	false
269	A0A287AEN4	A0A287B1F9, F1RKK2	A0A287AEN4, A0A287B1F9, F1RKK2	Related Proteins	Solute carrier family 12 member 2 (A0A287AEN4_PIG)	SLC12A2	2	4.99168	69.218	3	4	0.0693656	0.00260417	130.395	100	100	Doubtful	false
270	A0A287AF16	F1S3S2	A0A287AF16, F1S3S2	Related Proteins	Nuclear transcription factor, X-box binding like 1 (A0A287AF16_PIG)	NFXL1	8	5.05618	91.4607	3	4	0.0572886	0.00348075	98.1399	100	100	Doubtful	false
271	A0A287AFG5	F1SIB6	A0A287AFG5, F1SIB6	Related Proteins	LDL receptor related protein 4 (A0A287AFG5_PIG)	LRP4	2	2.45262	89.1862	3	4	0.0404983	0.00177083	199.575	100	100	Doubtful	false
272	A0A287AGL7	F1S364	A0A287AGL7, F1S364	Related Proteins	HECT domain E3 ubiquitin protein ligase 3 (A0A287AGL7_PIG)	HECTD3		4.94118	95.1765	3	4	0.0754221	0.0026782	95.0125	100	100	Doubtful	false
273	A0A287AGV6	F1SU41	A0A287AGV6, F1SU41	Related Proteins	Zinc finger SWIM-type containing 8 (A0A287AGV6_PIG)	ZSWIM8	14	2.47059	65.4706	3	4	0.0505787	0.00209644	181.625	100	100	Doubtful	false
274	A0A287AGZ5	F1RKM9	A0A287AGZ5, F1RKM9	Related Proteins	Zinc finger protein 461 (A0A287AGZ5_PIG)	ZNF461	6	9.65251	100	3	4	0.087891	0.00546976	61.123	100	100	Doubtful	false
275	A0A287AI15	F1SHQ3	A0A287AI15, F1SHQ3	Related Proteins	Kinesin family member 21A (A0A287AI15_PIG)	KIF21A	5	2.32274	84.6577	3	4	0.0311773	0.00204573	183.085	100	100	Doubtful	false
276	A0A287AIA1	A0A287BCJ6, I3LDW0, I3LU72	A0A287AIA1, A0A287BCJ6, I3LDW0, I3LU72	Related Proteins	Centrosomal protein 170 (A0A287AIA1_PIG)	CEP170		3.43995	93.4822	3	4	0.0307608	0.00150635	182.868	100	100	Doubtful	false
277	A0A287AJB7	A0A287AR27	A0A287AJB7, A0A287AR27	Related Proteins	T-box 1 (A0A287AJB7_PIG)	TBX1		9.86193	77.5148	3	4	0.131283	0.0072095	54.5245	100	100	Doubtful	false
278	A0A287AL90	F1S8F9	A0A287AL90, F1S8F9	Related Proteins	Poly [ADP-ribose] polymerase (A0A287AL90_PIG)	PARP2	7	5.09091	86.7273	3	4	0.0926009	0.0059399	62.3299	100	100	Doubtful	false
279	A0A287ASP4	A0A287BLL9, F1STS2	A0A287ASP4, A0A287BLL9, F1STS2	Related Proteins	AT-rich interaction domain 1A (A0A287ASP4_PIG)	ARID1A		1.70678	49.9344	3	4	0.0474522	0.0024832	242.112	100	100	Doubtful	false
280	A0A287AWH2	A0A287BKJ8, A0A287BMJ2, F1RHR8	A0A287AWH2, A0A287BKJ8, A0A287BMJ2, F1RHR8	Related Proteins	Serine/threonine-protein kinase mTOR (A0A287AWH2_PIG)	MTOR	6	2.00157	95.0549	3	4	0.0254373	0.00116983	288.631	100	100	Doubtful	false
281	A0A287AWI5	A0A287BF95	A0A287AWI5, A0A287BF95	Related Proteins	Iroquois homeobox 2 (A0A287AWI5_PIG)	IRX2		6.90537	72.3785	3	4	0.205261	0.0100118	40.9898	100	100	Doubtful	false
282	A0A287AWR2	F1SB56	A0A287AWR2, F1SB56	Related Proteins	N-acyl phosphatidylethanolamine phospholipase D (A0A287AWR2_PIG)	NAPEPLD		15.8683	100	3	4	0.169989	0.00698603	38.7263	100	100	Doubtful	false
283	A0A287B8E5	F1S4J4, F1S4J5, I3LU37	A0A287B8E5, F1S4J4, F1S4J5, I3LU37	Related Proteins	Death associated protein kinase 1 (A0A287B8E5_PIG)	DAPK1		3.65764	84.5647	3	4	0.0481131	0.00187428	153.1	100	100	Doubtful	false
284	A0A287BDY5	A0A287BJY3, A0A287BSS3	A0A287BDY5, A0A287BJY3, A0A287BSS3	Related Proteins	Hemicentin 1 (A0A287BDY5_PIG)	HMCN1		0.993612	78.0696	3	4	0.0143447	0.000530303	612.942	100	100	Doubtful	false
285	A0A287BF87	I3LDU3	A0A287BF87, I3LDU3	Related Proteins	Signal induced proliferation associated 1 like 2 (A0A287BF87_PIG)	SIPA1L2	14	2.936	82.8538	3	4	0.0364397	0.00165367	187.789	100	100	Doubtful	false
286	A0A287BL34	F1SQI5	A0A287BL34, F1SQI5	Related Proteins	Protein phosphatase 1 regulatory subunit 21 (A0A287BL34_PIG)	PPP1R21	3	6.45604	89.6978	3	4	0.0730309	0.00433895	82.7188	100	100	Doubtful	false
287	A0A287BLF6	I3LK97	A0A287BLF6, I3LK97	Related Proteins	Uncharacterized protein (A0A287BLF6_PIG)			3.54359	76.7541	3	4	0.0568175	0.00215451	155.955	100	100	Doubtful	false
288	A0A287BLZ4	F1RWD4, K7GMN7	A0A287BLZ4, F1RWD4, K7GMN7	Related Proteins	Zinc finger E-box binding homeobox 1 (A0A287BLZ4_PIG)	ZEB1		3.33025	72.2479	3	4	0.0686762	0.00352113	118.067	100	100	Doubtful	false
289	A0A287BSL8		A0A287BSL8	Single Protein	Chromodomain helicase DNA binding protein 9 (A0A287BSL8_PIG)	CHD9		1.64566	75.8754	3	4	0.0195933	0.00130749	321.911	100	100	Doubtful	false
290	F1RI90		F1RI90	Single Protein	Gastric intrinsic factor (F1RI90_PIG)	GIF	2	9.17647	58.8235	3	4	0.29155	0.00933333	46.3473	100	100	Doubtful	false
291	F1RK83		F1RK83	Single Protein	Scavenger receptor class F member 2 (F1RK83_PIG)	SCARF2	14	4.37788	86.4055	3	4	0.0666879	0.00311111	91.5674	100	100	Doubtful	false
292	F1RLM3	I3L5I7	F1RLM3, I3L5I7	Related Proteins	ASH1 like histone lysine methyltransferase (F1RLM3_PIG)	ASH1L		1.69033	84.9899	3	4	0.0161564	0.000928136	331.412	100	100	Doubtful	false
293	F1RRV3		F1RRV3	Single Protein	Thyroglobulin (F1RRV3_PIG)	TG	4	2.04309	66.9762	3	4	0.0314612	0.00129414	292.843	100	100	Doubtful	false
294	F1RXA2		F1RXA2	Single Protein	Sorting nexin 16 (F1RXA2_PIG)	SNX16	4	10.1449	100	3	4	0.188502	0.00821256	39.0263	100	100	Doubtful	false
[truncated: 1,275 more rows]

## Sheet: PSG
	Accession	Other Protein(s) (alphabetical order)	Complete Protein Group (alphabetical order)	Protein Inference Class	Description	Gene Name	Chromosome	Sequence Coverage (%)	Observable Coverage (%)	#Validated Peptides	#Validated Spectra	emPAI	NSAF	MW (kDa)	Score	Confidence	Validation	Starred
[truncated: 670 more rows]
